# Supplementary material for: Genomic architecture and evolutionary antagonism drive allelic expression bias in the social supergene of red fire ants
Source: eLife. 2020 Aug 10;9:e55862. doi: 10.7554/eLife.55862 (PMC7476760; doi:10.7554/eLife.55862)
Supplement: Figure 1—source data 1. — The columns in the dataset stand for: refseq_id, gene ID in the RefSeq database; body_part, body part from which the RNA was extracted; median_expression, median DESeq2 normalized expression per gene across all samples per body part; mean_lfc, mean log2 fold changes between Sb and SB allelic expression per body part; sd_lfc, standard deviation of the log2 fold changes between Sb and SB allelic expression per body part; littleb_expression, DESeq2 normalised read counts for the Sb allele, bigB_expression, DESeq2 normalised read counts for the SB allele; sample_id, ID for the replicate; population, population of origin of the replicate, total_expression, combined SB Sb expression per gene per replicate; lfc_SB-Sb, log2 fold changes between SB and Sb DESeq2 normalized read counts; normalized_lfc, Z scores centered log2 fold changes between SB and Sb, the mean log2 fold change per body part is substracted from the log2 fold change per gene per replicate and divided by the standard deviation per body part; significant, whether a gene show significant differences in expression levels between Sb and SB according to either our linear mixed effects model or DESeq2's Wald test, "na" for significance in North American populations, "sa" for South American, "taiwan" for Taiwanese populations and "all" if a geneis significant in all populations. [file elife-55862-fig1-data1.csv]

refseq_id	body_part	median_expression	mean_lfc	sd_lfc	littleb_expression	bigB_expression	sample_id	population	total_expression	lfc_SB-Sb	normalized_lfc	significant
LOC105193132	QA	8.91230760178199	0.297259275323424	1.07755291546055	4.73517623247192	7.93008239300908	112BQA	south_america	12.665258625481	0.638835667817024	0.316992685549563	sa
LOC105193132	QA	8.91230760178199	0.297259275323424	1.07755291546055	1.37396431016094	2.38095623422992	114CQA	south_america	3.75492054439086	0.51013309509467	0.197553008039761	sa
LOC105193132	QA	8.91230760178199	0.297259275323424	1.07755291546055	3.02781023905836	10.7270487964357	111BQA	south_america	13.754859035494	1.54177237272421	1.15494383574554	sa
LOC105193132	QA	8.91230760178199	0.297259275323424	1.07755291546055	4.15673140861882	2.86054634571618	43QA	south_america	7.017277754335	-0.417651871284794	-0.663458041225442	sa
LOC105193132	QA	8.91230760178199	0.297259275323424	1.07755291546055	3.78917809047816	7.01815935875083	3QA	south_america	10.807337449229	0.743493006287917	0.414117696274593	sa
LOC105193132	QA	8.91230760178199	0.297259275323424	1.07755291546055	1.25949248616452	3.13660844072176	118QA	south_america	4.39610092688628	0.872449643332529	0.533793152759712	sa
LOC105193132	QH	5.2948790744379	-0.156919105199937	1.54693179210804	0	4.54701370857379	114CQH	south_america	4.54701370857379	2.47171129086204	1.69925423310351	sa
LOC105193132	QH	5.2948790744379	-0.156919105199937	1.54693179210804	1.36410411257214	3.41026028143035	111BQH	south_america	4.77436439400248	0.899570230554287	0.682957930753057	sa
LOC105193132	QH	5.2948790744379	-0.156919105199937	1.54693179210804	1.70513014071517	5.81539375487333	112BQH	south_america	7.5205238955885	1.33309900806259	0.963208669486354	sa
LOC105193132	QH	5.2948790744379	-0.156919105199937	1.54693179210804	0	5.81539375487332	43QH	south_america	5.81539375487332	2.76879701019158	1.89130259673866	sa
LOC105193132	QH	5.2948790744379	-0.156919105199937	1.54693179210804	0	2.38095623422992	118QH	south_america	2.38095623422992	1.75743134096713	1.23751445017388	sa
LOC105193132	QH	5.2948790744379	-0.156919105199937	1.54693179210804	3.57143435134488	3.69487236321673	3QH	south_america	7.26630671456161	0.0384390346730113	0.126287494296519	sa
LOC105193132	QT	3.4324107296067	0.182227205719409	1.1287051691787	1.43027317285809	2.55798855915004	43QT	south_america	3.98826173200813	0.549943383674982	0.325785854443408	sa
LOC105193132	QT	3.4324107296067	0.182227205719409	1.1287051691787	1.8815229138926	2.07373607497445	111BQT	south_america	3.95525898886705	0.0931618018653467	-0.0789093611743364	sa
LOC105193132	QT	3.4324107296067	0.182227205719409	1.1287051691787	0.403076985078189	2.50648548526815	112BQT	south_america	2.90956247034634	1.32143158613638	1.00930199623868	sa
LOC105193132	QT	3.4324107296067	0.182227205719409	1.1287051691787	1.1678696636368	1.17952258130266	118QT	south_america	2.34739224493946	0.00773412926361629	-0.154595798106216	sa
LOC105193132	QT	3.4324107296067	0.182227205719409	1.1287051691787	2.49231160923143	6.76692824465346	3QT	south_america	9.25923985388489	1.15316184520664	0.860219892670231	sa
LOC105193132	QT	3.4324107296067	0.182227205719409	1.1287051691787	0	0.969232292478887	114CQT	south_america	0.969232292478887	0.97763330293098	0.704706701919641	sa
LOC105193132	W	4.40121280212393	0.127073279071061	1.3566622902154	0.64881647979822	2.45867297607747	112W	south_america	3.10748945587569	1.06878778098506	0.694140692717626	sa
LOC105193132	W	4.40121280212393	0.127073279071061	1.3566622902154	1.94872016081734	8.35495161756051	104W	south_america	10.3036717783779	1.66564127770048	1.13408326429206	sa
LOC105193132	W	4.40121280212393	0.127073279071061	1.3566622902154	0	5.04202496660454	114W	south_america	5.04202496660454	2.59503214552268	1.8191401679336	sa
LOC105193132	W	4.40121280212393	0.127073279071061	1.3566622902154	1.55077166796622	4.92649648428897	43CW	south_america	6.47726815225519	1.21624572916396	0.802832405638676	sa
LOC105193132	W	4.40121280212393	0.127073279071061	1.3566622902154	0.437318492001414	3.3230821456419	28W	south_america	3.76040063764331	1.58868046946558	1.07735521281605	sa
LOC105193132	W	4.40121280212393	0.127073279071061	1.3566622902154	0	2.50648548526815	3BW	south_america	2.50648548526815	1.81002575613728	1.24050951309262	sa
LOC105193132	whole_body_queen	20.3895380964184	0.0471818512520358	0.742792715921167	21.571794077634	15.8797177700773	Queen5	north_america	37.4515118477112	-0.41923031075855	-0.627916984124123	no
LOC105193132	whole_body_queen	20.3895380964184	0.0471818512520358	0.742792715921167	5.72268687250345	9.5472412692573	Queen4	north_america	15.2699281417608	0.649755838949828	0.811227647743578	no
LOC105193132	whole_body_queen	20.3895380964184	0.0471818512520358	0.742792715921167	16.6592967216758	3.91983452274725	Queen1	north_america	20.5791312444231	-1.84374619220863	-2.54570084349259	no
LOC105193132	whole_body_queen	20.3895380964184	0.0471818512520358	0.742792715921167	12.3065643321393	5.9781835141812	Queen3	north_america	18.2847478463205	-0.931214681374592	-1.31718649315681	no
LOC105193132	whole_body_queen	20.3895380964184	0.0471818512520358	0.742792715921167	17.7868630912486	10.1444279102952	Queen6	north_america	27.9312910015438	-0.753401636012095	-1.077802016773	no
LOC105193132	whole_body_queen	20.3895380964184	0.0471818512520358	0.742792715921167	12.0629338415197	8.13701110689397	Queen2	north_america	20.1999449484136	-0.51568473815568	-0.757770744573986	no
LOC105193132	whole_body_queen_taiwan	32.7353829292551	-0.0665560256069044	0.739710216204057	16.4123509745201	21.0584148839901	SBSb-virgin-queens-4	taiwan	37.4707658585102	0.341218117279943	0.551262013088593	no
LOC105193132	whole_body_queen_taiwan	32.7353829292551	-0.0665560256069044	0.739710216204057	15.2088826402355	6.3994519509989	SBSb-virgin-queens-2	taiwan	21.6083345912344	-1.13129431713368	-1.43939919741902	no
LOC105193132	whole_body_queen_taiwan	32.7353829292551	-0.0665560256069044	0.739710216204057	12	16	SBSb-virgin-queens-3	taiwan	28	0.387023123109247	0.613184918607406	no
LOC105193132	whole_body_queen_taiwan	32.7353829292551	-0.0665560256069044	0.739710216204057	20.2671093188416	17.5439123365469	SBSb-virgin-queens-1	taiwan	37.8110216553885	-0.197678300381134	-0.177261678832969	no
LOC105193134	QA	37.8809927150051	0.297259275323424	1.07755291546055	14.4841635908919	30.5819322970372	118QA	south_america	45.0660958879292	1.02830598824593	0.678432309386915	all
LOC105193134	QA	37.8809927150051	0.297259275323424	1.07755291546055	0.686982155080468	1.19047811711496	114CQA	south_america	1.87746027219543	0.376801089344715	0.0738170839501603	all
LOC105193134	QA	37.8809927150051	0.297259275323424	1.07755291546055	3.46394284051568	32.896282975736	43QA	south_america	36.3602258162517	2.92473661878068	2.43837430696782	all
LOC105193134	QA	37.8809927150051	0.297259275323424	1.07755291546055	8.6508863973096	30.7508732164489	111BQA	south_america	39.4017596137585	1.71806290996202	1.31854650871725	all
LOC105193134	QA	37.8809927150051	0.297259275323424	1.07755291546055	5.30484932666942	42.108956152505	3QA	south_america	47.4138054791744	2.77345383073709	2.29797954224396	all
LOC105193134	QA	37.8809927150051	0.297259275323424	1.07755291546055	3.87423509929521	16.917509105086	112BQA	south_america	20.7917442043812	1.87812234419068	1.46708625273552	all
LOC105193134	QH	44.0694388871971	-0.156919105199937	1.54693179210804	17.0513014071517	31.9846656518033	112BQH	south_america	49.035967058955	0.869692629300594	0.663643826921124	all
LOC105193134	QH	44.0694388871971	-0.156919105199937	1.54693179210804	20.762127353543	33.3333872792189	118QH	south_america	54.095514632762	0.657792604469788	0.526662981410124	all
LOC105193134	QH	44.0694388871971	-0.156919105199937	1.54693179210804	14.2857374053795	16.6269256344753	3QH	south_america	30.9126630398548	0.20559472025128	0.234343768290657	all
LOC105193134	QH	44.0694388871971	-0.156919105199937	1.54693179210804	19.0974575760099	40.9231233771641	111BQH	south_america	60.0205809531741	1.06073320009375	0.78714026791987	all
LOC105193134	QH	44.0694388871971	-0.156919105199937	1.54693179210804	10.0259419410726	29.0769687743666	43QH	south_america	39.1029107154392	1.44775726642786	1.0373284587041	all
LOC105193134	QH	44.0694388871971	-0.156919105199937	1.54693179210804	10.0259419410726	9.09402741714759	114CQH	south_america	19.1199693582202	-0.127399999444582	0.0190823576746901	all
LOC105193134	QT	50.8210779502864	0.182227205719409	1.1287051691787	12.0923095523457	30.0778258232178	112BQT	south_america	42.1701353755635	1.24716595889129	0.943504807324289	all
LOC105193134	QT	50.8210779502864	0.182227205719409	1.1287051691787	21.0216539454623	32.9538979442822	114CQT	south_america	53.9755518897445	0.624654379750333	0.391977627206984	all
LOC105193134	QT	50.8210779502864	0.182227205719409	1.1287051691787	3.76304582778521	15.5530205623084	111BQT	south_america	19.3160663900936	1.79713816636602	1.43076421083612	all
LOC105193134	QT	50.8210779502864	0.182227205719409	1.1287051691787	4.98462321846285	49.6241404607921	3QT	south_america	54.6087636792549	3.08049318224998	2.5677794836711	all
LOC105193134	QT	50.8210779502864	0.182227205719409	1.1287051691787	27.4449370954647	61.9249355183897	118QT	south_america	89.3698726138544	1.1454599424124	0.853396230473447	all
LOC105193134	QT	50.8210779502864	0.182227205719409	1.1287051691787	9.29677562357758	38.3698283872506	43QT	south_america	47.6666040108282	1.9348977873911	1.55281523424493	all
LOC105193134	W	42.32720289113	0.127073279071061	1.3566622902154	8.31346281723764	30.2521497996272	114W	south_america	38.5656126168649	1.74656585675574	1.19373302358655	all
LOC105193134	W	42.32720289113	0.127073279071061	1.3566622902154	0	15.0389129116089	3BW	south_america	15.0389129116089	4.00350445674384	2.85732949580055	all
LOC105193134	W	42.32720289113	0.127073279071061	1.3566622902154	11.8075992840382	42.0923738447974	28W	south_america	53.8999731288356	1.75043249933329	1.19658313787471	all
LOC105193134	W	42.32720289113	0.127073279071061	1.3566622902154	9.30463000779732	72.6658231432623	43CW	south_america	81.9704531510597	2.83770273882843	1.99801341815656	all
LOC105193134	W	42.32720289113	0.127073279071061	1.3566622902154	5.83934831818398	22.7427250287166	112W	south_america	28.5820733469005	1.79555475648735	1.22984289417478	all
LOC105193134	W	42.32720289113	0.127073279071061	1.3566622902154	6.82052056286069	39.2682726025344	104W	south_america	46.0887931653951	2.36430703901052	1.64907197323533	all
LOC105193134	whole_body_queen	28.4939052830776	0.0471818512520358	0.742792715921167	8.58403030875517	27.6869996808462	Queen4	north_america	36.2710299896014	1.58169271158705	2.06586686627912	all
LOC105193134	whole_body_queen	28.4939052830776	0.0471818512520358	0.742792715921167	8.37028851352876	18.2599702385314	Queen6	north_america	26.6302587520602	1.03944009923621	1.33584811309524	all
LOC105193134	whole_body_queen	28.4939052830776	0.0471818512520358	0.742792715921167	7.75474318383408	22.602808630261	Queen2	north_america	30.3575518140951	1.43082178052777	1.86275376645263	all
LOC105193134	whole_body_queen	28.4939052830776	0.0471818512520358	0.742792715921167	11.3599055373594	23.9127340567248	Queen3	north_america	35.2726395940841	1.01121564209307	1.29785035606535	all
LOC105193134	whole_body_queen	28.4939052830776	0.0471818512520358	0.742792715921167	5.39294851940849	17.9970134727542	Queen5	north_america	23.3899619921627	1.57121924839255	2.05176675063445	all
LOC105193134	whole_body_queen	28.4939052830776	0.0471818512520358	0.742792715921167	5.87975178412087	12.7394621989286	Queen1	north_america	18.6192139830494	0.997897114423519	1.27992001374497	all
LOC105193134	whole_body_queen_taiwan	2.84658871486427	-0.0665560256069044	0.739710216204057	0.95055516501472	2.74262226471381	SBSb-virgin-queens-2	taiwan	3.69317742972853	0.940164646489563	1.36096629469661	all
LOC105193134	whole_body_queen_taiwan	2.84658871486427	-0.0665560256069044	0.739710216204057	1	1	SBSb-virgin-queens-3	taiwan	2	0	0.089975809646712	all
LOC105193134	whole_body_queen_taiwan	2.84658871486427	-0.0665560256069044	0.739710216204057	0.911797276362229	0.915583255825657	SBSb-virgin-queens-4	taiwan	1.82738053218789	0.002854179526889	0.0938343199989627	all
LOC105193134	whole_body_queen_taiwan	2.84658871486427	-0.0665560256069044	0.739710216204057	6.40013978489736	6.19196905995772	SBSb-virgin-queens-1	taiwan	12.5921088448551	-0.0411657084252941	0.0343246809702114	all
LOC105193135	QA	11.3481359892934	0.297259275323424	1.07755291546055	8.6508863973096	2.86054634571618	111BQA	south_america	11.5114327430258	-1.32185642194202	-1.50258578862778	all
LOC105193135	QA	11.3481359892934	0.297259275323424	1.07755291546055	7.74847019859042	3.4363690369706	112BQA	south_america	11.184839235561	-0.979651381801652	-1.1850097000381	all
LOC105193135	QA	11.3481359892934	0.297259275323424	1.07755291546055	5.54230854482509	11.4421853828647	43QA	south_america	16.9844939276898	0.927368201278618	0.584759149100242	all
LOC105193135	QA	11.3481359892934	0.297259275323424	1.07755291546055	13.8544173478097	3.13660844072176	118QA	south_america	16.9910257885315	-1.84437170991979	-1.98749495687447	all
LOC105193135	QA	11.3481359892934	0.297259275323424	1.07755291546055	6.82052056286069	2.00518838821452	3QA	south_america	8.82570895107521	-1.37980920892173	-1.5563676365057	all
LOC105193135	QA	11.3481359892934	0.297259275323424	1.07755291546055	4.80887508556328	2.38095623422992	114CQA	south_america	7.1898313197932	-0.780827465414677	-1.00049540516284	all
LOC105193135	QH	13.9905090721933	-0.156919105199937	1.54693179210804	6.82052056286069	6.82052056286069	111BQH	south_america	13.6410411257214	-1.60171325190746e-16	0.101438929628629	all
LOC105193135	QH	13.9905090721933	-0.156919105199937	1.54693179210804	7.51945645580446	6.82052056286069	114CQH	south_america	14.3399770186651	-0.123496747094188	0.0216055796876496	all
LOC105193135	QH	13.9905090721933	-0.156919105199937	1.54693179210804	10.0259419410726	20.3538781420566	43QH	south_america	30.3798200831292	0.953596196016595	0.717882525190854	all
LOC105193135	QH	13.9905090721933	-0.156919105199937	1.54693179210804	9.08343071717508	2.38095623422992	118QH	south_america	11.464386951405	-1.57648332892586	-0.917664392811688	all
LOC105193135	QH	13.9905090721933	-0.156919105199937	1.54693179210804	6.82052056286069	2.90769687743666	112BQH	south_america	9.72821744029735	-1.00094608099964	-0.545613568811287	all
LOC105193135	QH	13.9905090721933	-0.156919105199937	1.54693179210804	7.14286870268977	7.38974472643346	3QH	south_america	14.5326134291232	0.0430897744598224	0.129293922770314	all
LOC105193135	QT	19.6427379533105	0.182227205719409	1.1287051691787	6.82052056286069	3.11060411246167	111BQT	south_america	9.93112467532236	-0.927914207565073	-0.983553051406929	all
LOC105193135	QT	19.6427379533105	0.182227205719409	1.1287051691787	4.98462321846285	19.1729633598515	3QT	south_america	24.1575865783143	1.75309070240013	1.39173943699022	all
LOC105193135	QT	19.6427379533105	0.182227205719409	1.1287051691787	10.0119122100066	5.11597711830009	43QT	south_america	15.1278893283067	-0.848410099262484	-0.91311472041174	all
LOC105193135	QT	19.6427379533105	0.182227205719409	1.1287051691787	21.0216539454623	4.12832903455931	118QT	south_america	25.1499829800216	-2.10236209355636	-2.02407977004141	all
LOC105193135	QT	19.6427379533105	0.182227205719409	1.1287051691787	8.06153970156377	4.51167387348268	112BQT	south_america	12.5732135750464	-0.717265682128057	-0.796924575531076	all
LOC105193135	QT	19.6427379533105	0.182227205719409	1.1287051691787	21.0216539454623	15.5077166796622	114CQT	south_america	36.5293706251245	-0.415782244346267	-0.529819005348241	all
LOC105193135	W	11.2538122705931	0.127073279071061	1.3566622902154	11.8075992840382	2.2153880970946	28W	south_america	14.0229873811328	-1.9939352891992	-1.56340202242484	all
LOC105193135	W	11.2538122705931	0.127073279071061	1.3566622902154	9.30463000779732	4.92649648428897	43CW	south_america	14.2311264920863	-0.798041308901581	-0.6819048444442	all
LOC105193135	W	11.2538122705931	0.127073279071061	1.3566622902154	11.0846170896502	1.26050624165114	114W	south_america	12.3451233313013	-2.41845395462305	-1.8763160530466	all
LOC105193135	W	11.2538122705931	0.127073279071061	1.3566622902154	3.89289887878932	5.01297097053631	3BW	south_america	8.90586984932563	0.297388526499415	0.12553989939627	all
LOC105193135	W	11.2538122705931	0.127073279071061	1.3566622902154	6.82052056286069	3.3419806470242	104W	south_america	10.1625012098849	-0.848911346242403	-0.719401307423757	all
LOC105193135	W	11.2538122705931	0.127073279071061	1.3566622902154	5.83934831818398	1.8440047320581	112W	south_america	7.68335305024208	-1.26593500020237	-1.0267907417492	all
LOC105193135	whole_body_queen	14.2518969243183	0.0471818512520358	0.742792715921167	7.32400244933766	4.05777116411809	Queen6	north_america	11.3817736134558	-0.718775624997263	-1.03118603593117	all
LOC105193135	whole_body_queen	14.2518969243183	0.0471818512520358	0.742792715921167	10.3396575784454	5.42467407126264	Queen2	north_america	15.7643316497081	-0.819681903912565	-1.16703319322345	all
LOC105193135	whole_body_queen	14.2518969243183	0.0471818512520358	0.742792715921167	10.4915925995897	5.72834476155438	Queen4	north_america	16.219937361144	-0.772255215861936	-1.10318403714791	all
LOC105193135	whole_body_queen	14.2518969243183	0.0471818512520358	0.742792715921167	11.3599055373594	4.981819595151	Queen3	north_america	16.3417251325104	-1.047011411056	-1.47308022662969	all
LOC105193135	whole_body_queen	14.2518969243183	0.0471818512520358	0.742792715921167	8.81962767618131	3.91983452274725	Queen1	north_america	12.7394621989286	-0.997058532200187	-1.40583013412728	all
LOC105193135	whole_body_queen	14.2518969243183	0.0471818512520358	0.742792715921167	8.62871763105359	3.17594355401545	Queen5	north_america	11.804661185069	-1.20524145907456	-1.68610068930659	all
LOC105193135	whole_body_queen_taiwan	11.1723981387402	-0.0665560256069044	0.739710216204057	1.82359455272446	3.66233302330263	SBSb-virgin-queens-4	taiwan	5.48592757602709	0.723519114490083	1.06808737095911	all
LOC105193135	whole_body_queen_taiwan	11.1723981387402	-0.0665560256069044	0.739710216204057	2	2	SBSb-virgin-queens-3	taiwan	4	0	0.089975809646712	all
LOC105193135	whole_body_queen_taiwan	11.1723981387402	-0.0665560256069044	0.739710216204057	10.6668996414956	6.19196905995772	SBSb-virgin-queens-1	taiwan	16.8588687014533	-0.697962511151223	-0.853586271640918	all
LOC105193135	whole_body_queen_taiwan	11.1723981387402	-0.0665560256069044	0.739710216204057	12.3572171451914	7.31365937257017	SBSb-virgin-queens-2	taiwan	19.6708765177615	-0.684063922563374	-0.834797037311869	all
LOC105193225	QA	0.423009201507499	0.297259275323424	1.07755291546055	0	0	43QA	south_america	0	0	-0.27586513020233	sa
LOC105193225	QA	0.423009201507499	0.297259275323424	1.07755291546055	0.21627215993274	0	111BQA	south_america	0.21627215993274	-0.282466090501827	-0.538001760755736	sa
LOC105193225	QA	0.423009201507499	0.297259275323424	1.07755291546055	0.757835618095632	0	3QA	south_america	0.757835618095632	-0.813800164880386	-1.03109501562524	sa
LOC105193225	QA	0.423009201507499	0.297259275323424	1.07755291546055	0.215235283294178	0	112BQA	south_america	0.215235283294178	-0.281235662950139	-0.536859888710258	sa
LOC105193225	QA	0.423009201507499	0.297259275323424	1.07755291546055	0.629746243082259	0	118QA	south_america	0.629746243082259	-0.70464734951994	-0.929798073457162	sa
LOC105193225	QA	0.423009201507499	0.297259275323424	1.07755291546055	0.686982155080468	0	114CQA	south_america	0.686982155080468	-0.754444712858984	-0.976011454372901	sa
LOC105193225	QH	2.10580781299166	-0.156919105199937	1.54693179210804	1.29763295959644	0	118QH	south_america	1.29763295959644	-1.20014834991483	-0.674386065395461	sa
LOC105193225	QH	2.10580781299166	-0.156919105199937	1.54693179210804	3.57143435134488	0	3QH	south_america	3.57143435134488	-2.19264690202237	-1.31597773554599	sa
LOC105193225	QH	2.10580781299166	-0.156919105199937	1.54693179210804	2.50648548526815	0	114CQH	south_america	2.50648548526815	-1.81002575613728	-1.06863577267658	sa
LOC105193225	QH	2.10580781299166	-0.156919105199937	1.54693179210804	5.01297097053631	0	43QH	south_america	5.01297097053631	-2.58807799349749	-1.57160057133777	sa
LOC105193225	QH	2.10580781299166	-0.156919105199937	1.54693179210804	0	1.70513014071517	111BQH	south_america	1.70513014071517	1.43569800212899	1.02953285688093	sa
LOC105193225	QH	2.10580781299166	-0.156919105199937	1.54693179210804	0	1.45384843871833	112BQH	south_america	1.45384843871833	1.2950461440856	0.938609741355765	sa
LOC105193225	QT	0.649535709123721	0.182227205719409	1.1287051691787	0.830770536410475	0	3QT	south_america	0.830770536410475	-0.872450979159287	-0.93441424180429	sa
LOC105193225	QT	0.649535709123721	0.182227205719409	1.1287051691787	0	0	112BQT	south_america	0	0	-0.161448012018946	sa
LOC105193225	QT	0.649535709123721	0.182227205719409	1.1287051691787	3.50360899091039	0	114CQT	south_america	3.50360899091039	-2.17108157622763	-2.0849632359347	sa
LOC105193225	QT	0.649535709123721	0.182227205719409	1.1287051691787	0.583934831818398	0	118QT	south_america	0.583934831818398	-0.66351297951696	-0.749301242105386	sa
LOC105193225	QT	0.649535709123721	0.182227205719409	1.1287051691787	0.715136586429044	0	43QT	south_america	0.715136586429044	-0.778323471277037	-0.85102000347477	sa
LOC105193225	QT	0.649535709123721	0.182227205719409	1.1287051691787	0	0	111BQT	south_america	0	0	-0.161448012018946	sa
LOC105193225	W	0.712101156890665	0.127073279071061	1.3566622902154	0.487180040204335	0	104W	south_america	0.487180040204335	-0.572579312748018	-0.515716104785366	sa
LOC105193225	W	0.712101156890665	0.127073279071061	1.3566622902154	0.437318492001414	0	28W	south_america	0.437318492001414	-0.523379780597576	-0.479450976385114	sa
LOC105193225	W	0.712101156890665	0.127073279071061	1.3566622902154	3.89289887878932	0	3BW	south_america	3.89289887878932	-2.29068946699808	-1.78214045124323	sa
LOC105193225	W	0.712101156890665	0.127073279071061	1.3566622902154	2.77115427241255	0	114W	south_america	2.77115427241255	-1.91500617023349	-1.50522312297803	sa
LOC105193225	W	0.712101156890665	0.127073279071061	1.3566622902154	0.64881647979822	0	112W	south_america	0.64881647979822	-0.721430829691621	-0.625435021583717	sa
LOC105193225	W	0.712101156890665	0.127073279071061	1.3566622902154	0.77538583398311	0	43CW	south_america	0.77538583398311	-0.828132590974476	-0.704085222191795	sa
LOC105193225	whole_body_queen	0.966869888052027	0.0471818512520358	0.742792715921167	1.04628606419109	0	Queen6	north_america	1.04628606419109	-1.03300784329498	-1.45422763497005	no
LOC105193225	whole_body_queen	0.966869888052027	0.0471818512520358	0.742792715921167	0.953781145417242	0	Queen4	north_america	0.953781145417242	-0.966268871551673	-1.364378919019	no
LOC105193225	whole_body_queen	0.966869888052027	0.0471818512520358	0.742792715921167	0.979958630686813	0	Queen1	north_america	0.979958630686813	-0.985470286907669	-1.39022922011166	no
LOC105193225	whole_body_queen	0.966869888052027	0.0471818512520358	0.742792715921167	0.946658794779946	0	Queen3	north_america	0.946658794779946	-0.961000034434703	-1.35728563847917	no
LOC105193225	whole_body_queen	0.966869888052027	0.0471818512520358	0.742792715921167	0.86163813153712	0	Queen2	north_america	0.86163813153712	-0.896572666573614	-1.27054896688811	no
LOC105193225	whole_body_queen	0.966869888052027	0.0471818512520358	0.742792715921167	1.0785897038817	0	Queen5	north_america	1.0785897038817	-1.05560501043652	-1.48464953687779	no
LOC105193225	whole_body_queen_taiwan	0.97527758250736	-0.0665560256069044	0.739710216204057	0.911797276362229	0	SBSb-virgin-queens-4	taiwan	0.911797276362229	-0.934929550571406	-1.17393745002023	no
LOC105193225	whole_body_queen_taiwan	0.97527758250736	-0.0665560256069044	0.739710216204057	1.06668996414956	0	SBSb-virgin-queens-1	taiwan	1.06668996414956	-1.04732197815267	-1.3258786090298	no
LOC105193225	whole_body_queen_taiwan	0.97527758250736	-0.0665560256069044	0.739710216204057	1	0	SBSb-virgin-queens-3	taiwan	1	-1	-1.26190493783257	no
LOC105193225	whole_body_queen_taiwan	0.97527758250736	-0.0665560256069044	0.739710216204057	0.95055516501472	0	SBSb-virgin-queens-2	taiwan	0.95055516501472	-0.963884800806843	-1.21308149535196	no
LOC105194481	QA	2331.59130435578	0.297259275323424	1.07755291546055	1098.1304153669	1021.1302761398	112BQA	south_america	2119.2606915067	-0.104783489427868	-0.373107212632299	all
LOC105194481	QA	2331.59130435578	0.297259275323424	1.07755291546055	1103.63683213677	1440.28508506809	111BQA	south_america	2543.92191720487	0.383783590289139	0.0802970450214356	all
LOC105194481	QA	2331.59130435578	0.297259275323424	1.07755291546055	773.958132748096	773.958132748095	118QA	south_america	1547.91626549619	-1.12119927633522e-15	-0.275865130202331	all
LOC105194481	QA	2331.59130435578	0.297259275323424	1.07755291546055	3326.07791546316	2233.37155941791	43QA	south_america	5559.44947488106	-0.574386537239729	-0.80891230496148	all
LOC105194481	QA	2331.59130435578	0.297259275323424	1.07755291546055	1151.15230388727	1497.87572599625	3QA	south_america	2649.02802988351	0.379549331925654	0.0763675318599633	all
LOC105194481	QA	2331.59130435578	0.297259275323424	1.07755291546055	12.3656787914484	23.8095623422992	114CQA	south_america	36.1752411337477	0.892363176947496	0.552273482894086	all
LOC105194481	QH	2902.05517915227	-0.156919105199937	1.54693179210804	6551.11000062769	4604.33800542096	112BQH	south_america	11155.4480060486	-0.508652532232564	-0.227374877694712	all
LOC105194481	QH	2902.05517915227	-0.156919105199937	1.54693179210804	2604.23841919361	2047.01860171541	43QH	south_america	4651.25702090902	-0.347186588136723	-0.122996685379065	all
LOC105194481	QH	2902.05517915227	-0.156919105199937	1.54693179210804	907.1443252416	245.709012153912	3QH	south_america	1152.85333739551	-1.88011117600008	-1.11394185547891	all
LOC105194481	QH	2902.05517915227	-0.156919105199937	1.54693179210804	543.708210070908	378.572041242558	118QH	south_america	922.280251313466	-0.521109882918855	-0.235427818845605	all
LOC105194481	QH	2902.05517915227	-0.156919105199937	1.54693179210804	5804.26299899445	5679.78849872224	111BQH	south_america	11484.0514977167	-0.0312702367305851	0.0812245692475733	all
LOC105194481	QH	2902.05517915227	-0.156919105199937	1.54693179210804	55.1426806758994	36.3761096685903	114CQH	south_america	91.5187903444897	-0.586981538182628	-0.278009951813477	all
LOC105194481	QT	1403.19520628915	0.182227205719409	1.1287051691787	1006.91231369209	927.697184118416	43QT	south_america	1934.60949781051	-0.118089967107923	-0.266072293303891	all
LOC105194481	QT	1403.19520628915	0.182227205719409	1.1287051691787	1126.32665432896	1420.85483403666	111BQT	south_america	2547.18148836562	0.334868567203199	0.135235813259241	all
LOC105194481	QT	1403.19520628915	0.182227205719409	1.1287051691787	96.3492472500357	68.4123097155543	118QT	south_america	164.76155696559	-0.487978287525716	-0.593782602885393	all
LOC105194481	QT	1403.19520628915	0.182227205719409	1.1287051691787	17.5180449545519	12.6000198022255	114CQT	south_america	30.1180647567775	-0.44532304178225	-0.55599129395172	all
LOC105194481	QT	1403.19520628915	0.182227205719409	1.1287051691787	466.893041462687	404.887873305099	3QT	south_america	871.780914767786	-0.205097535657952	-0.343158472162573	all
LOC105194481	QT	1403.19520628915	0.182227205719409	1.1287051691787	1674.78487299987	1856.80444748665	112BQT	south_america	3531.58932048652	0.148761695049815	-0.0296494705468083	all
LOC105194481	W	4317.25681412043	0.127073279071061	1.3566622902154	2086.10493215496	2297.61169482914	104W	south_america	4383.7166269841	0.139259635871685	0.00898260155715648	all
LOC105194481	W	4317.25681412043	0.127073279071061	1.3566622902154	3237.59423419312	2209.1176690056	112W	south_america	5446.71190319872	-0.551244540880164	-0.499990177985657	all
LOC105194481	W	4317.25681412043	0.127073279071061	1.3566622902154	945.195331625411	769.765075670152	43CW	south_america	1714.96040729556	-0.29584684004596	-0.311735737159669	all
LOC105194481	W	4317.25681412043	0.127073279071061	1.3566622902154	2830.13748487984	1659.29339124752	3BW	south_america	4489.43087612735	-0.769943607246254	-0.66119394103222	all
LOC105194481	W	4317.25681412043	0.127073279071061	1.3566622902154	2109.62440541482	2141.17259584193	28W	south_america	4250.79700125675	0.0214048555708793	-0.0778885241097137	all
LOC105194481	W	4317.25681412043	0.127073279071061	1.3566622902154	138.557713620627	63.0253120825568	114W	south_america	201.583025703184	-1.12414758193977	-0.922278794092654	all
LOC105194481	whole_body_queen	141.662525784508	0.0471818512520358	0.742792715921167	92.0731736488163	64.9243386258895	Queen6	north_america	156.997512274706	-0.497554209134125	-0.733362146276047	all
LOC105194481	whole_body_queen	141.662525784508	0.0471818512520358	0.742792715921167	94.4243333963069	45.8267580924351	Queen4	north_america	140.251091488742	-1.02702404236281	-1.44617181966126	all
LOC105194481	whole_body_queen	141.662525784508	0.0471818512520358	0.742792715921167	99.2302527571162	55.0496882696012	Queen5	north_america	154.279941026717	-0.838539772290427	-1.19242098711758	all
LOC105194481	whole_body_queen	141.662525784508	0.0471818512520358	0.742792715921167	79.270708101415	45.205617260522	Queen2	north_america	124.476325361937	-0.796805372173941	-1.13623519097022	all
LOC105194481	whole_body_queen	141.662525784508	0.0471818512520358	0.742792715921167	85.2564008697527	57.8175592105219	Queen1	north_america	143.073960080275	-0.55238460246952	-0.807178693153996	all
LOC105194481	whole_body_queen	141.662525784508	0.0471818512520358	0.742792715921167	85.1992915301952	49.81819595151	Queen3	north_america	135.017487481705	-0.762330851334472	-1.08982315689862	all
LOC105194481	whole_body_queen_taiwan	8725.54278855505	-0.0665560256069044	0.739710216204057	5363.03224101305	3047.05333609705	SBSb-virgin-queens-2	taiwan	8410.0855771101	-0.815429760794527	-1.01238798489304	all
LOC105194481	whole_body_queen_taiwan	8725.54278855505	-0.0665560256069044	0.739710216204057	6430.00710389354	3289.9995605242	SBSb-virgin-queens-1	taiwan	9720.00666441775	-0.966518849317408	-1.21664241482132	all
LOC105194481	whole_body_queen_taiwan	8725.54278855505	-0.0665560256069044	0.739710216204057	5306	3735	SBSb-virgin-queens-3	taiwan	9041	-0.506402093701953	-0.594619431312156	all
LOC105194481	whole_body_queen_taiwan	8725.54278855505	-0.0665560256069044	0.739710216204057	4453.21789775313	3742.90434981529	SBSb-virgin-queens-4	taiwan	8196.12224756841	-0.250628558589579	-0.248844113479023	all
LOC105199327	QA	29.0667559829215	0.297259275323424	1.07755291546055	7.35325343771316	22.1692341793004	111BQA	south_america	29.5224876170135	1.47180024390566	1.09000769403537	all
LOC105199327	QA	29.0667559829215	0.297259275323424	1.07755291546055	12.3656787914484	9.52382493691969	114CQA	south_america	21.8895037283681	-0.344873953690495	-0.595918047086784	all
LOC105199327	QA	29.0667559829215	0.297259275323424	1.07755291546055	0	0	112BQA	south_america	0	0	-0.27586513020233	all
LOC105199327	QA	29.0667559829215	0.297259275323424	1.07755291546055	36.0250055413631	12.8724585557228	43QA	south_america	48.8974640970859	-1.41627645852361	-1.59021028968649	all
LOC105199327	QA	29.0667559829215	0.297259275323424	1.07755291546055	17.6328948063032	10.9781295425262	118QA	south_america	28.6110243488294	-0.637449188629389	-0.86743625351644	all
LOC105199327	QA	29.0667559829215	0.297259275323424	1.07755291546055	24.2507397790602	14.0363187175017	3QA	south_america	38.2870584965619	-0.747874254665514	-0.969913880788164	all
LOC105199327	QH	21.3320780353814	-0.156919105199937	1.54693179210804	5.45641645028855	18.7564315478669	111BQH	south_america	24.2128479981555	1.61351684444159	1.14448223164961	all
LOC105199327	QH	21.3320780353814	-0.156919105199937	1.54693179210804	20.0518838821452	11.6307875097466	43QH	south_america	31.6826713918919	-0.737004750658928	-0.374991094254063	all
LOC105199327	QH	21.3320780353814	-0.156919105199937	1.54693179210804	6.82052056286069	11.6307875097467	112BQH	south_america	18.4513080726073	0.691608044722261	0.548522665479576	all
LOC105199327	QH	21.3320780353814	-0.156919105199937	1.54693179210804	7.51945645580446	6.82052056286069	114CQH	south_america	14.3399770186651	-0.123496747094188	0.0216055796876496	all
LOC105199327	QH	21.3320780353814	-0.156919105199937	1.54693179210804	18.1668614343502	16.6666936396095	118QH	south_america	34.8335550739596	-0.117582054011551	0.0254290792839554	all
LOC105199327	QH	21.3320780353814	-0.156919105199937	1.54693179210804	7.14286870268977	3.69487236321673	3QH	south_america	10.8377410659065	-0.794451203501393	-0.412126831676707	all
LOC105199327	QT	9.13240952154845	0.182227205719409	1.1287051691787	5.17418801320466	12.4424164498467	111BQT	south_america	17.6166044630514	1.12247118375397	0.83302885794235	all
LOC105199327	QT	9.13240952154845	0.182227205719409	1.1287051691787	3.50360899091039	0.969232292478887	114CQT	south_america	4.47284128338928	-1.19344827329665	-1.21880852199611	all
LOC105199327	QT	9.13240952154845	0.182227205719409	1.1287051691787	4.29081951857427	3.41065141220006	43QT	south_america	7.70147093077432	-0.262499460940295	-0.394014910894144	all
LOC105199327	QT	9.13240952154845	0.182227205719409	1.1287051691787	3.22461588062551	4.01037677642905	112BQT	south_america	7.23499265705455	0.246098925425222	0.0565884886947838	all
LOC105199327	QT	9.13240952154845	0.182227205719409	1.1287051691787	8.30770536410475	2.25564274821782	3QT	south_america	10.5633481123226	-1.51548314599435	-1.504122066659	all
LOC105199327	QT	9.13240952154845	0.182227205719409	1.1287051691787	8.17508764545757	3.53856774390798	118QT	south_america	11.7136553893656	-1.0154848478131	-1.06113809543729	all
LOC105199327	W	37.3854984888896	0.127073279071061	1.3566622902154	31.1431910303146	10.0259419410726	3BW	south_america	41.1691329713872	-1.5436112505359	-1.23146677080683	all
LOC105199327	W	37.3854984888896	0.127073279071061	1.3566622902154	27.7115427241255	20.1680998664182	114W	south_america	47.8796425905436	-0.439739078230466	-0.417799154136977	all
LOC105199327	W	37.3854984888896	0.127073279071061	1.3566622902154	19.4644943939466	14.1373696124454	112W	south_america	33.601864006392	-0.435008490128889	-0.414312222911944	all
LOC105199327	W	37.3854984888896	0.127073279071061	1.3566622902154	25.5877325214426	23.4008583003726	43CW	south_america	48.9885908218153	-0.123828849755781	-0.184940740696055	all
LOC105199327	W	37.3854984888896	0.127073279071061	1.3566622902154	17.4927396800566	9.9692464369257	28W	south_america	27.4619861169823	-0.753494555165427	-0.64906929350611	all
LOC105199327	W	37.3854984888896	0.127073279071061	1.3566622902154	14.6154012061301	6.68396129404841	104W	south_america	21.2993625001785	-1.02304748002962	-0.847757594056869	all
LOC105199327	whole_body_queen	16.4093033227643	0.0471818512520358	0.742792715921167	15.1002558543438	2.11729570267697	Queen5	north_america	17.2175515570207	-2.36871669608237	-3.25245320201929	all
LOC105199327	whole_body_queen	16.4093033227643	0.0471818512520358	0.742792715921167	10.4628606419109	4.05777116411809	Queen6	north_america	14.520631806029	-1.18039345457549	-1.6526485512249	all
LOC105199327	whole_body_queen	16.4093033227643	0.0471818512520358	0.742792715921167	8.6163813153712	3.61644938084176	Queen2	north_america	12.232830696213	-1.0587104362721	-1.48883028040019	all
LOC105199327	whole_body_queen	16.4093033227643	0.0471818512520358	0.742792715921167	9.79958630686813	5.87975178412087	Queen1	north_america	15.679338090989	-0.650547629303795	-0.939332690803986	all
LOC105199327	whole_body_queen	16.4093033227643	0.0471818512520358	0.742792715921167	14.3067171812586	5.72834476155438	Queen4	north_america	20.035061942813	-1.18584136587831	-1.65998291407749	all
LOC105199327	whole_body_queen	16.4093033227643	0.0471818512520358	0.742792715921167	15.1465407164791	1.9927278380604	Queen3	north_america	17.1392685545395	-2.43169212104237	-3.33723516556062	all
LOC105199327	whole_body_queen_taiwan	37.9297260186387	-0.0665560256069044	0.739710216204057	26.4421210145046	28.3830809305954	SBSb-virgin-queens-4	taiwan	54.8252019451	0.0985936836235619	0.223262712360468	all
LOC105199327	whole_body_queen_taiwan	37.9297260186387	-0.0665560256069044	0.739710216204057	21	24	SBSb-virgin-queens-3	taiwan	45	0.184424571137428	0.339295836729523	all
LOC105199327	whole_body_queen_taiwan	37.9297260186387	-0.0665560256069044	0.739710216204057	18.1337293905425	11.3519432765892	SBSb-virgin-queens-1	taiwan	29.4856726671317	-0.631380066953378	-0.763574747209738	all
LOC105199327	whole_body_queen_taiwan	37.9297260186387	-0.0665560256069044	0.739710216204057	18.0605481352797	12.7989039019978	SBSb-virgin-queens-2	taiwan	30.8594520372775	-0.466035935316986	-0.540049198941819	all
LOC105199531	QA	178.305080921525	0.297259275323424	1.07755291546055	1.25949248616452	72.1419941366006	118QA	south_america	73.4014866227651	5.01662929620503	4.37971068814244	all
LOC105199531	QA	178.305080921525	0.297259275323424	1.07755291546055	3.02781023905836	234.207232055512	111BQA	south_america	237.23504229457	5.86779289431291	5.16961491084514	all
LOC105199531	QA	178.305080921525	0.297259275323424	1.07755291546055	0	205.952714260888	114CQA	south_america	205.952714260888	7.69315735994256	6.8636054698605	all
LOC105199531	QA	178.305080921525	0.297259275323424	1.07755291546055	1.50664698305925	212.526208132643	112BQA	south_america	214.032855115703	6.41251051400667	5.67512847948593	all
LOC105199531	QA	178.305080921525	0.297259275323424	1.07755291546055	0.692788568103137	93.6828928222048	43QA	south_america	94.3756813903079	5.80563009027038	5.11192604642778	all
LOC105199531	QA	178.305080921525	0.297259275323424	1.07755291546055	2.2735068542869	148.383940727875	3QA	south_america	150.657447582162	5.51204425196601	4.83946997110002	all
LOC105199531	QH	394.213497800322	-0.156919105199937	1.54693179210804	1.29763295959644	217.857495432038	118QH	south_america	219.155128391634	6.57369963410625	4.35094732272211	all
LOC105199531	QH	394.213497800322	-0.156919105199937	1.54693179210804	10.0259419410726	388.769672083059	114CQH	south_america	398.795614024132	5.14364802416434	3.42650345439024	all
LOC105199531	QH	394.213497800322	-0.156919105199937	1.54693179210804	5.45641645028855	520.064692918128	111BQH	south_america	525.521109368416	6.33458505356406	4.19637387497084	all
LOC105199531	QH	394.213497800322	-0.156919105199937	1.54693179210804	10.230780844291	1035.14008836745	112BQH	south_america	1045.37086921174	6.52761702374349	4.32115763800695	all
LOC105199531	QH	394.213497800322	-0.156919105199937	1.54693179210804	10.7143030540346	258.641065425171	3QH	south_america	269.355368479206	4.47017555303959	2.99114329529299	all
LOC105199531	QH	394.213497800322	-0.156919105199937	1.54693179210804	0	389.631381576513	43QH	south_america	389.631381576513	8.60966404331639	5.66707801419603	all
LOC105199531	QT	210.677794483426	0.182227205719409	1.1287051691787	5.64307779109464	764.478073006787	112BQT	south_america	770.121150797881	6.8483654337136	5.90600487179908	all
LOC105199531	QT	210.677794483426	0.182227205719409	1.1287051691787	1.1678696636368	111.461713635072	114CQT	south_america	112.629583298709	5.69701210321023	4.88593925861406	all
LOC105199531	QT	210.677794483426	0.182227205719409	1.1287051691787	0.715136586429044	111.698833749552	43QT	south_america	112.413970335981	6.0380053045274	5.1880493318454	all
LOC105199531	QT	210.677794483426	0.182227205719409	1.1287051691787	0.830770536410475	307.895235131733	3QT	south_america	308.726005668143	7.39852282743777	6.39342834494973	all
LOC105199531	QT	210.677794483426	0.182227205719409	1.1287051691787	4.46861692049493	466.936239548413	111BQT	south_america	471.404856468908	6.41899214892718	5.52559261135125	all
LOC105199531	QT	210.677794483426	0.182227205719409	1.1287051691787	2.33573932727359	97.3106129574695	118QT	south_america	99.646352284743	4.88126871039774	4.16321430342841	all
LOC105199531	W	742.987868751162	0.127073279071061	1.3566622902154	6.4881647979822	674.905731933265	112W	south_america	681.393896731247	6.49606605290954	4.69460441244172	all
LOC105199531	W	742.987868751162	0.127073279071061	1.3566622902154	0	804.581840771077	3BW	south_america	804.581840771077	9.65388735260702	7.02224432878089	all
LOC105199531	W	742.987868751162	0.127073279071061	1.3566622902154	8.74636984002829	291.877381792214	28W	south_america	300.623751632242	4.90928800275698	3.52498536900193	all
LOC105199531	W	742.987868751162	0.127073279071061	1.3566622902154	285.974683599945	1134.60242966472	104W	south_america	1420.57711326466	1.98446246526223	1.36908735474344	all
LOC105199531	W	742.987868751162	0.127073279071061	1.3566622902154	2.32615750194933	814.103544028753	43CW	south_america	816.429701530702	7.9369830433414	5.75670881441716	all
LOC105199531	W	742.987868751162	0.127073279071061	1.3566622902154	5.54230854482509	644.11868948373	114W	south_america	649.660998028555	6.62362100235775	4.7886255630023	all
LOC105199531	whole_body_queen	34.7057614247497	0.0471818512520358	0.742792715921167	5.67995276867968	30.8872814899362	Queen3	north_america	36.5672342586159	2.25507130056374	2.97241666751351	all
LOC105199531	whole_body_queen	34.7057614247497	0.0471818512520358	0.742792715921167	12.5554327702931	20.2888558205905	Queen6	north_america	32.8442885908836	0.651227240216584	0.813208552019047	all
LOC105199531	whole_body_queen	34.7057614247497	0.0471818512520358	0.742792715921167	5.39294851940849	19.0556613240927	Queen5	north_america	24.4486098435012	1.64945615760065	2.15709480182714	all
LOC105199531	whole_body_queen	34.7057614247497	0.0471818512520358	0.742792715921167	5.87975178412087	11.7595035682417	Queen1	north_america	17.6392553523626	0.891143779803867	1.13620113722467	all
LOC105199531	whole_body_queen	34.7057614247497	0.0471818512520358	0.742792715921167	15.5094863676682	27.1233703563132	Queen2	north_america	42.6328567239814	0.768474263226817	0.971054772770997	all
LOC105199531	whole_body_queen	34.7057614247497	0.0471818512520358	0.742792715921167	13.3529360358414	50.6003787270637	Queen4	north_america	63.9533147629051	1.84603576980628	2.42174415553256	all
LOC105199531	whole_body_queen_taiwan	1923.59148100301	-0.0665560256069044	0.739710216204057	482.340759195619	1541.84220281041	SBSb-virgin-queens-4	taiwan	2024.18296200603	1.67447795030686	2.35367031274512	all
LOC105199531	whole_body_queen_taiwan	1923.59148100301	-0.0665560256069044	0.739710216204057	346.002080065358	1215.89587068979	SBSb-virgin-queens-2	taiwan	1561.89795075515	1.81018950645808	2.5371361527164	all
LOC105199531	whole_body_queen_taiwan	1923.59148100301	-0.0665560256069044	0.739710216204057	498	1325	SBSb-virgin-queens-3	taiwan	1823	1.40996905477533	1.99608582933903	all
LOC105199531	whole_body_queen_taiwan	1923.59148100301	-0.0665560256069044	0.739710216204057	594.146310031305	1663.57568744197	SBSb-virgin-queens-1	taiwan	2257.72199747328	1.48383818310997	2.09594808176771	all
LOC105199756	QA	6.56578856505971	0.297259275323424	1.07755291546055	5.49585724064375	19.0476498738394	114CQA	south_america	24.5435071144831	1.62584129186147	1.23296220303966	all
LOC105199756	QA	6.56578856505971	0.297259275323424	1.07755291546055	0	0.357568293214522	111BQA	south_america	0.357568293214522	0.441024775417237	0.133418505978769	all
LOC105199756	QA	6.56578856505971	0.297259275323424	1.07755291546055	0.215235283294178	2.11468863813575	112BQA	south_america	2.32992392142993	1.3578522875643	0.984260723555817	all
LOC105199756	QA	6.56578856505971	0.297259275323424	1.07755291546055	13.2246711047274	9.40982532216529	118QA	south_america	22.6344964268927	-0.450449435406988	-0.693895121067758	all
LOC105199756	QA	6.56578856505971	0.297259275323424	1.07755291546055	4.84951997672196	5.00595610500331	43QA	south_america	9.85547608172527	0.0380756917643513	-0.240529796579222	all
LOC105199756	QA	6.56578856505971	0.297259275323424	1.07755291546055	2.2735068542869	1.00259419410726	3QA	south_america	3.27610104839416	-0.708966896844281	-0.933806737219623	all
LOC105199756	QH	169.741984791407	-0.156919105199937	1.54693179210804	1.36410411257214	1.70513014071517	111BQH	south_america	3.06923425328731	0.194404430495068	0.2271099071642	all
LOC105199756	QH	169.741984791407	-0.156919105199937	1.54693179210804	0	0	112BQH	south_america	0	0	0.10143892962863	all
LOC105199756	QH	169.741984791407	-0.156919105199937	1.54693179210804	50.0000809188284	31.4064150873422	3QH	south_america	81.4064960061706	-0.654220102688676	-0.321475710839879	all
LOC105199756	QH	169.741984791407	-0.156919105199937	1.54693179210804	95.2464484401898	162.831025136453	43QH	south_america	258.077473576643	0.767403379664292	0.59751987099873	all
LOC105199756	QH	169.741984791407	-0.156919105199937	1.54693179210804	160.906486989959	163.09550204475	118QH	south_america	324.001989034708	0.0193749040491068	0.113963660290933	all
LOC105199756	QH	169.741984791407	-0.156919105199937	1.54693179210804	180.466954939307	318.290959600166	114CQH	south_america	498.757914539472	0.815164847096674	0.628394837610733	all
LOC105199756	QT	5.71194983543832	0.182227205719409	1.1287051691787	15.733004901439	22.1692341793004	43QT	south_america	37.9022390807393	0.469513812274818	0.254527590021097	all
LOC105199756	QT	5.71194983543832	0.182227205719409	1.1287051691787	0	0	112BQT	south_america	0	0	-0.161448012018946	all
LOC105199756	QT	5.71194983543832	0.182227205719409	1.1287051691787	5.25541348636558	0.58976129065133	118QT	south_america	5.84517477701691	-1.97629509546089	-1.91238807097069	all
LOC105199756	QT	5.71194983543832	0.182227205719409	1.1287051691787	43.2111775545615	52.3385437938599	114CQT	south_america	95.5497213484214	0.27076727746883	0.0784439321863359	all
LOC105199756	QT	5.71194983543832	0.182227205719409	1.1287051691787	0.235190364236576	0	111BQT	south_america	0.235190364236576	-0.304733403247833	-0.431432957219092	all
LOC105199756	QT	5.71194983543832	0.182227205719409	1.1287051691787	3.3230821456419	2.25564274821782	3QT	south_america	5.57872489385972	-0.409117853177664	-0.523914548320324	all
LOC105199756	W	18.1053970994984	0.127073279071061	1.3566622902154	25.8205421308298	27.5713403379497	104W	south_america	53.3918824687794	0.091230318412895	-0.0264199579487648	all
LOC105199756	W	18.1053970994984	0.127073279071061	1.3566622902154	19.4644943939466	2.50648548526815	3BW	south_america	21.9709798792148	-2.54502536202477	-1.96961223170107	all
LOC105199756	W	18.1053970994984	0.127073279071061	1.3566622902154	0	0.55384702427365	28W	south_america	0.55384702427365	0.635844477886412	0.375016835423777	all
LOC105199756	W	18.1053970994984	0.127073279071061	1.3566622902154	1.94644943939466	12.2933648803873	112W	south_america	14.239814319782	2.17365691764411	1.508543174918	all
LOC105199756	W	18.1053970994984	0.127073279071061	1.3566622902154	62.0308667186488	93.6034332014905	43CW	south_america	155.634299920139	0.585834039634233	0.338153985610034	all
LOC105199756	W	18.1053970994984	0.127073279071061	1.3566622902154	0	0	114W	south_america	0	0	-0.093666109825228	all
LOC105199756	whole_body_queen	7.19254119629039	0.0471818512520358	0.742792715921167	0	7.41053495936939	Queen5	north_america	7.41053495936939	3.07219756726803	4.07248974199289	all
LOC105199756	whole_body_queen	7.19254119629039	0.0471818512520358	0.742792715921167	0	5.42467407126264	Queen2	north_america	5.42467407126264	2.68362326711584	3.54936358334404	all
LOC105199756	whole_body_queen	7.19254119629039	0.0471818512520358	0.742792715921167	0	3.81889650770292	Queen4	north_america	3.81889650770292	2.26870281759024	2.99076837820523	all
LOC105199756	whole_body_queen	7.19254119629039	0.0471818512520358	0.742792715921167	1.04628606419109	10.1444279102952	Queen6	north_america	11.1907139744863	2.44524281057102	3.22843898158729	all
LOC105199756	whole_body_queen	7.19254119629039	0.0471818512520358	0.742792715921167	0	6.9745474332114	Queen3	north_america	6.9745474332114	2.99540264622695	3.96910299708406	all
LOC105199756	whole_body_queen	7.19254119629039	0.0471818512520358	0.742792715921167	0.979958630686813	6.85971041480769	Queen1	north_america	7.8396690454945	1.98900587152822	2.61422060105699	all
LOC105199756	whole_body_queen_taiwan	1.52461998624528	-0.0665560256069044	0.739710216204057	0.95055516501472	0	SBSb-virgin-queens-2	taiwan	0.95055516501472	-0.963884800806843	-1.21308149535196	all
LOC105199756	whole_body_queen_taiwan	1.52461998624528	-0.0665560256069044	0.739710216204057	1.06668996414956	1.03199484332629	SBSb-virgin-queens-1	taiwan	2.09868480747585	-0.0244252372222371	0.0569558016933555	all
LOC105199756	whole_body_queen_taiwan	1.52461998624528	-0.0665560256069044	0.739710216204057	0	0.915583255825657	SBSb-virgin-queens-4	taiwan	0.915583255825657	0.937783730098295	1.3577475796659	all
LOC105199756	whole_body_queen_taiwan	1.52461998624528	-0.0665560256069044	0.739710216204057	0	6	SBSb-virgin-queens-3	taiwan	6	2.8073549220576	3.88518488011758	all
LOC105199789	QA	10.2388716697753	0.297259275323424	1.07755291546055	6.92788568103137	1.43027317285809	43QA	south_america	8.35815885388946	-1.70581767132409	-1.85891283658343	sa_taiwan
LOC105199789	QA	10.2388716697753	0.297259275323424	1.07755291546055	26.7923040481383	2.38095623422992	114CQA	south_america	29.1732602823682	-3.03918219626849	-3.09631334454319	sa_taiwan
LOC105199789	QA	10.2388716697753	0.297259275323424	1.07755291546055	3.46035455892384	1.07270487964357	111BQA	south_america	4.53305943856741	-1.10564368212064	-1.30193416705152	sa_taiwan
LOC105199789	QA	10.2388716697753	0.297259275323424	1.07755291546055	11.3354323754807	0.784152110180441	118QA	south_america	12.1195844856611	-2.78949776072439	-2.86459902967135	sa_taiwan
LOC105199789	QA	10.2388716697753	0.297259275323424	1.07755291546055	12.8832055076257	0	3QA	south_america	12.8832055076257	-3.79526880660961	-3.79798339665192	sa_taiwan
LOC105199789	QA	10.2388716697753	0.297259275323424	1.07755291546055	3.44376453270685	1.05734431906788	112BQA	south_america	4.50110885177473	-1.11099910801088	-1.30690415582275	sa_taiwan
LOC105199789	QH	11.6035552201277	-0.156919105199937	1.54693179210804	12.9763295959644	0	118QH	south_america	12.9763295959644	-3.80491363092614	-2.35821291173737	sa_taiwan
LOC105199789	QH	11.6035552201277	-0.156919105199937	1.54693179210804	7.14286870268977	0	3QH	south_america	7.14286870268977	-3.02553714019678	-1.85439206151922	sa_taiwan
LOC105199789	QH	11.6035552201277	-0.156919105199937	1.54693179210804	10.230780844291	0	112BQH	south_america	10.230780844291	-3.48938633260126	-2.15424315693978	sa_taiwan
LOC105199789	QH	11.6035552201277	-0.156919105199937	1.54693179210804	15.0389129116089	0	43QH	south_america	15.0389129116089	-4.00350445674384	-2.48659014648738	sa_taiwan
LOC105199789	QH	11.6035552201277	-0.156919105199937	1.54693179210804	5.45641645028855	0	111BQH	south_america	5.45641645028855	-2.6907336380006	-1.63796137989238	sa_taiwan
LOC105199789	QH	11.6035552201277	-0.156919105199937	1.54693179210804	35.0907967937541	0	114CQH	south_america	35.0907967937541	-5.17355908954141	-3.24296133154338	sa_taiwan
LOC105199789	QT	7.41062596837069	0.182227205719409	1.1287051691787	6.6461642912838	0	3QT	south_america	6.6461642912838	-2.9347361993452	-2.7615390539344	sa_taiwan
LOC105199789	QT	7.41062596837069	0.182227205719409	1.1287051691787	11.4421853828647	0.852662853050014	43QT	south_america	12.2948482359147	-2.74756763780618	-2.59571314416629	sa_taiwan
LOC105199789	QT	7.41062596837069	0.182227205719409	1.1287051691787	2.41846191046913	0	112BQT	south_america	2.41846191046913	-1.77334735047182	-1.7325822629254	sa_taiwan
LOC105199789	QT	7.41062596837069	0.182227205719409	1.1287051691787	14.0144359636416	0	114CQT	south_america	14.0144359636416	-3.90827837412865	-3.62406914714895	sa_taiwan
LOC105199789	QT	7.41062596837069	0.182227205719409	1.1287051691787	8.17508764545757	0	118QT	south_america	8.17508764545757	-3.19772193943411	-2.99453678201274	sa_taiwan
LOC105199789	QT	7.41062596837069	0.182227205719409	1.1287051691787	2.35190364236576	0	111BQT	south_america	2.35190364236576	-1.74498067628094	-1.70745021341816	sa_taiwan
LOC105199789	W	6.81597912001533	0.127073279071061	1.3566622902154	9.30463000779732	0	43CW	south_america	9.30463000779732	-3.36522080010429	-2.57418084394524	sa_taiwan
LOC105199789	W	6.81597912001533	0.127073279071061	1.3566622902154	7.78579775757864	0	112W	south_america	7.78579775757864	-3.13517329006389	-2.40461210771695	sa_taiwan
LOC105199789	W	6.81597912001533	0.127073279071061	1.3566622902154	5.68514039601839	0	28W	south_america	5.68514039601839	-2.74095785897421	-2.11403468551479	sa_taiwan
LOC105199789	W	6.81597912001533	0.127073279071061	1.3566622902154	5.54230854482509	0	114W	south_america	5.54230854482509	-2.70979980063015	-2.0910679836548	sa_taiwan
LOC105199789	W	6.81597912001533	0.127073279071061	1.3566622902154	15.5715955151573	0	3BW	south_america	15.5715955151573	-4.05064060698147	-3.07940591861608	sa_taiwan
LOC105199789	W	6.81597912001533	0.127073279071061	1.3566622902154	5.84616048245202	0	104W	south_america	5.84616048245202	-2.77529511129663	-2.13934478115912	sa_taiwan
LOC105199789	whole_body_queen	5.76167497968278	0.0471818512520358	0.742792715921167	4.31435881552679	1.05864785133848	Queen5	north_america	5.37300666686528	-1.36819857296452	-1.90548506182009	no
LOC105199789	whole_body_queen	5.76167497968278	0.0471818512520358	0.742792715921167	5.16982878922272	1.80822469042088	Queen2	north_america	6.9780534796436	-1.13557208307124	-1.59230685623579	no
LOC105199789	whole_body_queen	5.76167497968278	0.0471818512520358	0.742792715921167	5.67995276867968	0.996363919030199	Queen3	north_america	6.67631668770988	-1.74246316714045	-2.40934648392866	no
LOC105199789	whole_body_queen	5.76167497968278	0.0471818512520358	0.742792715921167	3.91983452274725	0	Queen1	north_america	3.91983452274725	-2.29860979173794	-3.15807033740344	no
LOC105199789	whole_body_queen	5.76167497968278	0.0471818512520358	0.742792715921167	2.09257212838219	4.05777116411809	Queen6	north_america	6.15034329250028	0.709694520868154	0.891921333389101	no
LOC105199789	whole_body_queen	5.76167497968278	0.0471818512520358	0.742792715921167	3.81512458166897	0.95472412692573	Queen4	north_america	4.7698487085947	-1.30060811314715	-1.81449001250334	no
LOC105199789	whole_body_queen_taiwan	28.4786831402762	-0.0665560256069044	0.739710216204057	18	3	SBSb-virgin-queens-3	taiwan	21	-2.24792751344359	-2.94895411750664	sa_taiwan
LOC105199789	whole_body_queen_taiwan	28.4786831402762	-0.0665560256069044	0.739710216204057	40.5342186376833	3.09598452997886	SBSb-virgin-queens-1	taiwan	43.6302031676621	-3.34201824240463	-4.42803430998464	sa_taiwan
LOC105199789	whole_body_queen_taiwan	28.4786831402762	-0.0665560256069044	0.739710216204057	32.3188756105005	1.82841484314254	SBSb-virgin-queens-2	taiwan	34.147290453643	-3.5582740752489	-4.72038640693691	sa_taiwan
LOC105199789	whole_body_queen_taiwan	28.4786831402762	-0.0665560256069044	0.739710216204057	19.1477428036068	3.66233302330263	SBSb-virgin-queens-4	taiwan	22.8100758269094	-2.11149425671965	-2.76451262442566	sa_taiwan
LOC105199797	QA	21.7387984103986	0.297259275323424	1.07755291546055	14.398876743817	6.01556516464357	3QA	south_america	20.4144419084606	-1.13419388352031	-1.32842957251146	sa
LOC105199797	QA	21.7387984103986	0.297259275323424	1.07755291546055	16.6269256344753	6.4362292778614	43QA	south_america	23.0631549123367	-1.24513771377103	-1.43138862784778	sa
LOC105199797	QA	21.7387984103986	0.297259275323424	1.07755291546055	8.86715855724234	7.50893415750496	111BQA	south_america	16.3760927147473	-0.213656263045634	-0.474144268034106	sa
LOC105199797	QA	21.7387984103986	0.297259275323424	1.07755291546055	10.5465288814147	7.13707415370817	112BQA	south_america	17.6836030351229	-0.504877170452505	-0.744405619684205	sa
LOC105199797	QA	21.7387984103986	0.297259275323424	1.07755291546055	12.3656787914484	27.3809966936441	114CQA	south_america	39.7466754850925	1.08639214697383	0.732337930071054	sa
LOC105199797	QA	21.7387984103986	0.297259275323424	1.07755291546055	15.1139098339742	10.1939774323457	118QA	south_america	25.3078872663199	-0.525583843706122	-0.763622006143302	sa
LOC105199797	QH	16.6680263668871	-0.156919105199937	1.54693179210804	12.5324274263408	4.54701370857379	114CQH	south_america	17.0794411349146	-1.28663745500498	-0.73029616145231	sa
LOC105199797	QH	16.6680263668871	-0.156919105199937	1.54693179210804	32.440823989911	11.9047811711496	118QH	south_america	44.3456051610606	-1.37370471862536	-0.786580002837286	sa
LOC105199797	QH	16.6680263668871	-0.156919105199937	1.54693179210804	10.7143030540346	5.54230854482509	3QH	south_america	16.2566115988597	-0.84039941743837	-0.441829637043686	sa
LOC105199797	QH	16.6680263668871	-0.156919105199937	1.54693179210804	17.0513014071517	10.1769390710283	112BQH	south_america	27.22824047818	-0.691577707644286	-0.345625195093934	sa
LOC105199797	QH	16.6680263668871	-0.156919105199937	1.54693179210804	2.50648548526815	5.81539375487332	43QH	south_america	8.32187924014148	0.958771254054304	0.721227894433449	sa
LOC105199797	QH	16.6680263668871	-0.156919105199937	1.54693179210804	9.54872878800497	3.41026028143035	111BQH	south_america	12.9589890694353	-1.25813344502106	-0.711870003214862	sa
LOC105199797	QT	10.7185539368425	0.182227205719409	1.1287051691787	14.9538696553886	3.38346412232673	3QT	south_america	18.3373337777153	-1.86376305113326	-1.81268794785572	sa
LOC105199797	QT	10.7185539368425	0.182227205719409	1.1287051691787	7.86650245071949	1.70532570610003	43QT	south_america	9.57182815681952	-1.71256282314275	-1.67872893701807	sa
LOC105199797	QT	10.7185539368425	0.182227205719409	1.1287051691787	12.8465663000048	2.94880645325665	118QT	south_america	15.7953727532614	-1.81003969573285	-1.76509061520639	sa
LOC105199797	QT	10.7185539368425	0.182227205719409	1.1287051691787	6.11494947015096	3.45622679162408	111BQT	south_america	9.57117626177504	-0.67503085296578	-0.759505743478585	sa
LOC105199797	QT	10.7185539368425	0.182227205719409	1.1287051691787	3.50360899091039	5.81539375487332	114CQT	south_america	9.31900274578371	0.597715433963949	0.36811050360199	sa
LOC105199797	QT	10.7185539368425	0.182227205719409	1.1287051691787	6.8523087463292	5.01297097053631	112BQT	south_america	11.8652797168655	-0.385038906005651	-0.50258130042749	sa
LOC105199797	W	15.6171238678914	0.127073279071061	1.3566622902154	5.42770083788177	3.69487236321673	43CW	south_america	9.1225732010985	-0.453216847055	-0.427733659519591	sa
LOC105199797	W	15.6171238678914	0.127073279071061	1.3566622902154	15.5715955151573	0	3BW	south_america	15.5715955151573	-4.05064060698147	-3.07940591861608	sa
LOC105199797	W	15.6171238678914	0.127073279071061	1.3566622902154	13.6251460757626	4.30267770813557	112W	south_america	17.9278237838982	-1.46365806380586	-1.17253302782107	sa
LOC105199797	W	15.6171238678914	0.127073279071061	1.3566622902154	7.30770060306503	8.35495161756051	104W	south_america	15.6626522206255	0.171280967500616	0.0325856248444386	sa
LOC105199797	W	15.6171238678914	0.127073279071061	1.3566622902154	12.0083351804544	6.30253120825568	114W	south_america	18.31086638871	-0.832967812624732	-0.707649279131484	sa
LOC105199797	W	15.6171238678914	0.127073279071061	1.3566622902154	9.1836883320297	3.3230821456419	28W	south_america	12.5067704776716	-1.23612801670993	-1.00481992137082	sa
LOC105199797	whole_body_queen	26.2699480159599	0.0471818512520358	0.742792715921167	6.89310505229696	14.4657975233671	Queen2	north_america	21.358902575664	0.970416374833665	1.24292350179645	no
LOC105199797	whole_body_queen	26.2699480159599	0.0471818512520358	0.742792715921167	13.2532231269192	15.9418227044832	Queen3	north_america	29.1950458314024	0.249300899528007	0.27210693366226	no
LOC105199797	whole_body_queen	26.2699480159599	0.0471818512520358	0.742792715921167	15.1002558543438	10.5864785133848	Queen5	north_america	25.6867343677286	-0.474641461213262	-0.702515387241196	no
LOC105199797	whole_body_queen	26.2699480159599	0.0471818512520358	0.742792715921167	14.6993794603022	14.6993794603022	Queen1	north_america	29.3987589206044	0	-0.0635195394902651	no
LOC105199797	whole_body_queen	26.2699480159599	0.0471818512520358	0.742792715921167	17.1680606175103	6.68306888848011	Queen4	north_america	23.8511295059905	-1.24164983027738	-1.7351162092793	no
LOC105199797	whole_body_queen	26.2699480159599	0.0471818512520358	0.742792715921167	15.6942909628664	11.1588707013248	Queen6	north_america	26.8531616641912	-0.457345581266294	-0.679230452458928	no
LOC105199797	whole_body_queen_taiwan	58.1423138324416	-0.0665560256069044	0.739710216204057	34.6482965017647	25.6363311631184	SBSb-virgin-queens-4	taiwan	60.2846276648831	-0.420437755276727	-0.4784058972253	no
LOC105199797	whole_body_queen_taiwan	58.1423138324416	-0.0665560256069044	0.739710216204057	41.8244272606477	24.6836003824243	SBSb-virgin-queens-2	taiwan	66.508027643072	-0.737586494915633	-0.907153172430455	no
LOC105199797	whole_body_queen_taiwan	58.1423138324416	-0.0665560256069044	0.739710216204057	33.0673888886363	15.4799226498943	SBSb-virgin-queens-1	taiwan	48.5473115385306	-1.04768190450938	-1.32636518654194	no
LOC105199797	whole_body_queen_taiwan	58.1423138324416	-0.0665560256069044	0.739710216204057	34	22	SBSb-virgin-queens-3	taiwan	56	-0.605721060887954	-0.728886830910436	no
LOC105202818	QA	185.162295518294	0.297259275323424	1.07755291546055	69.6396354983423	276.042722361611	111BQA	south_america	345.682357859953	1.97155866557846	1.55379783789035	sa
LOC105202818	QA	185.162295518294	0.297259275323424	1.07755291546055	213.378878975766	241.716166213017	43QA	south_america	455.095045188783	0.179107427328501	-0.109648302463573	sa
LOC105202818	QA	185.162295518294	0.297259275323424	1.07755291546055	17.8615360320922	120.238289828611	114CQA	south_america	138.099825860703	2.68432633184935	2.21526666790716	sa
LOC105202818	QA	185.162295518294	0.297259275323424	1.07755291546055	18.9458904523908	146.37875233966	3QA	south_america	165.324642792051	2.88536510864946	2.40183641674792	sa
LOC105202818	QA	185.162295518294	0.297259275323424	1.07755291546055	46.6012219880871	158.398726256449	118QA	south_america	204.999948244536	1.74356958583957	1.34221743523193	sa
LOC105202818	QA	185.162295518294	0.297259275323424	1.07755291546055	0	0	112BQA	south_america	0	0	-0.27586513020233	sa
LOC105202818	QH	130.102854875099	-0.156919105199937	1.54693179210804	117.804817807603	168.646418891326	43QH	south_america	286.45123669893	0.513937634245178	0.43366924312217	sa
LOC105202818	QH	130.102854875099	-0.156919105199937	1.54693179210804	40.9231233771641	206.446478298003	112BQH	south_america	247.369601675167	2.30692105522861	1.59272708273131	sa
LOC105202818	QH	130.102854875099	-0.156919105199937	1.54693179210804	10.0259419410726	59.1111782114593	114CQH	south_america	69.1371201525319	2.44673138812481	1.68310620197203	sa
LOC105202818	QH	130.102854875099	-0.156919105199937	1.54693179210804	25.0000404594142	53.5756492666426	3QH	south_america	78.5756897260568	1.06974352026124	0.792964907515137	sa
LOC105202818	QH	130.102854875099	-0.156919105199937	1.54693179210804	40.9231233771641	115.948849568632	111BQH	south_america	156.871972945796	1.48005955953287	1.05820998255008	sa
LOC105202818	QH	130.102854875099	-0.156919105199937	1.54693179210804	25.9526591919288	77.3810776124725	118QH	south_america	103.333736804401	1.5400777892179	1.0970082217428	sa
LOC105202818	QT	94.7269358691965	0.182227205719409	1.1287051691787	46.4838781178879	47.7491197708008	43QT	south_america	94.2329978886887	0.037938401324586	-0.127835690253651	sa
LOC105202818	QT	94.7269358691965	0.182227205719409	1.1287051691787	3.50360899091039	17.44618126462	114CQT	south_america	20.9497902555304	2.03416869858651	1.64076637853503	sa
LOC105202818	QT	94.7269358691965	0.182227205719409	1.1287051691787	30.2307738808641	210.544780762525	112BQT	south_america	240.775554643389	2.75992286785069	2.28376349512684	sa
LOC105202818	QT	94.7269358691965	0.182227205719409	1.1287051691787	9.9692464369257	76.6918534394059	3QT	south_america	86.6610998763316	2.82429891023552	2.34079879906868	sa
LOC105202818	QT	94.7269358691965	0.182227205719409	1.1287051691787	32.1164157500119	63.1044580996923	118QT	south_america	95.2208738497042	0.952878155775368	0.68277436047956	sa
LOC105202818	QT	94.7269358691965	0.182227205719409	1.1287051691787	29.8691762580451	191.129341576812	111BQT	south_america	220.998517834857	2.63783897073384	2.17560070784584	sa
LOC105202818	W	329.051971983637	0.127073279071061	1.3566622902154	55.7982172626469	188.088482669926	112W	south_america	243.886699932573	1.73514393839918	1.18531389198767	sa
LOC105202818	W	329.051971983637	0.127073279071061	1.3566622902154	181.440285152048	232.776958882654	43CW	south_america	414.217244034702	0.357708414255477	0.170001876552342	sa
LOC105202818	W	329.051971983637	0.127073279071061	1.3566622902154	46.7147865454718	175.453983968771	3BW	south_america	222.168770514243	1.88678367982222	1.29708801773489	sa
LOC105202818	W	329.051971983637	0.127073279071061	1.3566622902154	312.682721781011	361.662106850693	28W	south_america	674.344828631705	0.209319946519848	0.0606242747675468	sa
LOC105202818	W	329.051971983637	0.127073279071061	1.3566622902154	29.5589789057338	181.512898797763	114W	south_america	211.071877703497	2.57833018444297	1.80682910039663	sa
LOC105202818	W	329.051971983637	0.127073279071061	1.3566622902154	147.615552181914	329.185093731884	104W	south_america	476.800645913798	1.15168989339877	0.755248098010476	sa
LOC105202818	whole_body_queen	25.1236515497926	0.0471818512520358	0.742792715921167	10.785897038817	12.7037742160618	Queen5	north_america	23.4896712548788	0.217511718804577	0.229310094056736	no
LOC105202818	whole_body_queen	25.1236515497926	0.0471818512520358	0.742792715921167	18.0944007622795	14.4657975233671	Queen2	north_america	32.5601982856466	-0.304068414044122	-0.472877907614587	no
LOC105202818	whole_body_queen	25.1236515497926	0.0471818512520358	0.742792715921167	19.0756229083448	22.9133790462175	Queen4	north_america	41.9890019545624	0.252373249920326	0.276243148687617	no
LOC105202818	whole_body_queen	25.1236515497926	0.0471818512520358	0.742792715921167	2.83997638433984	2.9890917570906	Queen3	north_america	5.82906814143044	0.0549628702064705	0.0104753571052256	no
LOC105202818	whole_body_queen	25.1236515497926	0.0471818512520358	0.742792715921167	6.85971041480769	8.81962767618131	Queen1	north_america	15.679338090989	0.32119216550224	0.368892031891284	no
LOC105202818	whole_body_queen	25.1236515497926	0.0471818512520358	0.742792715921167	12.5554327702931	14.2021990744133	Queen6	north_america	26.7576318447065	0.16540885850027	0.159165544726184	no
LOC105202818	whole_body_queen_taiwan	16.600426903874	-0.0665560256069044	0.739710216204057	9	12	SBSb-virgin-queens-3	taiwan	21	0.37851162325373	0.601678385820559	no
LOC105202818	whole_body_queen_taiwan	16.600426903874	-0.0665560256069044	0.739710216204057	7.29437821089783	11.9025823257335	SBSb-virgin-queens-4	taiwan	19.1969605366314	0.637454097324456	0.951737731221427	no
LOC105202818	whole_body_queen_taiwan	16.600426903874	-0.0665560256069044	0.739710216204057	4.26675985659824	4.12797937330515	SBSb-virgin-queens-1	taiwan	8.39473922990338	-0.0385252209114001	0.0378943052042041	no
LOC105202818	whole_body_queen_taiwan	16.600426903874	-0.0665560256069044	0.739710216204057	7.60444132011776	6.3994519509989	SBSb-virgin-queens-2	taiwan	14.0038932711167	-0.217663102390947	-0.20427874791222	no
LOC105203024	QA	0.689885361591803	0.297259275323424	1.07755291546055	0.692788568103137	0	43QA	south_america	0.692788568103137	-0.75940178965543	-0.980611763764044	sa
LOC105203024	QA	0.689885361591803	0.297259275323424	1.07755291546055	3.03134247238253	2.00518838821452	3QA	south_america	5.03653086059705	-0.423804915919109	-0.669168243059646	sa
LOC105203024	QA	0.689885361591803	0.297259275323424	1.07755291546055	0.21627215993274	0	111BQA	south_america	0.21627215993274	-0.282466090501827	-0.538001760755736	sa
LOC105203024	QA	0.689885361591803	0.297259275323424	1.07755291546055	0	0	112BQA	south_america	0	0	-0.27586513020233	sa
LOC105203024	QA	0.689885361591803	0.297259275323424	1.07755291546055	0	0.784152110180441	118QA	south_america	0.784152110180441	0.83523861932102	0.499260255602077	sa
LOC105203024	QA	0.689885361591803	0.297259275323424	1.07755291546055	0.686982155080468	0	114CQA	south_america	0.686982155080468	-0.754444712858984	-0.976011454372901	sa
LOC105203024	QH	1.9020592224323	-0.156919105199937	1.54693179210804	0	0	43QH	south_america	0	0	0.10143892962863	sa
LOC105203024	QH	1.9020592224323	-0.156919105199937	1.54693179210804	1.70513014071517	1.45384843871833	112BQH	south_america	3.1589785794335	-0.140651858043397	0.0105158141034599	sa
LOC105203024	QH	1.9020592224323	-0.156919105199937	1.54693179210804	2.50648548526815	0	114CQH	south_america	2.50648548526815	-1.81002575613728	-1.06863577267658	sa
LOC105203024	QH	1.9020592224323	-0.156919105199937	1.54693179210804	1.29763295959644	0	118QH	south_america	1.29763295959644	-1.20014834991483	-0.674386065395461	sa
LOC105203024	QH	1.9020592224323	-0.156919105199937	1.54693179210804	0	0	111BQH	south_america	0	0	0.10143892962863	sa
LOC105203024	QH	1.9020592224323	-0.156919105199937	1.54693179210804	3.57143435134488	0	3QH	south_america	3.57143435134488	-2.19264690202237	-1.31597773554599	sa
LOC105203024	QT	1.77248514125408	0.182227205719409	1.1287051691787	1.20923095523457	0	112BQT	south_america	1.20923095523457	-1.14354424737338	-1.17459500434244	sa
LOC105203024	QT	1.77248514125408	0.182227205719409	1.1287051691787	2.33573932727359	0	114CQT	south_america	2.33573932727359	-1.73800655318803	-1.70127134290055	sa
LOC105203024	QT	1.77248514125408	0.182227205719409	1.1287051691787	1.1678696636368	0	118QT	south_america	1.1678696636368	-1.1162780217853	-1.15043792033802	sa
LOC105203024	QT	1.77248514125408	0.182227205719409	1.1287051691787	0.235190364236576	0	111BQT	south_america	0.235190364236576	-0.304733403247833	-0.431432957219092	sa
LOC105203024	QT	1.77248514125408	0.182227205719409	1.1287051691787	3.57568293214522	1.70532570610003	43QT	south_america	5.28100863824525	-0.758184788386645	-0.833177715302168	sa
LOC105203024	QT	1.77248514125408	0.182227205719409	1.1287051691787	1.66154107282095	1.12782137410891	3QT	south_america	2.78936244692986	-0.322884785191909	-0.447514554468518	sa
LOC105203024	W	0.899177537403505	0.127073279071061	1.3566622902154	0	0.614668244019367	112W	south_america	0.614668244019367	0.691237773665631	0.415847406287823	sa
LOC105203024	W	0.899177537403505	0.127073279071061	1.3566622902154	0.923718090804182	0	114W	south_america	0.923718090804182	-0.943897396406448	-0.789415820872763	sa
LOC105203024	W	0.899177537403505	0.127073279071061	1.3566622902154	1.55077166796622	0	43CW	south_america	1.55077166796622	-1.35093376203875	-1.08944359386237	sa
LOC105203024	W	0.899177537403505	0.127073279071061	1.3566622902154	0.874636984002829	0	28W	south_america	0.874636984002829	-0.90661125049711	-0.761932086579965	sa
LOC105203024	W	0.899177537403505	0.127073279071061	1.3566622902154	0	0	3BW	south_america	0	0	-0.093666109825228	sa
LOC105203024	W	0.899177537403505	0.127073279071061	1.3566622902154	0.487180040204335	0.835495161756051	104W	south_america	1.32267520196039	0.303589998845666	0.130111023979726	sa
LOC105203024	whole_body_queen	1.92576399307656	0.0471818512520358	0.742792715921167	1.04628606419109	1.01444279102952	Queen6	north_america	2.06072885522062	-0.0226270089030178	-0.0939816164843254	no
LOC105203024	whole_body_queen	1.92576399307656	0.0471818512520358	0.742792715921167	0	0.904112345210441	Queen2	north_america	0.904112345210441	0.929118602120862	1.18732552428856	no
LOC105203024	whole_body_queen	1.92576399307656	0.0471818512520358	0.742792715921167	0.979958630686813	0.979958630686813	Queen1	north_america	1.95991726137363	0	-0.0635195394902651	no
LOC105203024	whole_body_queen	1.92576399307656	0.0471818512520358	0.742792715921167	1.0785897038817	0	Queen5	north_america	1.0785897038817	-1.05560501043652	-1.48464953687779	no
LOC105203024	whole_body_queen	1.92576399307656	0.0471818512520358	0.742792715921167	0.953781145417242	0.95472412692573	Queen4	north_america	1.90850527234297	0.00069614068680925	-0.0625823457457815	no
LOC105203024	whole_body_queen	1.92576399307656	0.0471818512520358	0.742792715921167	0.946658794779946	0.996363919030199	Queen3	north_america	1.94302271381015	0.0363747004306876	-0.0145493494883641	no
LOC105203024	whole_body_queen_taiwan	1.03334498207478	-0.0665560256069044	0.739710216204057	1	0	SBSb-virgin-queens-3	taiwan	1	-1	-1.26190493783257	no
LOC105203024	whole_body_queen_taiwan	1.03334498207478	-0.0665560256069044	0.739710216204057	0.95055516501472	0	SBSb-virgin-queens-2	taiwan	0.95055516501472	-0.963884800806843	-1.21308149535196	no
LOC105203024	whole_body_queen_taiwan	1.03334498207478	-0.0665560256069044	0.739710216204057	0.911797276362229	0.915583255825657	SBSb-virgin-queens-4	taiwan	1.82738053218789	0.002854179526889	0.0938343199989627	no
LOC105203024	whole_body_queen_taiwan	1.03334498207478	-0.0665560256069044	0.739710216204057	1.06668996414956	0	SBSb-virgin-queens-1	taiwan	1.06668996414956	-1.04732197815267	-1.3258786090298	no
LOC105203040	QA	21.8470896664986	0.297259275323424	1.07755291546055	80.3769121444148	38.0952997476788	114CQA	south_america	118.472211892094	-1.05762436902117	-1.25737086773647	sa
LOC105203040	QA	21.8470896664986	0.297259275323424	1.07755291546055	13.8544173478097	17.2513464239697	118QA	south_america	31.1057637717794	0.297110879514449	-0.000137715565376498	sa
LOC105203040	QA	21.8470896664986	0.297259275323424	1.07755291546055	9.7322471969733	8.58163903714853	111BQA	south_america	18.3138862341218	-0.163607819944368	-0.427697877900332	sa
LOC105203040	QA	21.8470896664986	0.297259275323424	1.07755291546055	8.33619179905195	17.0441012998234	3QA	south_america	25.3802930988754	0.950621185879906	0.606338585495112	sa
LOC105203040	QA	21.8470896664986	0.297259275323424	1.07755291546055	9.69903995344391	8.58163903714853	43QA	south_america	18.2806789905924	-0.159136976586661	-0.423548807081109	sa
LOC105203040	QA	21.8470896664986	0.297259275323424	1.07755291546055	0	0	112BQA	south_america	0	0	-0.27586513020233	sa
LOC105203040	QH	12.0583860686545	-0.156919105199937	1.54693179210804	25.0648548526815	11.3675342714345	114CQH	south_america	36.432389124116	-1.07554792869623	-0.593839255345871	sa
LOC105203040	QH	12.0583860686545	-0.156919105199937	1.54693179210804	2.50648548526815	11.6307875097466	43QH	south_america	14.1372729950148	1.84884693044778	1.29660922729787	sa
LOC105203040	QH	12.0583860686545	-0.156919105199937	1.54693179210804	7.14286870268977	0	3QH	south_america	7.14286870268977	-3.02553714019678	-1.85439206151922	sa
LOC105203040	QH	12.0583860686545	-0.156919105199937	1.54693179210804	7.78579775757864	1.19047811711496	118QH	south_america	8.9762758746936	-2.00392748786019	-1.19398178515893	sa
LOC105203040	QH	12.0583860686545	-0.156919105199937	1.54693179210804	8.52565070357586	1.45384843871833	112BQH	south_america	9.97949914229419	-1.95677150335053	-1.16349822748028	sa
LOC105203040	QH	12.0583860686545	-0.156919105199937	1.54693179210804	16.3692493508657	0	111BQH	south_america	16.3692493508657	-4.11846350114152	-2.56090437610252	sa
LOC105203040	QT	8.50982237116692	0.182227205719409	1.1287051691787	6.44923176125102	2.50648548526815	112BQT	south_america	8.95571724651917	-1.08706589207073	-1.12455682179053	sa
LOC105203040	QT	8.50982237116692	0.182227205719409	1.1287051691787	5.64456874167781	2.41935875413686	111BQT	south_america	8.06392749581467	-0.958449769854313	-1.0106066727804	sa
LOC105203040	QT	8.50982237116692	0.182227205719409	1.1287051691787	6.42328315000238	4.71809032521064	118QT	south_america	11.141373475213	-0.376523989800939	-0.495037331960589	sa
LOC105203040	QT	8.50982237116692	0.182227205719409	1.1287051691787	18.6859146181887	3.87692916991555	114CQT	south_america	22.5628437881043	-2.01311881778613	-1.94501281951511	sa
LOC105203040	QT	8.50982237116692	0.182227205719409	1.1287051691787	2.49231160923143	2.25564274821782	3QT	south_america	4.74795435744925	-0.101239895482751	-0.251143619204318	sa
LOC105203040	QT	8.50982237116692	0.182227205719409	1.1287051691787	5.00595610500331	2.55798855915004	43QT	south_america	7.56394466415335	-0.755332059314055	-0.830650280192904	sa
LOC105203040	W	14.4768394811015	0.127073279071061	1.3566622902154	12.9763295959644	3.6880094641162	112W	south_america	16.6643390600806	-1.57593814866178	-1.25529502811083	sa
LOC105203040	W	14.4768394811015	0.127073279071061	1.3566622902154	13.8557713620627	3.78151872495341	114W	south_america	17.6372900870161	-1.63548268610895	-1.29918549213907	sa
LOC105203040	W	14.4768394811015	0.127073279071061	1.3566622902154	6.99709587202263	7.20001131555745	28W	south_america	14.1971071875801	0.0361497170321561	-0.0670200407976762	sa
LOC105203040	W	14.4768394811015	0.127073279071061	1.3566622902154	4.65231500389866	4.92649648428897	43CW	south_america	9.57881148818763	0.0683376217978742	-0.0432942359324081	sa
LOC105203040	W	14.4768394811015	0.127073279071061	1.3566622902154	0	2.50648548526815	3BW	south_america	2.50648548526815	1.81002575613728	1.24050951309262	sa
LOC105203040	W	14.4768394811015	0.127073279071061	1.3566622902154	9.7436008040867	5.0129709705363	104W	south_america	14.756571774623	-0.83732770658954	-0.710862970553625	sa
LOC105203040	whole_body_queen	15.1421378127791	0.0471818512520358	0.742792715921167	4.89979315343406	5.87975178412087	Queen1	north_america	10.7795449375549	0.221692140078784	0.234938072340048	no
LOC105203040	whole_body_queen	15.1421378127791	0.0471818512520358	0.742792715921167	6.03146692075984	14.4657975233671	Queen2	north_america	20.4972644441269	1.13718362650938	1.46743735081676	no
LOC105203040	whole_body_queen	15.1421378127791	0.0471818512520358	0.742792715921167	7.63024916333793	4.77362063462865	Queen4	north_america	12.4038697979666	-0.579925895951414	-0.84425672702747	no
LOC105203040	whole_body_queen	15.1421378127791	0.0471818512520358	0.742792715921167	9.46658794779946	11.9563670283624	Queen3	north_america	21.4229549761619	0.307870034559847	0.35095683859059	no
LOC105203040	whole_body_queen	15.1421378127791	0.0471818512520358	0.742792715921167	5.39294851940849	8.46918281070788	Queen5	north_america	13.8621313301164	0.566758450387375	0.699490703124345	no
LOC105203040	whole_body_queen	15.1421378127791	0.0471818512520358	0.742792715921167	6.27771638514657	10.1444279102952	Queen6	north_america	16.4221442954418	0.614764823861915	0.764120272646988	no
LOC105203040	whole_body_queen_taiwan	30.7713081578502	-0.0665560256069044	0.739710216204057	18.0605481352797	17.3699410098542	SBSb-virgin-queens-2	taiwan	35.4304891451338	-0.0532426146376909	0.0179981439725592	no
LOC105203040	whole_body_queen_taiwan	30.7713081578502	-0.0665560256069044	0.739710216204057	9.60020967734603	16.5119174932206	SBSb-virgin-queens-1	taiwan	26.1121271705666	0.724244260154728	1.06906768142226	no
LOC105203040	whole_body_queen_taiwan	30.7713081578502	-0.0665560256069044	0.739710216204057	15.5005536981579	22.8895813956414	SBSb-virgin-queens-4	taiwan	38.3901350937993	0.533867137596219	0.811700514674912	no
LOC105203040	whole_body_queen_taiwan	30.7713081578502	-0.0665560256069044	0.739710216204057	13	9	SBSb-virgin-queens-3	taiwan	22	-0.485426827170242	-0.566263372314689	no
LOC105203065	QA	37.532555074288	0.297259275323424	1.07755291546055	18.8156779141484	27.1751902843037	111BQA	south_america	45.9908681984521	0.50778302964338	0.195372079922384	all
LOC105203065	QA	37.532555074288	0.297259275323424	1.07755291546055	14.5485599301659	10.0119122100066	43QA	south_america	24.5604721401725	-0.497715954104396	-0.737759805594371	all
LOC105203065	QA	37.532555074288	0.297259275323424	1.07755291546055	15.7436560770565	13.3305858730675	118QA	south_america	29.074241950124	-0.224516991267052	-0.484223335210846	all
LOC105203065	QA	37.532555074288	0.297259275323424	1.07755291546055	99.6124124866679	173.809805098784	114CQA	south_america	273.422217585452	0.796977807557068	0.463753125311775	all
LOC105203065	QA	37.532555074288	0.297259275323424	1.07755291546055	0	0	112BQA	south_america	0	0	-0.27586513020233	all
LOC105203065	QA	37.532555074288	0.297259275323424	1.07755291546055	51.532822030503	33.0856084055396	3QA	south_america	84.6184304360426	-0.624056352829839	-0.855007317909295	all
LOC105203065	QH	22.9323159811403	-0.156919105199937	1.54693179210804	105.272390381262	97.7607947343366	114CQH	south_america	203.033185115599	-0.105756481577253	0.0330736131248317	all
LOC105203065	QH	22.9323159811403	-0.156919105199937	1.54693179210804	5.45641645028855	10.230780844291	111BQH	south_america	15.6871972945796	0.798652694600661	0.617720706676033	all
LOC105203065	QH	22.9323159811403	-0.156919105199937	1.54693179210804	10.3810636767715	10.7143030540347	118QH	south_america	21.0953667308062	0.0416357246323597	0.128353965472338	all
LOC105203065	QH	22.9323159811403	-0.156919105199937	1.54693179210804	10.0259419410726	5.81539375487332	43QH	south_america	15.8413356959459	-0.694032994507246	-0.34721239297524	all
LOC105203065	QH	22.9323159811403	-0.156919105199937	1.54693179210804	10.230780844291	14.5384843871833	112BQH	south_america	24.7692652314743	0.468387553436536	0.404223807298158	all
LOC105203065	QH	22.9323159811403	-0.156919105199937	1.54693179210804	125.000202297071	38.7961598137757	3QH	south_america	163.796362110847	-1.66272492229906	-0.973414487168262	all
LOC105203065	QT	89.0857029239091	0.182227205719409	1.1287051691787	45.1446223287571	42.108956152505	112BQT	south_america	87.2535784812621	-0.0981748974279757	-0.24842811994156	all
LOC105203065	QT	89.0857029239091	0.182227205719409	1.1287051691787	26.2770674318279	25.9494967886585	118QT	south_america	52.2265642204864	-0.017430213317831	-0.176890674809721	all
LOC105203065	QT	89.0857029239091	0.182227205719409	1.1287051691787	113.283357372769	81.4155125682265	114CQT	south_america	194.698869940996	-0.471627507202152	-0.57929628637861	all
LOC105203065	QT	89.0857029239091	0.182227205719409	1.1287051691787	14.3027317285809	8.52662853050014	43QT	south_america	22.829360259081	-0.683751574522786	-0.767232049510613	all
LOC105203065	QT	89.0857029239091	0.182227205719409	1.1287051691787	610.616344261699	274.060593908465	3QT	south_america	884.676938170164	-1.15287749125444	-1.18286398736469	all
LOC105203065	QT	89.0857029239091	0.182227205719409	1.1287051691787	46.3325017546054	44.5853256119506	111BQT	south_america	90.917827366556	-0.0542616969310857	-0.209522299629916	all
LOC105203065	W	34.3702017262508	0.127073279071061	1.3566622902154	12.9763295959644	10.4493601483292	112W	south_america	23.4256897442936	-0.28771856100268	-0.305744357358001	all
LOC105203065	W	34.3702017262508	0.127073279071061	1.3566622902154	27.2502921515252	7.51945645580446	3BW	south_america	34.7697486073297	-1.72943249322377	-1.36843618760869	all
LOC105203065	W	34.3702017262508	0.127073279071061	1.3566622902154	15.5897612865387	18.3808935586331	104W	south_america	33.9706548451718	0.224341960720287	0.0716970482269267	all
LOC105203065	W	34.3702017262508	0.127073279071061	1.3566622902154	423.98660367912	317.647572896086	114W	south_america	741.634176575206	-0.415455693756026	-0.399899795800287	all
LOC105203065	W	34.3702017262508	0.127073279071061	1.3566622902154	27.1137465040877	27.6923512136825	28W	south_america	54.8060977177702	0.0293904720798776	-0.0720023013064468	all
LOC105203065	W	34.3702017262508	0.127073279071061	1.3566622902154	8.52924417381421	7.38974472643346	43CW	south_america	15.9189889002477	-0.18373487451185	-0.229097658145686	all
LOC105203065	whole_body_queen	22.999302896061	0.0471818512520358	0.742792715921167	3.78663517911978	11.9563670283624	Queen3	north_america	15.7430022074822	1.43657748443061	1.87050250143544	all
LOC105203065	whole_body_queen	22.999302896061	0.0471818512520358	0.742792715921167	5.39294851940849	27.5248441348006	Queen5	north_america	32.9177926542091	2.15766562198469	2.84128226555825	all
LOC105203065	whole_body_queen	22.999302896061	0.0471818512520358	0.742792715921167	4.76890572708621	28.6417238077719	Queen4	north_america	33.4106295348581	2.36125975687061	3.11537506496519	all
LOC105203065	whole_body_queen	22.999302896061	0.0471818512520358	0.742792715921167	6.03146692075984	14.4657975233671	Queen2	north_america	20.4972644441269	1.13718362650938	1.46743735081676	all
LOC105203065	whole_body_queen	22.999302896061	0.0471818512520358	0.742792715921167	4.18514425676438	19.2744130295609	Queen6	north_america	23.4595572863253	1.96720411499349	2.58486953706911	all
LOC105203065	whole_body_queen	22.999302896061	0.0471818512520358	0.742792715921167	2.93987589206044	19.5991726137363	Queen1	north_america	22.5390485057967	2.38636430135124	3.14917257528338	all
LOC105203065	whole_body_queen_taiwan	35.8047983788379	-0.0665560256069044	0.739710216204057	10.6668996414956	62.9516854429035	SBSb-virgin-queens-1	taiwan	73.6185850843991	2.45456115113368	3.40824977337491	all
LOC105203065	whole_body_queen_taiwan	35.8047983788379	-0.0665560256069044	0.739710216204057	6	14	SBSb-virgin-queens-3	taiwan	20	1.09953567355091	1.57641691788685	all
LOC105203065	whole_body_queen_taiwan	35.8047983788379	-0.0665560256069044	0.739710216204057	10.0297700399845	24.7207479072928	SBSb-virgin-queens-4	taiwan	34.7505179472773	1.22152988147822	1.74133853888776	all
LOC105203065	whole_body_queen_taiwan	35.8047983788379	-0.0665560256069044	0.739710216204057	7.60444132011776	29.2546374902807	SBSb-virgin-queens-2	taiwan	36.8590788103984	1.81400287114919	2.54229136702543	all
LOC105204968	QA	7.09716575254635	0.297259275323424	1.07755291546055	2.07836570430941	2.86054634571618	43QA	south_america	4.93891205002559	0.326640401167927	0.0272665271681302	sa
LOC105204968	QA	7.09716575254635	0.297259275323424	1.07755291546055	0	18.0466954939307	3QA	south_america	18.0466954939307	4.25146881396793	3.66961982275783	sa
LOC105204968	QA	7.09716575254635	0.297259275323424	1.07755291546055	0	0	112BQA	south_america	0	0	-0.27586513020233	sa
LOC105204968	QA	7.09716575254635	0.297259275323424	1.07755291546055	0.629746243082259	8.62567321198485	118QA	south_america	9.25541945506711	2.56224009565573	2.10196714039259	sa
LOC105204968	QA	7.09716575254635	0.297259275323424	1.07755291546055	0.21627215993274	1.78784146607261	111BQA	south_america	2.00411362600535	1.19668243246425	0.834690477132079	sa
LOC105204968	QA	7.09716575254635	0.297259275323424	1.07755291546055	0.686982155080468	9.52382493691969	114CQA	south_america	10.2108070920002	2.6411425367149	2.17519086790248	sa
LOC105204968	QH	10.23337851281	-0.156919105199937	1.54693179210804	2.50648548526815	8.72309063230999	43QH	south_america	11.2295761175781	1.47138921316463	1.05260511592799	sa
LOC105204968	QH	10.23337851281	-0.156919105199937	1.54693179210804	2.50648548526815	9.09402741714759	114CQH	south_america	11.6005129024157	1.52540424911697	1.08752264508338	sa
LOC105204968	QH	10.23337851281	-0.156919105199937	1.54693179210804	0	7.26924219359166	112BQH	south_america	7.26924219359166	3.04775512460322	2.07163253490064	sa
LOC105204968	QH	10.23337851281	-0.156919105199937	1.54693179210804	0	9.23718090804182	3QH	south_america	9.23718090804182	3.35574657878684	2.27073081173152	sa
LOC105204968	QH	10.23337851281	-0.156919105199937	1.54693179210804	1.29763295959644	17.8571717567244	118QH	south_america	19.1548047163209	3.03689305839176	2.06461085090211	sa
LOC105204968	QH	10.23337851281	-0.156919105199937	1.54693179210804	0	1.70513014071517	111BQH	south_america	1.70513014071517	1.43569800212899	1.02953285688093	sa
LOC105204968	QT	14.6937919017199	0.182227205719409	1.1287051691787	4.29081951857427	3.41065141220006	43QT	south_america	7.70147093077432	-0.262499460940295	-0.394014910894144	sa
LOC105204968	QT	14.6937919017199	0.182227205719409	1.1287051691787	3.50360899091039	11.7952258130266	118QT	south_america	15.298834803937	1.50645212726874	1.17322482230935	sa
LOC105204968	QT	14.6937919017199	0.182227205719409	1.1287051691787	1.64633254965603	12.4424164498467	111BQT	south_america	14.0887489995027	2.34472623124362	1.91591133324724	sa
LOC105204968	QT	14.6937919017199	0.182227205719409	1.1287051691787	1.1678696636368	10.6615552172678	114CQT	south_america	11.8294248809046	2.42741027627338	1.98916699583088	sa
LOC105204968	QT	14.6937919017199	0.182227205719409	1.1287051691787	0	36.0902839714851	3QT	south_america	36.0902839714851	5.21296940836552	4.45709148856537	sa
LOC105204968	QT	14.6937919017199	0.182227205719409	1.1287051691787	1.20923095523457	21.5557751733061	112BQT	south_america	22.7650061285407	3.35188071545852	2.80822095644827	sa
LOC105204968	W	20.1548452134209	0.127073279071061	1.3566622902154	0	15.0389129116089	3BW	south_america	15.0389129116089	4.00350445674384	2.85732949580055	sa
LOC105204968	W	20.1548452134209	0.127073279071061	1.3566622902154	0	0	28W	south_america	0	0	-0.093666109825228	sa
LOC105204968	W	20.1548452134209	0.127073279071061	1.3566622902154	1.84743618160836	23.9496185913716	114W	south_america	25.7970547729799	3.13128234814163	2.21441186265566	sa
LOC105204968	W	20.1548452134209	0.127073279071061	1.3566622902154	3.2440823989911	41.7974405933169	112W	south_america	45.041522992308	3.33399995040033	2.36383563872783	sa
LOC105204968	W	20.1548452134209	0.127073279071061	1.3566622902154	3.10154333593244	22.1692341793004	43CW	south_america	25.2707775152328	2.49797158226557	1.74759652442177	sa
LOC105204968	W	20.1548452134209	0.127073279071061	1.3566622902154	2.43590020102168	12.5324274263408	104W	south_america	14.9683276273624	1.97766061322711	1.36407368842118	sa
LOC105204968	whole_body_queen	1.92529250232231	0.0471818512520358	0.742792715921167	1.90756229083448	0	Queen4	north_america	1.90756229083448	-1.53981009994109	-2.13652061628665	no
LOC105204968	whole_body_queen	1.92529250232231	0.0471818512520358	0.742792715921167	0	0.979958630686813	Queen1	north_america	0.979958630686813	0.985470286907668	1.26319014113113	no
LOC105204968	whole_body_queen	1.92529250232231	0.0471818512520358	0.742792715921167	1.0785897038817	2.11729570267697	Queen5	north_america	3.19588540655867	0.584690003221407	0.723631425629674	no
LOC105204968	whole_body_queen	1.92529250232231	0.0471818512520358	0.742792715921167	1.72327626307424	0	Queen2	north_america	1.72327626307424	-1.44534334417031	-2.00934279972226	no
LOC105204968	whole_body_queen	1.92529250232231	0.0471818512520358	0.742792715921167	0.946658794779946	0.996363919030199	Queen3	north_america	1.94302271381015	0.0363747004306876	-0.0145493494883641	no
LOC105204968	whole_body_queen	1.92529250232231	0.0471818512520358	0.742792715921167	1.04628606419109	1.01444279102952	Queen6	north_america	2.06072885522062	-0.0226270089030178	-0.0939816164843254	no
LOC105204968	whole_body_queen_taiwan	3.9460998336502	-0.0665560256069044	0.739710216204057	1.06668996414956	3.09598452997886	SBSb-virgin-queens-1	taiwan	4.16267449412842	0.986888288316849	1.42413108653504	no
LOC105204968	whole_body_queen_taiwan	3.9460998336502	-0.0665560256069044	0.739710216204057	1	2	SBSb-virgin-queens-3	taiwan	3	0.584962500721156	0.880775352368977	no
LOC105204968	whole_body_queen_taiwan	3.9460998336502	-0.0665560256069044	0.739710216204057	0.911797276362229	3.66233302330263	SBSb-virgin-queens-4	taiwan	4.57413029966486	1.28612250707166	1.82866006585667	no
LOC105204968	whole_body_queen_taiwan	3.9460998336502	-0.0665560256069044	0.739710216204057	1.90111033002944	1.82841484314254	SBSb-virgin-queens-2	taiwan	3.72952517317198	-0.0366114271590206	0.0404815261326921	no
LOC105204975	QA	0.701059370754756	0.297259275323424	1.07755291546055	0	10.0259419410726	3QA	south_america	10.0259419410726	3.46283000469883	2.93774039674185	sa
LOC105204975	QA	0.701059370754756	0.297259275323424	1.07755291546055	0	0	112BQA	south_america	0	0	-0.27586513020233	sa
LOC105204975	QA	0.701059370754756	0.297259275323424	1.07755291546055	0	4.70491266108265	118QA	south_america	4.70491266108265	2.51220479985533	2.05553295133097	sa
LOC105204975	QA	0.701059370754756	0.297259275323424	1.07755291546055	0.21627215993274	0.357568293214522	111BQA	south_america	0.573840453147262	0.15855868491541	-0.128718124574638	sa
LOC105204975	QA	0.701059370754756	0.297259275323424	1.07755291546055	0	0.715136586429044	43QA	south_america	0.715136586429044	0.778323471277037	0.446441366406592	sa
LOC105204975	QA	0.701059370754756	0.297259275323424	1.07755291546055	0.686982155080468	0	114CQA	south_america	0.686982155080468	-0.754444712858984	-0.976011454372901	sa
LOC105204975	QH	5.87183319665499	-0.156919105199937	1.54693179210804	2.50648548526815	0	114CQH	south_america	2.50648548526815	-1.81002575613728	-1.06863577267658	sa
LOC105204975	QH	5.87183319665499	-0.156919105199937	1.54693179210804	2.50648548526815	8.72309063230999	43QH	south_america	11.2295761175781	1.47138921316463	1.05260511592799	sa
LOC105204975	QH	5.87183319665499	-0.156919105199937	1.54693179210804	0	9.52382493691969	118QH	south_america	9.52382493691969	3.39558724957388	2.29648545132862	sa
LOC105204975	QH	5.87183319665499	-0.156919105199937	1.54693179210804	0	9.23718090804182	3QH	south_america	9.23718090804182	3.35574657878684	2.27073081173152	sa
LOC105204975	QH	5.87183319665499	-0.156919105199937	1.54693179210804	1.70513014071517	0	112BQH	south_america	1.70513014071517	-1.43569800212899	-0.826654997623675	sa
LOC105204975	QH	5.87183319665499	-0.156919105199937	1.54693179210804	0	1.70513014071517	111BQH	south_america	1.70513014071517	1.43569800212899	1.02953285688093	sa
LOC105204975	QT	7.07261655018988	0.182227205719409	1.1287051691787	1.75180449545519	5.8976129065133	118QT	south_america	7.6494174019685	1.32571919108829	1.01310068970531	sa
LOC105204975	QT	7.07261655018988	0.182227205719409	1.1287051691787	4.29081951857427	3.41065141220006	43QT	south_america	7.70147093077432	-0.262499460940295	-0.394014910894144	sa
LOC105204975	QT	7.07261655018988	0.182227205719409	1.1287051691787	1.1678696636368	5.81539375487332	114CQT	south_america	6.98326341851012	1.65251898840628	1.30263581919867	sa
LOC105204975	QT	7.07261655018988	0.182227205719409	1.1287051691787	0	1.12782137410891	3QT	south_america	1.12782137410891	1.0893770448693	0.8037084120116	sa
LOC105204975	QT	7.07261655018988	0.182227205719409	1.1287051691787	0.940761456946302	6.22120822492334	111BQT	south_america	7.16196968186965	1.89561743924083	1.51801398656495	sa
LOC105204975	QT	7.07261655018988	0.182227205719409	1.1287051691787	0	0.501297097053631	112BQT	south_america	0.501297097053631	0.586209505294724	0.357916584956613	sa
LOC105204975	W	1.07767110593821	0.127073279071061	1.3566622902154	0.923718090804182	0	114W	south_america	0.923718090804182	-0.943897396406448	-0.789415820872763	sa
LOC105204975	W	1.07767110593821	0.127073279071061	1.3566622902154	0.437318492001414	0	28W	south_america	0.437318492001414	-0.523379780597576	-0.479450976385114	sa
LOC105204975	W	1.07767110593821	0.127073279071061	1.3566622902154	3.2440823989911	41.7974405933169	112W	south_america	45.041522992308	3.33399995040033	2.36383563872783	sa
LOC105204975	W	1.07767110593821	0.127073279071061	1.3566622902154	0	0	3BW	south_america	0	0	-0.093666109825228	sa
LOC105204975	W	1.07767110593821	0.127073279071061	1.3566622902154	2.43590020102168	12.5324274263408	104W	south_america	14.9683276273624	1.97766061322711	1.36407368842118	sa
LOC105204975	W	1.07767110593821	0.127073279071061	1.3566622902154	0	1.23162412107224	43CW	south_america	1.23162412107224	1.15809405031617	0.759968622022668	sa
LOC105204975	whole_body_queen	0.967341378806271	0.0471818512520358	0.742792715921167	0.979958630686813	0	Queen1	north_america	0.979958630686813	-0.985470286907669	-1.39022922011166	no
LOC105204975	whole_body_queen	0.967341378806271	0.0471818512520358	0.742792715921167	1.0785897038817	0	Queen5	north_america	1.0785897038817	-1.05560501043652	-1.48464953687779	no
LOC105204975	whole_body_queen	0.967341378806271	0.0471818512520358	0.742792715921167	0	0.95472412692573	Queen4	north_america	0.95472412692573	0.966965012238482	1.23827703378295	no
LOC105204975	whole_body_queen	0.967341378806271	0.0471818512520358	0.742792715921167	0.86163813153712	0	Queen2	north_america	0.86163813153712	-0.896572666573614	-1.27054896688811	no
LOC105204975	whole_body_queen	0.967341378806271	0.0471818512520358	0.742792715921167	0.946658794779946	0	Queen3	north_america	0.946658794779946	-0.961000034434703	-1.35728563847917	no
LOC105204975	whole_body_queen	0.967341378806271	0.0471818512520358	0.742792715921167	0	1.01444279102952	Queen6	north_america	1.01444279102952	1.01038083439196	1.29672647899546	no
LOC105204975	whole_body_queen_taiwan	1.932381293293	-0.0665560256069044	0.739710216204057	0.911797276362229	0.915583255825657	SBSb-virgin-queens-4	taiwan	1.82738053218789	0.002854179526889	0.0938343199989627	no
LOC105204975	whole_body_queen_taiwan	1.932381293293	-0.0665560256069044	0.739710216204057	1.06668996414956	1.03199484332629	SBSb-virgin-queens-1	taiwan	2.09868480747585	-0.0244252372222371	0.0569558016933555	no
LOC105204975	whole_body_queen_taiwan	1.932381293293	-0.0665560256069044	0.739710216204057	0.95055516501472	0.914207421571271	SBSb-virgin-queens-2	taiwan	1.86476258658599	-0.0271376335436875	0.053288965326853	no
LOC105204975	whole_body_queen_taiwan	1.932381293293	-0.0665560256069044	0.739710216204057	1	1	SBSb-virgin-queens-3	taiwan	2	0	0.089975809646712	no
