# Supplementary material for: Genomic architecture and evolutionary antagonism drive allelic expression bias in the social supergene of red fire ants
Source: eLife. 2020 Aug 10;9:e55862. doi: 10.7554/eLife.55862 (PMC7476760; doi:10.7554/eLife.55862)
Supplement: Figure 1—figure supplement 2—source data 1. — The columns in the dataset stand for: refseq_id, gene ID in the RefSeq database; body_part, body part from which the RNA was extracted; median_expression, median DESeq2 normalized expression per gene across all samples per body part; mean_lfc, mean log2 fold changes between Sb and SB allelic expression per body part; sd_lfc, standard deviation of the log2 fold changes between Sb and SB allelic expression per body part; littleb_expression, DESeq2 normalised read counts for the Sb allele, bigB_expression, DESeq2 normalised read counts for the SB allele; sample_id, ID for the replicate; population, population of origin of the replicate, total_expression, combined SB Sb expression per gene per replicate; lfc_SB-Sb, log2 fold changes between SB and Sb DESeq2 normalized read counts; normalized_lfc, Z scores centered log2 fold changes between SB and Sb, the mean log2 fold change per body part is substracted from the log2 fold change per gene per replicate and divided by the standard deviation per body part; significant, whether a gene show significant differences in expression levels between Sb and SB according to either our linear mixed effects model or DESeq2's Wald test. [file elife-55862-fig1-figsupp2-data1.csv]

refseq_id	body_part	median_expression	mean_lfc	sd_lfc	littleb_expression	bigB_expression	sample_id	population	total_expression	lfc_SB-Sb	normalized_lfc	significant
LOC105193114	QA	15.9799468322576	0.297259275323424	1.07755291546055	8.33619179905195	4.01037677642904	3QA	south_america	12.346568575481	-0.897915102466495	-1.10915608935929	no
LOC105193114	QA	15.9799468322576	0.297259275323424	1.07755291546055	9.03988189835549	10.5734431906788	112BQA	south_america	19.6133250890343	0.205075842859109	-0.0855488683123427	no
LOC105193114	QA	15.9799468322576	0.297259275323424	1.07755291546055	4.84951997672196	5.00595610500331	43QA	south_america	9.85547608172527	0.0380756917643513	-0.240529796579222	no
LOC105193114	QA	15.9799468322576	0.297259275323424	1.07755291546055	13.7396431016094	8.33334681980473	114CQA	south_america	22.0729899214141	-0.659235181043646	-0.887654279101703	no
LOC105193114	QA	15.9799468322576	0.297259275323424	1.07755291546055	3.77847745849355	7.05736899162397	118QA	south_america	10.8358464501175	0.753757813070475	0.423643731270444	no
LOC105193114	QA	15.9799468322576	0.297259275323424	1.07755291546055	8.6508863973096	12.1573219692938	111BQA	south_america	20.8082083666034	0.44713251432155	0.139086662796573	no
LOC105193114	QH	4.0859747749849	-0.156919105199937	1.54693179210804	7.14286870268977	1.84743618160836	3QH	south_america	8.99030488429813	-1.51587363241928	-0.878483805266854	no
LOC105193114	QH	4.0859747749849	-0.156919105199937	1.54693179210804	1.70513014071517	1.45384843871833	112BQH	south_america	3.1589785794335	-0.140651858043397	0.0105158141034599	no
LOC105193114	QH	4.0859747749849	-0.156919105199937	1.54693179210804	0	0	43QH	south_america	0	0	0.10143892962863	no
LOC105193114	QH	4.0859747749849	-0.156919105199937	1.54693179210804	1.36410411257214	0	111BQH	south_america	1.36410411257214	-1.24129357163393	-0.700984020088105	no
LOC105193114	QH	4.0859747749849	-0.156919105199937	1.54693179210804	5.01297097053631	0	114CQH	south_america	5.01297097053631	-2.58807799349749	-1.57160057133777	no
LOC105193114	QH	4.0859747749849	-0.156919105199937	1.54693179210804	3.89289887878932	4.76191246845985	118QH	south_america	8.65481134724917	0.235858277102953	0.253907369611716	no
LOC105193114	QT	7.68537684794275	0.182227205719409	1.1287051691787	2.35190364236576	5.18434018743612	111BQT	south_america	7.53624382980188	0.883639004758702	0.621430483524475	no
LOC105193114	QT	7.68537684794275	0.182227205719409	1.1287051691787	3.50360899091039	1.93846458495777	114CQT	south_america	5.44207357586816	-0.616019065484329	-0.707223013592276	no
LOC105193114	QT	7.68537684794275	0.182227205719409	1.1287051691787	2.49231160923143	10.1503923669802	3QT	south_america	12.6427039762116	1.6748402800133	1.32241183530681	no
LOC105193114	QT	7.68537684794275	0.182227205719409	1.1287051691787	7.00721798182078	6.48737419716463	118QT	south_america	13.4945921789854	-0.0968412235136102	-0.247246523586034	no
LOC105193114	QT	7.68537684794275	0.182227205719409	1.1287051691787	2.82153889554732	5.01297097053631	112BQT	south_america	7.83450986608363	0.653924279347193	0.417909908192424	no
LOC105193114	QT	7.68537684794275	0.182227205719409	1.1287051691787	0	1.70532570610003	43QT	south_america	1.70532570610003	1.43580229693114	1.11063112444492	no
LOC105193114	W	10.4907536469515	0.127073279071061	1.3566622902154	7.78579775757864	5.01297097053631	3BW	south_america	12.7987687281149	-0.547095296566402	-0.496931757077456	no
LOC105193114	W	10.4907536469515	0.127073279071061	1.3566622902154	3.0612294440099	7.20001131555745	28W	south_america	10.2612407595674	1.0137093642258	0.653542220160016	no
LOC105193114	W	10.4907536469515	0.127073279071061	1.3566622902154	5.19053183838576	4.30267770813557	112W	south_america	9.49320954652133	-0.223342293509559	-0.258292410062481	no
LOC105193114	W	10.4907536469515	0.127073279071061	1.3566622902154	4.87180040204335	5.84846613229236	104W	south_america	10.7202665343357	0.221977972305321	0.0699545450026422	no
LOC105193114	W	10.4907536469515	0.127073279071061	1.3566622902154	2.77115427241255	6.30253120825568	114W	south_america	9.07368548066822	0.953390448366943	0.609080959392398	no
LOC105193114	W	10.4907536469515	0.127073279071061	1.3566622902154	5.42770083788177	6.15812060536122	43CW	south_america	11.585821443243	0.155278067812058	0.0207898376363943	no
LOC105193116	QA	14.0673693178833	0.297259275323424	1.07755291546055	6.06268494476506	5.0129709705363	3QA	south_america	11.0756559153014	-0.232138748089642	-0.491296544065125	no
LOC105193116	QA	14.0673693178833	0.297259275323424	1.07755291546055	4.84951997672196	9.29677562357758	43QA	south_america	14.1462956002995	0.815802492190951	0.481222972373381	no
LOC105193116	QA	14.0673693178833	0.297259275323424	1.07755291546055	12.3656787914484	32.142909162104	114CQA	south_america	44.5085879535524	1.31016713418039	0.940007534037481	no
LOC105193116	QA	14.0673693178833	0.297259275323424	1.07755291546055	8.18670116006936	10.1939774323457	118QA	south_america	18.3806785924151	0.28510394006581	-0.0112804996239271	no
LOC105193116	QA	14.0673693178833	0.297259275323424	1.07755291546055	3.65899981600103	3.4363690369706	112BQA	south_america	7.09536885297163	-0.0706408931678135	-0.341421904402715	no
LOC105193116	QA	14.0673693178833	0.297259275323424	1.07755291546055	5.4068039983185	8.58163903714853	111BQA	south_america	13.988443035467	0.580667609598012	0.263011059789541	no
LOC105193116	QH	20.3515292498651	-0.156919105199937	1.54693179210804	7.78579775757864	7.14286870268977	118QH	south_america	14.9286664602684	-0.109636149867115	0.0305656368134941	no
LOC105193116	QH	20.3515292498651	-0.156919105199937	1.54693179210804	17.5453983968771	13.6410411257214	114CQH	south_america	31.1864395225984	-0.341043113067872	-0.11902529174672	no
LOC105193116	QH	20.3515292498651	-0.156919105199937	1.54693179210804	7.51945645580446	5.81539375487332	43QH	south_america	13.3348502106778	-0.321964378765402	-0.106692017325828	no
LOC105193116	QH	20.3515292498651	-0.156919105199937	1.54693179210804	28.5714748107591	1.84743618160836	3QH	south_america	30.4189109923674	-3.37647078353091	-2.08124992630969	no
LOC105193116	QH	20.3515292498651	-0.156919105199937	1.54693179210804	4.09231233771641	6.82052056286069	111BQH	south_america	10.9128329005771	0.618943731999955	0.501549480822685	no
LOC105193116	QH	20.3515292498651	-0.156919105199937	1.54693179210804	17.0513014071517	8.72309063230999	112BQH	south_america	25.7743920394617	-0.892615977432639	-0.475584557758783	no
LOC105193116	QT	10.1132377940645	0.182227205719409	1.1287051691787	3.50360899091039	2.90769687743666	114CQT	south_america	6.41130586834705	-0.20476301536448	-0.342862096897706	no
LOC105193116	QT	10.1132377940645	0.182227205719409	1.1287051691787	2.11671327812918	10.7143030540346	111BQT	south_america	12.8310163321638	1.91017377765369	1.53091047965308	no
LOC105193116	QT	10.1132377940645	0.182227205719409	1.1287051691787	5.24000080601645	5.01297097053631	112BQT	south_america	10.2529717765528	-0.0534682219419324	-0.208819303833653	no
LOC105193116	QT	10.1132377940645	0.182227205719409	1.1287051691787	9.13847590051523	10.1503923669802	3QT	south_america	19.2888682674954	0.137253686694536	-0.0398452317336316	no
LOC105193116	QT	10.1132377940645	0.182227205719409	1.1287051691787	2.86054634571618	4.26331426525007	43QT	south_america	7.12386061096625	0.447166506146071	0.234728525802221	no
LOC105193116	QT	10.1132377940645	0.182227205719409	1.1287051691787	5.25541348636558	4.71809032521064	118QT	south_america	9.97350381157622	-0.129571840971256	-0.276244900089848	no
LOC105193116	W	15.0605113683608	0.127073279071061	1.3566622902154	2.59526591919288	4.91734595215493	112W	south_america	7.51261187134781	0.718851761700635	0.436201762883538	no
LOC105193116	W	15.0605113683608	0.127073279071061	1.3566622902154	8.74636984002829	7.7538583398311	28W	south_america	16.5002281798594	-0.154945931096028	-0.207877238278888	no
LOC105193116	W	15.0605113683608	0.127073279071061	1.3566622902154	4.61859045402091	7.56303744990681	114W	south_america	12.1816279039277	0.60791439070089	0.354429481159594	no
LOC105193116	W	15.0605113683608	0.127073279071061	1.3566622902154	7.7538583398311	8.6213688475057	43CW	south_america	16.3752271873368	0.136323125512028	0.0068180906240853	no
LOC105193116	W	15.0605113683608	0.127073279071061	1.3566622902154	5.35898044224769	9.19044677931656	104W	south_america	14.5494272215642	0.680349928124651	0.407821941424897	no
LOC105193116	W	15.0605113683608	0.127073279071061	1.3566622902154	15.5715955151573	0	3BW	south_america	15.5715955151573	-4.05064060698147	-3.07940591861608	no
LOC105193120	QA	2.13171766098136	0.297259275323424	1.07755291546055	0.860941133176714	1.32168039883485	112BQA	south_america	2.18262153201156	0.319136965716136	0.0203031239383373	no
LOC105193120	QA	2.13171766098136	0.297259275323424	1.07755291546055	1.38557713620627	0.715136586429044	43QA	south_america	2.10071372263532	-0.476014864478462	-0.717620572230914	no
LOC105193120	QA	2.13171766098136	0.297259275323424	1.07755291546055	0.757835618095632	2.00518838821452	3QA	south_america	2.76302400631015	0.773655268060679	0.442109139980047	no
LOC105193120	QA	2.13171766098136	0.297259275323424	1.07755291546055	2.1627215993274	0	111BQA	south_america	2.1627215993274	-1.66116656725371	-1.81747533181709	no
LOC105193120	QA	2.13171766098136	0.297259275323424	1.07755291546055	1.25949248616452	0	118QA	south_america	1.25949248616452	-1.17599875940271	-1.36722569591533	no
LOC105193120	QA	2.13171766098136	0.297259275323424	1.07755291546055	0.686982155080468	1.19047811711496	114CQA	south_america	1.87746027219543	0.376801089344715	0.0738170839501603	no
LOC105193120	QH	0.726924219359166	-0.156919105199937	1.54693179210804	1.29763295959644	2.38095623422992	118QH	south_america	3.67858919382636	0.557282991052306	0.461689455149787	no
LOC105193120	QH	0.726924219359166	-0.156919105199937	1.54693179210804	5.01297097053631	2.2735068542869	114CQH	south_america	7.2864778248232	-0.877240993756836	-0.465645539274425	no
LOC105193120	QH	0.726924219359166	-0.156919105199937	1.54693179210804	0	1.45384843871833	112BQH	south_america	1.45384843871833	1.2950461440856	0.938609741355765	no
LOC105193120	QH	0.726924219359166	-0.156919105199937	1.54693179210804	0	0	43QH	south_america	0	0	0.10143892962863	no
LOC105193120	QH	0.726924219359166	-0.156919105199937	1.54693179210804	0	0	3QH	south_america	0	0	0.10143892962863	no
LOC105193120	QH	0.726924219359166	-0.156919105199937	1.54693179210804	0	0	111BQH	south_america	0	0	0.10143892962863	no
LOC105193120	QT	4.46172547255056	0.182227205719409	1.1287051691787	1.1678696636368	3.53856774390798	118QT	south_america	4.70643740754478	1.06595906983571	0.782960766237433	no
LOC105193120	QT	4.46172547255056	0.182227205719409	1.1287051691787	1.20923095523457	3.00778258232178	112BQT	south_america	4.21701353755635	0.859259998706135	0.599831392177789	no
LOC105193120	QT	4.46172547255056	0.182227205719409	1.1287051691787	3.57568293214522	5.9686399713501	43QT	south_america	9.54432290349532	0.606890035906095	0.376238934473643	no
LOC105193120	QT	4.46172547255056	0.182227205719409	1.1287051691787	4.15385268205238	9.02257099287129	3QT	south_america	13.1764236749237	0.959529431723635	0.688667197803152	no
LOC105193120	QT	4.46172547255056	0.182227205719409	1.1287051691787	0.705571092709727	0.691245358324816	111BQT	south_america	1.39681645103454	-0.0121689168598542	-0.172229318946697	no
LOC105193120	QT	4.46172547255056	0.182227205719409	1.1287051691787	0	0.969232292478887	114CQT	south_america	0.969232292478887	0.97763330293098	0.704706701919641	no
LOC105193120	W	2.17070060499072	0.127073279071061	1.3566622902154	0.97436008040867	3.3419806470242	104W	south_america	4.31634072743287	1.13696816558012	0.744396666578475	no
LOC105193120	W	2.17070060499072	0.127073279071061	1.3566622902154	0	2.46324824214449	43CW	south_america	2.46324824214449	1.79212580216841	1.2273154012654	no
LOC105193120	W	2.17070060499072	0.127073279071061	1.3566622902154	0.923718090804182	0	114W	south_america	0.923718090804182	-0.943897396406448	-0.789415820872763	no
LOC105193120	W	2.17070060499072	0.127073279071061	1.3566622902154	0.874636984002829	0.55384702427365	28W	south_america	1.42848400827648	-0.270766772610698	-0.29324914133096	no
LOC105193120	W	2.17070060499072	0.127073279071061	1.3566622902154	7.78579775757864	5.01297097053631	3BW	south_america	12.7987687281149	-0.547095296566402	-0.496931757077456	no
LOC105193120	W	2.17070060499072	0.127073279071061	1.3566622902154	0.64881647979822	1.22933648803873	112W	south_america	1.87815296783695	0.435183558546666	0.227109046737554	no
LOC105193124	QA	0.847691381105199	0.297259275323424	1.07755291546055	3.77847745849355	0	118QA	south_america	3.77847745849355	-2.25655101297935	-2.3700091676809	no
LOC105193124	QA	0.847691381105199	0.297259275323424	1.07755291546055	0	0	112BQA	south_america	0	0	-0.27586513020233	no
LOC105193124	QA	0.847691381105199	0.297259275323424	1.07755291546055	0	1.00259419410726	3QA	south_america	1.00259419410726	1.00187010289637	0.653899049840907	no
LOC105193124	QA	0.847691381105199	0.297259275323424	1.07755291546055	0.692788568103137	0	43QA	south_america	0.692788568103137	-0.75940178965543	-0.980611763764044	no
LOC105193124	QA	0.847691381105199	0.297259275323424	1.07755291546055	3.43491077540234	1.19047811711496	114CQA	south_america	4.6253888925173	-1.01765927747948	-1.22028211694913	no
LOC105193124	QA	0.847691381105199	0.297259275323424	1.07755291546055	0	0	111BQA	south_america	0	0	-0.27586513020233	no
LOC105193124	QH	3.63080927215659	-0.156919105199937	1.54693179210804	0	1.84743618160836	3QH	south_america	1.84743618160836	1.5096635077775	1.07734718588099	no
LOC105193124	QH	3.63080927215659	-0.156919105199937	1.54693179210804	2.50648548526815	2.90769687743666	43QH	south_america	5.41418236270482	0.156292804725876	0.202472993007011	no
LOC105193124	QH	3.63080927215659	-0.156919105199937	1.54693179210804	10.3810636767715	10.7143030540347	118QH	south_america	21.0953667308062	0.0416357246323597	0.128353965472338	no
LOC105193124	QH	3.63080927215659	-0.156919105199937	1.54693179210804	0	0	111BQH	south_america	0	0	0.10143892962863	no
LOC105193124	QH	3.63080927215659	-0.156919105199937	1.54693179210804	1.70513014071517	0	112BQH	south_america	1.70513014071517	-1.43569800212899	-0.826654997623675	no
LOC105193124	QH	3.63080927215659	-0.156919105199937	1.54693179210804	2.50648548526815	6.82052056286069	114CQH	south_america	9.32700604812884	1.15723888572552	0.849525491446927	no
LOC105193124	QT	2.17858094320446	0.182227205719409	1.1287051691787	0.715136586429044	0.852662853050014	43QT	south_america	1.56779943947906	0.111276892825549	-0.0628599166826597	no
LOC105193124	QT	2.17858094320446	0.182227205719409	1.1287051691787	1.66154107282095	1.12782137410891	3QT	south_america	2.78936244692986	-0.322884785191909	-0.447514554468518	no
LOC105193124	QT	2.17858094320446	0.182227205719409	1.1287051691787	0.235190364236576	0.691245358324816	111BQT	south_america	0.926435722561392	0.453352571438262	0.240209199995192	no
LOC105193124	QT	2.17858094320446	0.182227205719409	1.1287051691787	0	0.501297097053631	112BQT	south_america	0.501297097053631	0.586209505294724	0.357916584956613	no
LOC105193124	QT	2.17858094320446	0.182227205719409	1.1287051691787	4.08754382272879	1.76928387195399	118QT	south_america	5.85682769468278	-0.877456368285838	-0.93884887120374	no
LOC105193124	QT	2.17858094320446	0.182227205719409	1.1287051691787	8.17508764545757	0.969232292478887	114CQT	south_america	9.14431993793646	-2.22008863650313	-2.12838206807415	no
LOC105193124	W	2.22423963021979	0.127073279071061	1.3566622902154	2.32615750194933	1.23162412107224	43CW	south_america	3.55778162302157	-0.575762435176493	-0.518062394242538	no
LOC105193124	W	2.22423963021979	0.127073279071061	1.3566622902154	0	0	3BW	south_america	0	0	-0.093666109825228	no
LOC105193124	W	2.22423963021979	0.127073279071061	1.3566622902154	1.29763295959644	0.614668244019367	112W	south_america	1.91230120361581	-0.508910576249195	-0.468785680789639	no
LOC105193124	W	2.22423963021979	0.127073279071061	1.3566622902154	0.97436008040867	3.3419806470242	104W	south_america	4.31634072743287	1.13696816558012	0.744396666578475	no
LOC105193124	W	2.22423963021979	0.127073279071061	1.3566622902154	0.874636984002829	1.66154107282095	28W	south_america	2.53617805682378	0.505650579564103	0.279050507428002	no
LOC105193124	W	2.22423963021979	0.127073279071061	1.3566622902154	0	1.26050624165114	114W	south_america	1.26050624165114	1.17664590119448	0.77364324909243	no
LOC105193126	QA	0.621904372981491	0.297259275323424	1.07755291546055	0	0.528672159533939	112BQA	south_america	0.528672159533939	0.612279038138765	0.292347371804661	no
LOC105193126	QA	0.621904372981491	0.297259275323424	1.07755291546055	1.37396431016094	1.19047811711496	114CQA	south_america	2.5644424272759	-0.116052443668763	-0.383565125259336	no
LOC105193126	QA	0.621904372981491	0.297259275323424	1.07755291546055	0	0	111BQA	south_america	0	0	-0.27586513020233	no
LOC105193126	QA	0.621904372981491	0.297259275323424	1.07755291546055	0	0.715136586429044	43QA	south_america	0.715136586429044	0.778323471277037	0.446441366406592	no
LOC105193126	QA	0.621904372981491	0.297259275323424	1.07755291546055	0	0	3QA	south_america	0	0	-0.27586513020233	no
LOC105193126	QA	0.621904372981491	0.297259275323424	1.07755291546055	1.25949248616452	0.784152110180441	118QA	south_america	2.04364459634496	-0.340760140081695	-0.592100310110924	no
LOC105193126	QH	11.0336585917423	-0.156919105199937	1.54693179210804	1.36410411257214	0	111BQH	south_america	1.36410411257214	-1.24129357163393	-0.700984020088105	no
LOC105193126	QH	11.0336585917423	-0.156919105199937	1.54693179210804	3.41026028143035	0	112BQH	south_america	3.41026028143035	-2.14086380218821	-1.28250302121253	no
LOC105193126	QH	11.0336585917423	-0.156919105199937	1.54693179210804	7.51945645580446	9.09402741714759	114CQH	south_america	16.613483872952	0.244668616297262	0.259602733324102	no
LOC105193126	QH	11.0336585917423	-0.156919105199937	1.54693179210804	11.678696636368	7.14286870268977	118QH	south_america	18.8215653390577	-0.63879739946641	-0.311505844488338	no
LOC105193126	QH	11.0336585917423	-0.156919105199937	1.54693179210804	2.50648548526815	8.72309063230999	43QH	south_america	11.2295761175781	1.47138921316463	1.05260511592799	no
LOC105193126	QH	11.0336585917423	-0.156919105199937	1.54693179210804	7.14286870268977	3.69487236321673	3QH	south_america	10.8377410659065	-0.794451203501393	-0.412126831676707	no
LOC105193126	QT	0.841716694730245	0.182227205719409	1.1287051691787	0	0.852662853050014	43QT	south_america	0.852662853050014	0.889600364102586	0.626712074773164	no
LOC105193126	QT	0.841716694730245	0.182227205719409	1.1287051691787	5.83934831818398	3.53856774390798	118QT	south_america	9.37791606209196	-0.591621773999683	-0.685607721883814	no
LOC105193126	QT	0.841716694730245	0.182227205719409	1.1287051691787	0	0.345622679162408	111BQT	south_america	0.345622679162408	0.42827392613332	0.217990248589848	no
LOC105193126	QT	0.841716694730245	0.182227205719409	1.1287051691787	0.806153970156377	0	112BQT	south_america	0.806153970156377	-0.85292088424329	-0.91711114490237	no
LOC105193126	QT	0.841716694730245	0.182227205719409	1.1287051691787	10.5108269727312	5.81539375487332	114CQT	south_america	16.3262207276045	-0.756122569477854	-0.831350649240008	no
LOC105193126	QT	0.841716694730245	0.182227205719409	1.1287051691787	0.830770536410475	0	3QT	south_america	0.830770536410475	-0.872450979159287	-0.93441424180429	no
LOC105193126	W	1.86275964532277	0.127073279071061	1.3566622902154	1.46154012061301	0.835495161756051	104W	south_america	2.29703528236906	-0.423391942639959	-0.405749629573343	no
LOC105193126	W	1.86275964532277	0.127073279071061	1.3566622902154	0.64881647979822	0	112W	south_america	0.64881647979822	-0.721430829691621	-0.625435021583717	no
LOC105193126	W	1.86275964532277	0.127073279071061	1.3566622902154	0.874636984002829	0.55384702427365	28W	south_america	1.42848400827648	-0.270766772610698	-0.29324914133096	no
LOC105193126	W	1.86275964532277	0.127073279071061	1.3566622902154	0	1.26050624165114	114W	south_america	1.26050624165114	1.17664590119448	0.77364324909243	no
LOC105193126	W	1.86275964532277	0.127073279071061	1.3566622902154	1.55077166796622	2.46324824214449	43CW	south_america	4.01401991011071	0.441192040129662	0.231537917228265	no
LOC105193126	W	1.86275964532277	0.127073279071061	1.3566622902154	11.678696636368	0	3BW	south_america	11.678696636368	-3.66433453966319	-2.79465851308677	no
LOC105193132	QA	8.91230760178199	0.297259275323424	1.07755291546055	4.73517623247192	7.93008239300908	112BQA	south_america	12.665258625481	0.638835667817024	0.316992685549563	sa
LOC105193132	QA	8.91230760178199	0.297259275323424	1.07755291546055	1.37396431016094	2.38095623422992	114CQA	south_america	3.75492054439086	0.51013309509467	0.197553008039761	sa
LOC105193132	QA	8.91230760178199	0.297259275323424	1.07755291546055	3.02781023905836	10.7270487964357	111BQA	south_america	13.754859035494	1.54177237272421	1.15494383574554	sa
LOC105193132	QA	8.91230760178199	0.297259275323424	1.07755291546055	4.15673140861882	2.86054634571618	43QA	south_america	7.017277754335	-0.417651871284794	-0.663458041225442	sa
LOC105193132	QA	8.91230760178199	0.297259275323424	1.07755291546055	3.78917809047816	7.01815935875083	3QA	south_america	10.807337449229	0.743493006287917	0.414117696274593	sa
LOC105193132	QA	8.91230760178199	0.297259275323424	1.07755291546055	1.25949248616452	3.13660844072176	118QA	south_america	4.39610092688628	0.872449643332529	0.533793152759712	sa
LOC105193132	QH	5.2948790744379	-0.156919105199937	1.54693179210804	0	4.54701370857379	114CQH	south_america	4.54701370857379	2.47171129086204	1.69925423310351	sa
LOC105193132	QH	5.2948790744379	-0.156919105199937	1.54693179210804	1.36410411257214	3.41026028143035	111BQH	south_america	4.77436439400248	0.899570230554287	0.682957930753057	sa
LOC105193132	QH	5.2948790744379	-0.156919105199937	1.54693179210804	1.70513014071517	5.81539375487333	112BQH	south_america	7.5205238955885	1.33309900806259	0.963208669486354	sa
LOC105193132	QH	5.2948790744379	-0.156919105199937	1.54693179210804	0	5.81539375487332	43QH	south_america	5.81539375487332	2.76879701019158	1.89130259673866	sa
LOC105193132	QH	5.2948790744379	-0.156919105199937	1.54693179210804	0	2.38095623422992	118QH	south_america	2.38095623422992	1.75743134096713	1.23751445017388	sa
LOC105193132	QH	5.2948790744379	-0.156919105199937	1.54693179210804	3.57143435134488	3.69487236321673	3QH	south_america	7.26630671456161	0.0384390346730113	0.126287494296519	sa
LOC105193132	QT	3.4324107296067	0.182227205719409	1.1287051691787	1.43027317285809	2.55798855915004	43QT	south_america	3.98826173200813	0.549943383674982	0.325785854443408	sa
LOC105193132	QT	3.4324107296067	0.182227205719409	1.1287051691787	1.8815229138926	2.07373607497445	111BQT	south_america	3.95525898886705	0.0931618018653467	-0.0789093611743364	sa
LOC105193132	QT	3.4324107296067	0.182227205719409	1.1287051691787	0.403076985078189	2.50648548526815	112BQT	south_america	2.90956247034634	1.32143158613638	1.00930199623868	sa
LOC105193132	QT	3.4324107296067	0.182227205719409	1.1287051691787	1.1678696636368	1.17952258130266	118QT	south_america	2.34739224493946	0.00773412926361629	-0.154595798106216	sa
LOC105193132	QT	3.4324107296067	0.182227205719409	1.1287051691787	2.49231160923143	6.76692824465346	3QT	south_america	9.25923985388489	1.15316184520664	0.860219892670231	sa
LOC105193132	QT	3.4324107296067	0.182227205719409	1.1287051691787	0	0.969232292478887	114CQT	south_america	0.969232292478887	0.97763330293098	0.704706701919641	sa
LOC105193132	W	4.40121280212393	0.127073279071061	1.3566622902154	0.64881647979822	2.45867297607747	112W	south_america	3.10748945587569	1.06878778098506	0.694140692717626	sa
LOC105193132	W	4.40121280212393	0.127073279071061	1.3566622902154	1.94872016081734	8.35495161756051	104W	south_america	10.3036717783779	1.66564127770048	1.13408326429206	sa
LOC105193132	W	4.40121280212393	0.127073279071061	1.3566622902154	0	5.04202496660454	114W	south_america	5.04202496660454	2.59503214552268	1.8191401679336	sa
LOC105193132	W	4.40121280212393	0.127073279071061	1.3566622902154	1.55077166796622	4.92649648428897	43CW	south_america	6.47726815225519	1.21624572916396	0.802832405638676	sa
LOC105193132	W	4.40121280212393	0.127073279071061	1.3566622902154	0.437318492001414	3.3230821456419	28W	south_america	3.76040063764331	1.58868046946558	1.07735521281605	sa
LOC105193132	W	4.40121280212393	0.127073279071061	1.3566622902154	0	2.50648548526815	3BW	south_america	2.50648548526815	1.81002575613728	1.24050951309262	sa
LOC105193134	QA	37.8809927150051	0.297259275323424	1.07755291546055	14.4841635908919	30.5819322970372	118QA	south_america	45.0660958879292	1.02830598824593	0.678432309386915	sa
LOC105193134	QA	37.8809927150051	0.297259275323424	1.07755291546055	0.686982155080468	1.19047811711496	114CQA	south_america	1.87746027219543	0.376801089344715	0.0738170839501603	sa
LOC105193134	QA	37.8809927150051	0.297259275323424	1.07755291546055	3.46394284051568	32.896282975736	43QA	south_america	36.3602258162517	2.92473661878068	2.43837430696782	sa
LOC105193134	QA	37.8809927150051	0.297259275323424	1.07755291546055	8.6508863973096	30.7508732164489	111BQA	south_america	39.4017596137585	1.71806290996202	1.31854650871725	sa
LOC105193134	QA	37.8809927150051	0.297259275323424	1.07755291546055	5.30484932666942	42.108956152505	3QA	south_america	47.4138054791744	2.77345383073709	2.29797954224396	sa
LOC105193134	QA	37.8809927150051	0.297259275323424	1.07755291546055	3.87423509929521	16.917509105086	112BQA	south_america	20.7917442043812	1.87812234419068	1.46708625273552	sa
LOC105193134	QH	44.0694388871971	-0.156919105199937	1.54693179210804	17.0513014071517	31.9846656518033	112BQH	south_america	49.035967058955	0.869692629300594	0.663643826921124	sa
LOC105193134	QH	44.0694388871971	-0.156919105199937	1.54693179210804	20.762127353543	33.3333872792189	118QH	south_america	54.095514632762	0.657792604469788	0.526662981410124	sa
LOC105193134	QH	44.0694388871971	-0.156919105199937	1.54693179210804	14.2857374053795	16.6269256344753	3QH	south_america	30.9126630398548	0.20559472025128	0.234343768290657	sa
LOC105193134	QH	44.0694388871971	-0.156919105199937	1.54693179210804	19.0974575760099	40.9231233771641	111BQH	south_america	60.0205809531741	1.06073320009375	0.78714026791987	sa
LOC105193134	QH	44.0694388871971	-0.156919105199937	1.54693179210804	10.0259419410726	29.0769687743666	43QH	south_america	39.1029107154392	1.44775726642786	1.0373284587041	sa
LOC105193134	QH	44.0694388871971	-0.156919105199937	1.54693179210804	10.0259419410726	9.09402741714759	114CQH	south_america	19.1199693582202	-0.127399999444582	0.0190823576746901	sa
LOC105193134	QT	50.8210779502864	0.182227205719409	1.1287051691787	12.0923095523457	30.0778258232178	112BQT	south_america	42.1701353755635	1.24716595889129	0.943504807324289	sa
LOC105193134	QT	50.8210779502864	0.182227205719409	1.1287051691787	21.0216539454623	32.9538979442822	114CQT	south_america	53.9755518897445	0.624654379750333	0.391977627206984	sa
LOC105193134	QT	50.8210779502864	0.182227205719409	1.1287051691787	3.76304582778521	15.5530205623084	111BQT	south_america	19.3160663900936	1.79713816636602	1.43076421083612	sa
LOC105193134	QT	50.8210779502864	0.182227205719409	1.1287051691787	4.98462321846285	49.6241404607921	3QT	south_america	54.6087636792549	3.08049318224998	2.5677794836711	sa
LOC105193134	QT	50.8210779502864	0.182227205719409	1.1287051691787	27.4449370954647	61.9249355183897	118QT	south_america	89.3698726138544	1.1454599424124	0.853396230473447	sa
LOC105193134	QT	50.8210779502864	0.182227205719409	1.1287051691787	9.29677562357758	38.3698283872506	43QT	south_america	47.6666040108282	1.9348977873911	1.55281523424493	sa
LOC105193134	W	42.32720289113	0.127073279071061	1.3566622902154	8.31346281723764	30.2521497996272	114W	south_america	38.5656126168649	1.74656585675574	1.19373302358655	sa
LOC105193134	W	42.32720289113	0.127073279071061	1.3566622902154	0	15.0389129116089	3BW	south_america	15.0389129116089	4.00350445674384	2.85732949580055	sa
LOC105193134	W	42.32720289113	0.127073279071061	1.3566622902154	11.8075992840382	42.0923738447974	28W	south_america	53.8999731288356	1.75043249933329	1.19658313787471	sa
LOC105193134	W	42.32720289113	0.127073279071061	1.3566622902154	9.30463000779732	72.6658231432623	43CW	south_america	81.9704531510597	2.83770273882843	1.99801341815656	sa
LOC105193134	W	42.32720289113	0.127073279071061	1.3566622902154	5.83934831818398	22.7427250287166	112W	south_america	28.5820733469005	1.79555475648735	1.22984289417478	sa
LOC105193134	W	42.32720289113	0.127073279071061	1.3566622902154	6.82052056286069	39.2682726025344	104W	south_america	46.0887931653951	2.36430703901052	1.64907197323533	sa
LOC105193135	QA	11.3481359892934	0.297259275323424	1.07755291546055	8.6508863973096	2.86054634571618	111BQA	south_america	11.5114327430258	-1.32185642194202	-1.50258578862778	sa
LOC105193135	QA	11.3481359892934	0.297259275323424	1.07755291546055	7.74847019859042	3.4363690369706	112BQA	south_america	11.184839235561	-0.979651381801652	-1.1850097000381	sa
LOC105193135	QA	11.3481359892934	0.297259275323424	1.07755291546055	5.54230854482509	11.4421853828647	43QA	south_america	16.9844939276898	0.927368201278618	0.584759149100242	sa
LOC105193135	QA	11.3481359892934	0.297259275323424	1.07755291546055	13.8544173478097	3.13660844072176	118QA	south_america	16.9910257885315	-1.84437170991979	-1.98749495687447	sa
LOC105193135	QA	11.3481359892934	0.297259275323424	1.07755291546055	6.82052056286069	2.00518838821452	3QA	south_america	8.82570895107521	-1.37980920892173	-1.5563676365057	sa
LOC105193135	QA	11.3481359892934	0.297259275323424	1.07755291546055	4.80887508556328	2.38095623422992	114CQA	south_america	7.1898313197932	-0.780827465414677	-1.00049540516284	sa
LOC105193135	QH	13.9905090721933	-0.156919105199937	1.54693179210804	6.82052056286069	6.82052056286069	111BQH	south_america	13.6410411257214	-1.60171325190746e-16	0.101438929628629	sa
LOC105193135	QH	13.9905090721933	-0.156919105199937	1.54693179210804	7.51945645580446	6.82052056286069	114CQH	south_america	14.3399770186651	-0.123496747094188	0.0216055796876496	sa
LOC105193135	QH	13.9905090721933	-0.156919105199937	1.54693179210804	10.0259419410726	20.3538781420566	43QH	south_america	30.3798200831292	0.953596196016595	0.717882525190854	sa
LOC105193135	QH	13.9905090721933	-0.156919105199937	1.54693179210804	9.08343071717508	2.38095623422992	118QH	south_america	11.464386951405	-1.57648332892586	-0.917664392811688	sa
LOC105193135	QH	13.9905090721933	-0.156919105199937	1.54693179210804	6.82052056286069	2.90769687743666	112BQH	south_america	9.72821744029735	-1.00094608099964	-0.545613568811287	sa
LOC105193135	QH	13.9905090721933	-0.156919105199937	1.54693179210804	7.14286870268977	7.38974472643346	3QH	south_america	14.5326134291232	0.0430897744598224	0.129293922770314	sa
LOC105193135	QT	19.6427379533105	0.182227205719409	1.1287051691787	6.82052056286069	3.11060411246167	111BQT	south_america	9.93112467532236	-0.927914207565073	-0.983553051406929	sa
LOC105193135	QT	19.6427379533105	0.182227205719409	1.1287051691787	4.98462321846285	19.1729633598515	3QT	south_america	24.1575865783143	1.75309070240013	1.39173943699022	sa
LOC105193135	QT	19.6427379533105	0.182227205719409	1.1287051691787	10.0119122100066	5.11597711830009	43QT	south_america	15.1278893283067	-0.848410099262484	-0.91311472041174	sa
LOC105193135	QT	19.6427379533105	0.182227205719409	1.1287051691787	21.0216539454623	4.12832903455931	118QT	south_america	25.1499829800216	-2.10236209355636	-2.02407977004141	sa
LOC105193135	QT	19.6427379533105	0.182227205719409	1.1287051691787	8.06153970156377	4.51167387348268	112BQT	south_america	12.5732135750464	-0.717265682128057	-0.796924575531076	sa
LOC105193135	QT	19.6427379533105	0.182227205719409	1.1287051691787	21.0216539454623	15.5077166796622	114CQT	south_america	36.5293706251245	-0.415782244346267	-0.529819005348241	sa
LOC105193135	W	11.2538122705931	0.127073279071061	1.3566622902154	11.8075992840382	2.2153880970946	28W	south_america	14.0229873811328	-1.9939352891992	-1.56340202242484	sa
LOC105193135	W	11.2538122705931	0.127073279071061	1.3566622902154	9.30463000779732	4.92649648428897	43CW	south_america	14.2311264920863	-0.798041308901581	-0.6819048444442	sa
LOC105193135	W	11.2538122705931	0.127073279071061	1.3566622902154	11.0846170896502	1.26050624165114	114W	south_america	12.3451233313013	-2.41845395462305	-1.8763160530466	sa
LOC105193135	W	11.2538122705931	0.127073279071061	1.3566622902154	3.89289887878932	5.01297097053631	3BW	south_america	8.90586984932563	0.297388526499415	0.12553989939627	sa
LOC105193135	W	11.2538122705931	0.127073279071061	1.3566622902154	6.82052056286069	3.3419806470242	104W	south_america	10.1625012098849	-0.848911346242403	-0.719401307423757	sa
LOC105193135	W	11.2538122705931	0.127073279071061	1.3566622902154	5.83934831818398	1.8440047320581	112W	south_america	7.68335305024208	-1.26593500020237	-1.0267907417492	sa
LOC105193139	QA	0.323371363260548	0.297259275323424	1.07755291546055	0.21627215993274	0	111BQA	south_america	0.21627215993274	-0.282466090501827	-0.538001760755736	no
LOC105193139	QA	0.323371363260548	0.297259275323424	1.07755291546055	0.430470566588357	0	112BQA	south_america	0.430470566588357	-0.516489813023644	-0.755182484935574	no
LOC105193139	QA	0.323371363260548	0.297259275323424	1.07755291546055	0	0	3QA	south_america	0	0	-0.27586513020233	no
LOC105193139	QA	0.323371363260548	0.297259275323424	1.07755291546055	0	0	43QA	south_america	0	0	-0.27586513020233	no
LOC105193139	QA	0.323371363260548	0.297259275323424	1.07755291546055	0	1.19047811711496	114CQA	south_america	1.19047811711496	1.1312458022037	0.773963408120731	no
LOC105193139	QA	0.323371363260548	0.297259275323424	1.07755291546055	0	0.784152110180441	118QA	south_america	0.784152110180441	0.83523861932102	0.499260255602077	no
LOC105193139	QH	3.23956561439077	-0.156919105199937	1.54693179210804	0	2.90769687743666	112BQH	south_america	2.90769687743666	1.96631856086315	1.37254769531222	no
LOC105193139	QH	3.23956561439077	-0.156919105199937	1.54693179210804	1.36410411257214	0	111BQH	south_america	1.36410411257214	-1.24129357163393	-0.700984020088105	no
LOC105193139	QH	3.23956561439077	-0.156919105199937	1.54693179210804	2.50648548526815	14.5384843871833	43QH	south_america	17.0449698724515	2.14774812990052	1.48983119156136	no
LOC105193139	QH	3.23956561439077	-0.156919105199937	1.54693179210804	3.57143435134488	0	3QH	south_america	3.57143435134488	-2.19264690202237	-1.31597773554599	no
LOC105193139	QH	3.23956561439077	-0.156919105199937	1.54693179210804	0	4.54701370857379	114CQH	south_america	4.54701370857379	2.47171129086204	1.69925423310351	no
LOC105193139	QH	3.23956561439077	-0.156919105199937	1.54693179210804	1.29763295959644	0	118QH	south_america	1.29763295959644	-1.20014834991483	-0.674386065395461	no
LOC105193139	QT	0.583934831818398	0.182227205719409	1.1287051691787	0	1.17952258130266	118QT	south_america	1.17952258130266	1.12401215104892	0.834394110212855	no
LOC105193139	QT	0.583934831818398	0.182227205719409	1.1287051691787	0	0	112BQT	south_america	0	0	-0.161448012018946	no
LOC105193139	QT	0.583934831818398	0.182227205719409	1.1287051691787	0	0	43QT	south_america	0	0	-0.161448012018946	no
LOC105193139	QT	0.583934831818398	0.182227205719409	1.1287051691787	1.1678696636368	0	114CQT	south_america	1.1678696636368	-1.1162780217853	-1.15043792033802	no
LOC105193139	QT	0.583934831818398	0.182227205719409	1.1287051691787	0	0	111BQT	south_america	0	0	-0.161448012018946	no
LOC105193139	QT	0.583934831818398	0.182227205719409	1.1287051691787	1.66154107282095	0	3QT	south_america	1.66154107282095	-1.41226183006121	-1.41267097849906	no
LOC105193139	W	0.417747580878025	0.127073279071061	1.3566622902154	0	0	114W	south_america	0	0	-0.093666109825228	no
LOC105193139	W	0.417747580878025	0.127073279071061	1.3566622902154	0	1.23162412107224	43CW	south_america	1.23162412107224	1.15809405031617	0.759968622022668	no
LOC105193139	W	0.417747580878025	0.127073279071061	1.3566622902154	0	1.1076940485473	28W	south_america	1.1076940485473	1.07566546153002	0.69921025247068	no
LOC105193139	W	0.417747580878025	0.127073279071061	1.3566622902154	0	0.835495161756051	104W	south_america	0.835495161756051	0.876169311593684	0.552161018939864	no
LOC105193139	W	0.417747580878025	0.127073279071061	1.3566622902154	0	0	112W	south_america	0	0	-0.093666109825228	no
LOC105193139	W	0.417747580878025	0.127073279071061	1.3566622902154	0	0	3BW	south_america	0	0	-0.093666109825228	no
LOC105193215	QA	8.20643805145353	0.297259275323424	1.07755291546055	0.21627215993274	0.357568293214522	111BQA	south_america	0.573840453147262	0.15855868491541	-0.128718124574638	no
LOC105193215	QA	8.20643805145353	0.297259275323424	1.07755291546055	6.45705849882535	7.13707415370817	112BQA	south_america	13.5941326525335	0.125903478972637	-0.159023091944909	no
LOC105193215	QA	8.20643805145353	0.297259275323424	1.07755291546055	9.09402741714758	15.0389129116089	3QA	south_america	24.1329403287565	0.668074451489595	0.344127115101057	no
LOC105193215	QA	8.20643805145353	0.297259275323424	1.07755291546055	2.74792862032187	4.76191246845985	114CQA	south_america	7.50984108878172	0.620454267114675	0.299934218685787	no
LOC105193215	QA	8.20643805145353	0.297259275323424	1.07755291546055	7.6206742491345	0	43QA	south_america	7.6206742491345	-3.10780071129133	-3.15999329384157	no
LOC105193215	QA	8.20643805145353	0.297259275323424	1.07755291546055	2.51898497232903	6.27321688144353	118QA	south_america	8.79220185377256	1.04743424380532	0.696183878971057	no
LOC105193215	QH	1.53461712664366	-0.156919105199937	1.54693179210804	17.8571717567244	0	3QH	south_america	17.8571717567244	-4.23704140830659	-2.63755798666894	no
LOC105193215	QH	1.53461712664366	-0.156919105199937	1.54693179210804	0	4.54701370857379	114CQH	south_america	4.54701370857379	2.47171129086204	1.69925423310351	no
LOC105193215	QH	1.53461712664366	-0.156919105199937	1.54693179210804	0	0	43QH	south_america	0	0	0.10143892962863	no
LOC105193215	QH	1.53461712664366	-0.156919105199937	1.54693179210804	1.36410411257214	0	111BQH	south_america	1.36410411257214	-1.24129357163393	-0.700984020088105	no
LOC105193215	QH	1.53461712664366	-0.156919105199937	1.54693179210804	1.70513014071517	0	112BQH	south_america	1.70513014071517	-1.43569800212899	-0.826654997623675	no
LOC105193215	QH	1.53461712664366	-0.156919105199937	1.54693179210804	0	0	118QH	south_america	0	0	0.10143892962863	no
LOC105193215	QT	5.0022608095217	0.182227205719409	1.1287051691787	2.33573932727359	4.84616146239444	114CQT	south_america	7.18190078966803	0.809483121624597	0.555730524705234	no
LOC105193215	QT	5.0022608095217	0.182227205719409	1.1287051691787	2.41846191046913	4.01037677642905	112BQT	south_america	6.42883868689818	0.55157174657083	0.327228536678161	no
LOC105193215	QT	5.0022608095217	0.182227205719409	1.1287051691787	0.830770536410475	0	3QT	south_america	0.830770536410475	-0.872450979159287	-0.93441424180429	no
LOC105193215	QT	5.0022608095217	0.182227205719409	1.1287051691787	5.25541348636558	4.71809032521064	118QT	south_america	9.97350381157622	-0.129571840971256	-0.276244900089848	no
LOC105193215	QT	5.0022608095217	0.182227205719409	1.1287051691787	3.57568293214522	0	43QT	south_america	3.57568293214522	-2.19398708531778	-2.10525685176603	no
LOC105193215	QT	5.0022608095217	0.182227205719409	1.1287051691787	0.235190364236576	0.345622679162408	111BQT	south_america	0.580813043398984	0.123540522885487	-0.0519946966102985	no
LOC105193215	W	9.6428198167403	0.127073279071061	1.3566622902154	1.84743618160836	2.52101248330227	114W	south_america	4.36844866491063	0.306326834324526	0.132128353936193	no
LOC105193215	W	9.6428198167403	0.127073279071061	1.3566622902154	27.2502921515252	5.01297097053631	3BW	south_america	32.2632631220616	-2.23211588868326	-1.7389656842159	no
LOC105193215	W	9.6428198167403	0.127073279071061	1.3566622902154	18.6092600155946	0	43CW	south_america	18.6092600155946	-4.29346318921524	-3.25839120035131	no
LOC105193215	W	9.6428198167403	0.127073279071061	1.3566622902154	1.94644943939466	2.45867297607747	112W	south_america	4.40512241547213	0.231241100692973	0.0767824257910005	no
LOC105193215	W	9.6428198167403	0.127073279071061	1.3566622902154	5.24782190401697	4.4307761941892	28W	south_america	9.67859809820617	-0.202194919535285	-0.242704614833857	no
LOC105193215	W	9.6428198167403	0.127073279071061	1.3566622902154	2.92308024122601	6.68396129404841	104W	south_america	9.60704153527442	0.969863407756365	0.621223229070144	no
LOC105193220	QA	136.038367661415	0.297259275323424	1.07755291546055	46.2822422256064	276.400290654826	111BQA	south_america	322.682532880432	2.55259894133945	2.09301987276615	no
LOC105193220	QA	136.038367661415	0.297259275323424	1.07755291546055	40.8745255180851	86.5315269579144	43QA	south_america	127.406052475999	1.06372989470055	0.711306710213423	no
LOC105193220	QA	136.038367661415	0.297259275323424	1.07755291546055	38.3118804263638	82.7371929670614	112BQA	south_america	121.049073393425	1.090903182334	0.736524300220909	no
LOC105193220	QA	136.038367661415	0.297259275323424	1.07755291546055	70.4787124828938	74.1919703639373	3QA	south_america	144.670682846831	0.0730649589891575	-0.208058753419498	no
LOC105193220	QA	136.038367661415	0.297259275323424	1.07755291546055	57.0195188716789	40.4762559819087	114CQA	south_america	97.4957748535876	-0.484252662538883	-0.72526548501638	no
LOC105193220	QA	136.038367661415	0.297259275323424	1.07755291546055	53.528430661992	93.3141011114725	118QA	south_america	146.842531773464	0.790464852545276	0.457708916328304	no
LOC105193220	QH	29.224400530702	-0.156919105199937	1.54693179210804	17.0513014071517	49.4308469164233	112BQH	south_america	66.482148323575	1.48220360172218	1.05959597914039	no
LOC105193220	QH	29.224400530702	-0.156919105199937	1.54693179210804	10.0259419410726	14.5384843871833	43QH	south_america	24.5644263282559	0.494943881338973	0.421390904152666	no
LOC105193220	QH	29.224400530702	-0.156919105199937	1.54693179210804	11.678696636368	17.8571717567244	118QH	south_america	29.5358683930924	0.572706868643399	0.471660080661384	no
LOC105193220	QH	29.224400530702	-0.156919105199937	1.54693179210804	14.2857374053795	7.38974472643346	3QH	south_america	21.675482131813	-0.865487331763654	-0.458047491284755	no
LOC105193220	QH	29.224400530702	-0.156919105199937	1.54693179210804	17.5453983968771	11.3675342714345	114CQH	south_america	28.9129326683116	-0.58450336318243	-0.276407958103838	no
LOC105193220	QH	29.224400530702	-0.156919105199937	1.54693179210804	27.2820822514428	104.012938583626	111BQH	south_america	131.295020835068	1.89260684573464	1.32489742688761	no
LOC105193220	QT	21.4735046094625	0.182227205719409	1.1287051691787	2.33573932727359	1.93846458495777	114CQT	south_america	4.27420391223137	-0.182944042444723	-0.323531120558124	no
LOC105193220	QT	21.4735046094625	0.182227205719409	1.1287051691787	35.2785546354863	156.567073660571	111BQT	south_america	191.845628296057	2.11877720636062	1.71572705921985	no
LOC105193220	QT	21.4735046094625	0.182227205719409	1.1287051691787	7.15136586429044	11.9372799427002	43QT	south_america	19.0886458069906	0.666420596743077	0.42898128248672	no
LOC105193220	QT	21.4735046094625	0.182227205719409	1.1287051691787	7.00721798182078	13.5645096849806	118QT	south_america	20.5717276668014	0.863084147313668	0.603219476783015	no
LOC105193220	QT	21.4735046094625	0.182227205719409	1.1287051691787	9.9692464369257	12.406035115198	3QT	south_america	22.3752815521237	0.289418198723277	0.0949681067571133	no
LOC105193220	QT	21.4735046094625	0.182227205719409	1.1287051691787	17.3323103583621	47.1219271230413	112BQT	south_america	64.4542374814034	1.39230580354982	1.07209449453565	no
LOC105193220	W	54.5126552561941	0.127073279071061	1.3566622902154	34.9854793601131	125.723274510119	28W	south_america	160.708753870232	1.81619473839674	1.2450566891319	no
LOC105193220	W	54.5126552561941	0.127073279071061	1.3566622902154	31.7908191933075	32.0222271478783	43CW	south_america	63.8130463411858	0.0101454803532124	-0.0861878446546073	no
LOC105193220	W	54.5126552561941	0.127073279071061	1.3566622902154	18.1668614343502	27.0454027368521	112W	south_america	45.2122641712023	0.549150184891141	0.311114202011959	no
LOC105193220	W	54.5126552561941	0.127073279071061	1.3566622902154	9.23718090804182	27.731137316325	114W	south_america	36.9683182243668	1.48879661889599	1.0037305154319	no
LOC105193220	W	54.5126552561941	0.127073279071061	1.3566622902154	54.5005843030505	35.0907967937541	3BW	south_america	89.5913810968046	-0.62087196539745	-0.551312769480576	no
LOC105193220	W	54.5126552561941	0.127073279071061	1.3566622902154	0	16.709903235121	104W	south_america	16.709903235121	4.14648442427858	2.96272047524027	no
LOC105193222	QA	3.65947655711836	0.297259275323424	1.07755291546055	0.430470566588357	0.528672159533939	112BQA	south_america	0.959142726122295	0.0957892251151211	-0.186969982928583	no
LOC105193222	QA	3.65947655711836	0.297259275323424	1.07755291546055	0.692788568103137	2.86054634571618	43QA	south_america	3.55333491381931	1.18940324293607	0.827935180548735	no
LOC105193222	QA	3.65947655711836	0.297259275323424	1.07755291546055	0.43254431986548	2.14540975928713	111BQA	south_america	2.57795407915261	1.13466819875028	0.777139490239275	no
LOC105193222	QA	3.65947655711836	0.297259275323424	1.07755291546055	3.43491077540234	4.76191246845985	114CQA	south_america	8.19682324386219	0.377642664417856	0.074598089746781	no
LOC105193222	QA	3.65947655711836	0.297259275323424	1.07755291546055	0.757835618095632	3.00778258232178	3QA	south_america	3.76561820041742	1.18900408119913	0.827564747012512	no
LOC105193222	QA	3.65947655711836	0.297259275323424	1.07755291546055	2.51898497232903	1.56830422036088	118QA	south_america	4.08728919268992	-0.454343250670397	-0.697508693271537	no
LOC105193222	QH	1.77628316116177	-0.156919105199937	1.54693179210804	1.29763295959644	0	118QH	south_america	1.29763295959644	-1.20014834991483	-0.674386065395461	no
LOC105193222	QH	1.77628316116177	-0.156919105199937	1.54693179210804	0	1.84743618160836	3QH	south_america	1.84743618160836	1.5096635077775	1.07734718588099	no
LOC105193222	QH	1.77628316116177	-0.156919105199937	1.54693179210804	0	5.81539375487332	43QH	south_america	5.81539375487332	2.76879701019158	1.89130259673866	no
LOC105193222	QH	1.77628316116177	-0.156919105199937	1.54693179210804	0	0	111BQH	south_america	0	0	0.10143892962863	no
LOC105193222	QH	1.77628316116177	-0.156919105199937	1.54693179210804	1.70513014071517	0	112BQH	south_america	1.70513014071517	-1.43569800212899	-0.826654997623675	no
LOC105193222	QH	1.77628316116177	-0.156919105199937	1.54693179210804	5.01297097053631	4.54701370857379	114CQH	south_america	9.5599846791101	-0.116366702635454	0.0262147321371041	no
LOC105193222	QT	2.62728962517689	0.182227205719409	1.1287051691787	1.43027317285809	0.852662853050014	43QT	south_america	2.2829360259081	-0.391518123793206	-0.50832169921761	no
LOC105193222	QT	2.62728962517689	0.182227205719409	1.1287051691787	1.75180449545519	1.17952258130266	118QT	south_america	2.93132707675785	-0.336365825002575	-0.45945836422397	no
LOC105193222	QT	2.62728962517689	0.182227205719409	1.1287051691787	2.49231160923143	2.25564274821782	3QT	south_america	4.74795435744925	-0.101239895482751	-0.251143619204318	no
LOC105193222	QT	2.62728962517689	0.182227205719409	1.1287051691787	2.33573932727359	0.969232292478887	114CQT	south_america	3.30497161975248	-0.760373250257045	-0.835116628961961	no
LOC105193222	QT	2.62728962517689	0.182227205719409	1.1287051691787	0.940761456946302	1.38249071664963	111BQT	south_america	2.32325217359593	0.295847788419336	0.100664536499468	no
LOC105193222	QT	2.62728962517689	0.182227205719409	1.1287051691787	1.20923095523457	1.00259419410726	112BQT	south_america	2.21182514934183	-0.141674144477005	-0.286967189520449	no
LOC105193222	W	4.83264298721748	0.127073279071061	1.3566622902154	4.65231500389866	0	43CW	south_america	4.65231500389866	-2.49884186940484	-1.93557023543345	no
LOC105193222	W	4.83264298721748	0.127073279071061	1.3566622902154	2.77115427241255	1.26050624165114	114W	south_america	4.03166051406368	-0.738360269039011	-0.637913764060375	no
LOC105193222	W	4.83264298721748	0.127073279071061	1.3566622902154	6.55977738002122	1.66154107282095	28W	south_america	8.22131845284217	-1.50608192059303	-1.20380378480543	no
LOC105193222	W	4.83264298721748	0.127073279071061	1.3566622902154	0	5.01297097053631	3BW	south_america	5.01297097053631	2.58807799349749	1.81401424081427	no
LOC105193222	W	4.83264298721748	0.127073279071061	1.3566622902154	2.43590020102168	5.0129709705363	104W	south_america	7.44887117155798	0.807389860857583	0.50146347156042	no
LOC105193222	W	4.83264298721748	0.127073279071061	1.3566622902154	2.59526591919288	1.8440047320581	112W	south_america	4.43927065125098	-0.338174616265099	-0.34293567285805	no
LOC105193225	QA	0.423009201507499	0.297259275323424	1.07755291546055	0	0	43QA	south_america	0	0	-0.27586513020233	sa
LOC105193225	QA	0.423009201507499	0.297259275323424	1.07755291546055	0.21627215993274	0	111BQA	south_america	0.21627215993274	-0.282466090501827	-0.538001760755736	sa
LOC105193225	QA	0.423009201507499	0.297259275323424	1.07755291546055	0.757835618095632	0	3QA	south_america	0.757835618095632	-0.813800164880386	-1.03109501562524	sa
LOC105193225	QA	0.423009201507499	0.297259275323424	1.07755291546055	0.215235283294178	0	112BQA	south_america	0.215235283294178	-0.281235662950139	-0.536859888710258	sa
LOC105193225	QA	0.423009201507499	0.297259275323424	1.07755291546055	0.629746243082259	0	118QA	south_america	0.629746243082259	-0.70464734951994	-0.929798073457162	sa
LOC105193225	QA	0.423009201507499	0.297259275323424	1.07755291546055	0.686982155080468	0	114CQA	south_america	0.686982155080468	-0.754444712858984	-0.976011454372901	sa
LOC105193225	QH	2.10580781299166	-0.156919105199937	1.54693179210804	1.29763295959644	0	118QH	south_america	1.29763295959644	-1.20014834991483	-0.674386065395461	sa
LOC105193225	QH	2.10580781299166	-0.156919105199937	1.54693179210804	3.57143435134488	0	3QH	south_america	3.57143435134488	-2.19264690202237	-1.31597773554599	sa
LOC105193225	QH	2.10580781299166	-0.156919105199937	1.54693179210804	2.50648548526815	0	114CQH	south_america	2.50648548526815	-1.81002575613728	-1.06863577267658	sa
LOC105193225	QH	2.10580781299166	-0.156919105199937	1.54693179210804	5.01297097053631	0	43QH	south_america	5.01297097053631	-2.58807799349749	-1.57160057133777	sa
LOC105193225	QH	2.10580781299166	-0.156919105199937	1.54693179210804	0	1.70513014071517	111BQH	south_america	1.70513014071517	1.43569800212899	1.02953285688093	sa
LOC105193225	QH	2.10580781299166	-0.156919105199937	1.54693179210804	0	1.45384843871833	112BQH	south_america	1.45384843871833	1.2950461440856	0.938609741355765	sa
LOC105193225	QT	0.649535709123721	0.182227205719409	1.1287051691787	0.830770536410475	0	3QT	south_america	0.830770536410475	-0.872450979159287	-0.93441424180429	sa
LOC105193225	QT	0.649535709123721	0.182227205719409	1.1287051691787	0	0	112BQT	south_america	0	0	-0.161448012018946	sa
LOC105193225	QT	0.649535709123721	0.182227205719409	1.1287051691787	3.50360899091039	0	114CQT	south_america	3.50360899091039	-2.17108157622763	-2.0849632359347	sa
LOC105193225	QT	0.649535709123721	0.182227205719409	1.1287051691787	0.583934831818398	0	118QT	south_america	0.583934831818398	-0.66351297951696	-0.749301242105386	sa
LOC105193225	QT	0.649535709123721	0.182227205719409	1.1287051691787	0.715136586429044	0	43QT	south_america	0.715136586429044	-0.778323471277037	-0.85102000347477	sa
LOC105193225	QT	0.649535709123721	0.182227205719409	1.1287051691787	0	0	111BQT	south_america	0	0	-0.161448012018946	sa
LOC105193225	W	0.712101156890665	0.127073279071061	1.3566622902154	0.487180040204335	0	104W	south_america	0.487180040204335	-0.572579312748018	-0.515716104785366	sa
LOC105193225	W	0.712101156890665	0.127073279071061	1.3566622902154	0.437318492001414	0	28W	south_america	0.437318492001414	-0.523379780597576	-0.479450976385114	sa
LOC105193225	W	0.712101156890665	0.127073279071061	1.3566622902154	3.89289887878932	0	3BW	south_america	3.89289887878932	-2.29068946699808	-1.78214045124323	sa
LOC105193225	W	0.712101156890665	0.127073279071061	1.3566622902154	2.77115427241255	0	114W	south_america	2.77115427241255	-1.91500617023349	-1.50522312297803	sa
LOC105193225	W	0.712101156890665	0.127073279071061	1.3566622902154	0.64881647979822	0	112W	south_america	0.64881647979822	-0.721430829691621	-0.625435021583717	sa
LOC105193225	W	0.712101156890665	0.127073279071061	1.3566622902154	0.77538583398311	0	43CW	south_america	0.77538583398311	-0.828132590974476	-0.704085222191795	sa
LOC105193227	QA	0.738470339141789	0.297259275323424	1.07755291546055	0	1.07270487964357	111BQA	south_america	1.07270487964357	1.05151471413927	0.699970672431871	no
LOC105193227	QA	0.738470339141789	0.297259275323424	1.07755291546055	0	0.784152110180441	118QA	south_america	0.784152110180441	0.83523861932102	0.499260255602077	no
LOC105193227	QA	0.738470339141789	0.297259275323424	1.07755291546055	0	1.19047811711496	114CQA	south_america	1.19047811711496	1.1312458022037	0.773963408120731	no
LOC105193227	QA	0.738470339141789	0.297259275323424	1.07755291546055	0.692788568103137	0	43QA	south_america	0.692788568103137	-0.75940178965543	-0.980611763764044	no
LOC105193227	QA	0.738470339141789	0.297259275323424	1.07755291546055	0.215235283294178	0.264336079766969	112BQA	south_america	0.479571363061148	0.0571443418352689	-0.222833542597331	no
LOC105193227	QA	0.738470339141789	0.297259275323424	1.07755291546055	0	0	3QA	south_america	0	0	-0.27586513020233	no
LOC105193227	QH	1.98931849750103	-0.156919105199937	1.54693179210804	0	1.70513014071517	111BQH	south_america	1.70513014071517	1.43569800212899	1.02953285688093	no
LOC105193227	QH	1.98931849750103	-0.156919105199937	1.54693179210804	0	2.2735068542869	114CQH	south_america	2.2735068542869	1.71083699974066	1.20739396169198	no
LOC105193227	QH	1.98931849750103	-0.156919105199937	1.54693179210804	3.57143435134488	0	3QH	south_america	3.57143435134488	-2.19264690202237	-1.31597773554599	no
LOC105193227	QH	1.98931849750103	-0.156919105199937	1.54693179210804	0	0	112BQH	south_america	0	0	0.10143892962863	no
LOC105193227	QH	1.98931849750103	-0.156919105199937	1.54693179210804	1.29763295959644	0	118QH	south_america	1.29763295959644	-1.20014834991483	-0.674386065395461	no
LOC105193227	QH	1.98931849750103	-0.156919105199937	1.54693179210804	2.50648548526815	0	43QH	south_america	2.50648548526815	-1.81002575613728	-1.06863577267658	no
LOC105193227	QT	0.649535709123721	0.182227205719409	1.1287051691787	0	0	112BQT	south_america	0	0	-0.161448012018946	no
LOC105193227	QT	0.649535709123721	0.182227205719409	1.1287051691787	0.715136586429044	0	43QT	south_america	0.715136586429044	-0.778323471277037	-0.85102000347477	no
LOC105193227	QT	0.649535709123721	0.182227205719409	1.1287051691787	0	0.345622679162408	111BQT	south_america	0.345622679162408	0.42827392613332	0.217990248589848	no
LOC105193227	QT	0.649535709123721	0.182227205719409	1.1287051691787	0.830770536410475	0	3QT	south_america	0.830770536410475	-0.872450979159287	-0.93441424180429	no
LOC105193227	QT	0.649535709123721	0.182227205719409	1.1287051691787	0.583934831818398	0	118QT	south_america	0.583934831818398	-0.66351297951696	-0.749301242105386	no
LOC105193227	QT	0.649535709123721	0.182227205719409	1.1287051691787	0	0.969232292478887	114CQT	south_america	0.969232292478887	0.97763330293098	0.704706701919641	no
LOC105193227	W	0.712101156890665	0.127073279071061	1.3566622902154	1.84743618160836	0	114W	south_america	1.84743618160836	-1.5096635077775	-1.20644378387542	no
LOC105193227	W	0.712101156890665	0.127073279071061	1.3566622902154	15.5715955151573	0	3BW	south_america	15.5715955151573	-4.05064060698147	-3.07940591861608	no
LOC105193227	W	0.712101156890665	0.127073279071061	1.3566622902154	0.64881647979822	0	112W	south_america	0.64881647979822	-0.721430829691621	-0.625435021583717	no
LOC105193227	W	0.712101156890665	0.127073279071061	1.3566622902154	0.487180040204335	0	104W	south_america	0.487180040204335	-0.572579312748018	-0.515716104785366	no
LOC105193227	W	0.712101156890665	0.127073279071061	1.3566622902154	0.437318492001414	0	28W	south_america	0.437318492001414	-0.523379780597576	-0.479450976385114	no
LOC105193227	W	0.712101156890665	0.127073279071061	1.3566622902154	0.77538583398311	0	43CW	south_america	0.77538583398311	-0.828132590974476	-0.704085222191795	no
LOC105193228	QA	20.7422150930828	0.297259275323424	1.07755291546055	13.0526609465289	30.952431044989	114CQA	south_america	44.0050919915179	1.18508236194635	0.823925279106568	no
LOC105193228	QA	20.7422150930828	0.297259275323424	1.07755291546055	9.09402741714758	8.02075355285809	3QA	south_america	17.1147809700057	-0.162182050536063	-0.42637472301128	no
LOC105193228	QA	20.7422150930828	0.297259275323424	1.07755291546055	10.5465288814147	11.6307875097466	112BQA	south_america	22.1773163911614	0.129485377996738	-0.15569898695414	no
LOC105193228	QA	20.7422150930828	0.297259275323424	1.07755291546055	4.40822370157581	14.8988900934284	118QA	south_america	19.3071137950042	1.55569932153846	1.16786844354384	no
LOC105193228	QA	20.7422150930828	0.297259275323424	1.07755291546055	10.3918285215471	8.58163903714853	43QA	south_america	18.9734675586956	-0.249654965143849	-0.507552095697799	no
LOC105193228	QA	20.7422150930828	0.297259275323424	1.07755291546055	13.1926017558971	19.3086878335842	111BQA	south_america	32.5012895894813	0.516957943289876	0.20388666283971	no
LOC105193228	QH	22.8156813456014	-0.156919105199937	1.54693179210804	5.01297097053631	11.6307875097466	43QH	south_america	16.643758480283	1.07079469308756	0.793644428636682	no
LOC105193228	QH	22.8156813456014	-0.156919105199937	1.54693179210804	20.0518838821452	13.6410411257214	114CQH	south_america	33.6929250078666	-0.523931194915727	-0.23725163034865	no
LOC105193228	QH	22.8156813456014	-0.156919105199937	1.54693179210804	10.3810636767715	22.6190842251843	118QH	south_america	33.0001479019558	1.05331763014064	0.782346540109157	no
LOC105193228	QH	22.8156813456014	-0.156919105199937	1.54693179210804	10.230780844291	11.6307875097467	112BQH	south_america	21.8615683540377	0.169486353983792	0.211001843034676	no
LOC105193228	QH	22.8156813456014	-0.156919105199937	1.54693179210804	7.14286870268977	16.6269256344753	3QH	south_america	23.769794337165	1.11417182647476	0.821685182345726	no
LOC105193228	QH	22.8156813456014	-0.156919105199937	1.54693179210804	5.45641645028855	5.11539042214552	111BQH	south_america	10.5718068724341	-0.0782890309711089	0.0508296969717568	no
LOC105193228	QT	19.969859753651	0.182227205719409	1.1287051691787	7.86650245071949	10.2319542366002	43QT	south_america	18.0984566873197	0.341171937473457	0.140820416256005	no
LOC105193228	QT	19.969859753651	0.182227205719409	1.1287051691787	11.678696636368	11.6307875097466	114CQT	south_america	23.3094841461146	-0.00546185307813238	-0.166287055222856	no
LOC105193228	QT	19.969859753651	0.182227205719409	1.1287051691787	7.00721798182078	14.1542709756319	118QT	south_america	21.1614889574527	0.920351463691303	0.65395665593433	no
LOC105193228	QT	19.969859753651	0.182227205719409	1.1287051691787	5.64456874167781	13.1336618081715	111BQT	south_america	18.7782305498493	1.08888782242085	0.803274975130284	no
LOC105193228	QT	19.969859753651	0.182227205719409	1.1287051691787	11.6307875097467	18.0451419857426	3QT	south_america	29.6759294954892	0.592478451854024	0.363470689545202	no
LOC105193228	QT	19.969859753651	0.182227205719409	1.1287051691787	5.64307779109464	11.0285361351799	112BQT	south_america	16.6716139262745	0.856537364444068	0.597419217292431	no
LOC105193228	W	19.6062249337314	0.127073279071061	1.3566622902154	6.99709587202263	11.6307875097466	28W	south_america	18.6278833817693	0.65939650304657	0.39237710653179	no
LOC105193228	W	19.6062249337314	0.127073279071061	1.3566622902154	5.54230854482509	11.3445561748602	114W	south_america	16.8868647196853	0.916003262302228	0.581522748086342	no
LOC105193228	W	19.6062249337314	0.127073279071061	1.3566622902154	3.89744032163468	14.2034177498529	104W	south_america	18.1008580714875	1.63429586244396	1.1109784610683	no
LOC105193228	W	19.6062249337314	0.127073279071061	1.3566622902154	11.6307875097466	12.3162412107224	43CW	south_america	23.9470287204691	0.0762423171434398	-0.0374676603707696	no
LOC105193228	W	19.6062249337314	0.127073279071061	1.3566622902154	15.5715955151573	5.01297097053631	3BW	south_america	20.5845664856936	-1.46256261348398	-1.17172556797658	no
LOC105193228	W	19.6062249337314	0.127073279071061	1.3566622902154	11.0298801565697	12.2933648803873	112W	south_america	23.3232450369571	0.14408406249444	0.0125387014484487	no
LOC105193229	QA	9.57472985247009	0.297259275323424	1.07755291546055	1.29141169976507	2.37902471790272	112BQA	south_america	3.67043641766779	0.560370211899742	0.244174492780119	no
LOC105193229	QA	9.57472985247009	0.297259275323424	1.07755291546055	7.6206742491345	4.29081951857427	43QA	south_america	11.9114937677088	-0.70430950618998	-0.929484545160675	no
LOC105193229	QA	9.57472985247009	0.297259275323424	1.07755291546055	3.89289887878932	3.93325122535974	111BQA	south_america	7.82615010414906	0.0118492913158489	-0.264868648130928	no
LOC105193229	QA	9.57472985247009	0.297259275323424	1.07755291546055	8.18670116006936	3.13660844072176	118QA	south_america	11.3233096007911	-1.15109849638546	-1.34411753792143	no
LOC105193229	QA	9.57472985247009	0.297259275323424	1.07755291546055	3.03134247238253	3.00778258232178	3QA	south_america	6.03912505470431	-0.00845610278066141	-0.283712636027181	no
LOC105193229	QA	9.57472985247009	0.297259275323424	1.07755291546055	13.0526609465289	25.0000404594142	114CQA	south_america	38.0527014059431	0.887670529937112	0.547918571925858	no
LOC105193229	QH	8.71781106815573	-0.156919105199937	1.54693179210804	3.57143435134488	5.54230854482509	3QH	south_america	9.11374289616998	0.517152898607772	0.435747721552181	no
LOC105193229	QH	8.71781106815573	-0.156919105199937	1.54693179210804	1.36410411257214	1.70513014071517	111BQH	south_america	3.06923425328731	0.194404430495068	0.2271099071642	no
LOC105193229	QH	8.71781106815573	-0.156919105199937	1.54693179210804	5.19053183838576	2.38095623422992	118QH	south_america	7.57148807261568	-0.872632018010632	-0.46266610878517	no
LOC105193229	QH	8.71781106815573	-0.156919105199937	1.54693179210804	6.82052056286069	5.81539375487333	112BQH	south_america	12.635914317734	-0.198467631671214	-0.0268586673848483	no
LOC105193229	QH	8.71781106815573	-0.156919105199937	1.54693179210804	7.51945645580446	6.82052056286069	114CQH	south_america	14.3399770186651	-0.123496747094188	0.0216055796876496	no
LOC105193229	QH	8.71781106815573	-0.156919105199937	1.54693179210804	2.50648548526815	5.81539375487332	43QH	south_america	8.32187924014148	0.958771254054304	0.721227894433449	no
LOC105193229	QT	3.09637376661143	0.182227205719409	1.1287051691787	0.403076985078189	0.501297097053631	112BQT	south_america	0.904374082131819	0.0976153352938308	-0.0749636598963625	no
LOC105193229	QT	3.09637376661143	0.182227205719409	1.1287051691787	0.470380728473151	0.691245358324816	111BQT	south_america	1.16162608679797	0.201896211487324	0.0174261678824655	no
LOC105193229	QT	3.09637376661143	0.182227205719409	1.1287051691787	1.1678696636368	1.93846458495777	114CQT	south_america	3.10633424859457	0.438784488958001	0.227302302004407	no
LOC105193229	QT	3.09637376661143	0.182227205719409	1.1287051691787	0.830770536410475	2.25564274821782	3QT	south_america	3.0864132846283	0.830491417726206	0.57434326492764	no
LOC105193229	QT	3.09637376661143	0.182227205719409	1.1287051691787	2.86054634571618	1.70532570610003	43QT	south_america	4.56587205181621	-0.51300273566036	-0.615953537171849	no
LOC105193229	QT	3.09637376661143	0.182227205719409	1.1287051691787	3.50360899091039	1.76928387195399	118QT	south_america	5.27289286286438	-0.701568628095528	-0.783017441532611	no
LOC105193229	W	9.52739528588603	0.127073279071061	1.3566622902154	6.46602663562927	8.82354369155795	114W	south_america	15.2895703271872	0.395902892792704	0.198155145654532	no
LOC105193229	W	9.52739528588603	0.127073279071061	1.3566622902154	4.81050341201556	4.98462321846285	28W	south_america	9.79512663047841	0.0425972587808085	-0.062267537691226	no
LOC105193229	W	9.52739528588603	0.127073279071061	1.3566622902154	0	5.01297097053631	3BW	south_america	5.01297097053631	2.58807799349749	1.81401424081427	no
LOC105193229	W	9.52739528588603	0.127073279071061	1.3566622902154	2.59526591919288	4.91734595215493	112W	south_america	7.51261187134781	0.718851761700635	0.436201762883538	no
LOC105193229	W	9.52739528588603	0.127073279071061	1.3566622902154	3.10154333593244	6.15812060536122	43CW	south_america	9.25966394129366	0.803413979847315	0.498532837283236	no
LOC105193229	W	9.52739528588603	0.127073279071061	1.3566622902154	3.89744032163468	9.19044677931656	104W	south_america	13.0878871009512	1.05711748733291	0.685538482914706	no
LOC105193230	QA	8.88395511916711	0.297259275323424	1.07755291546055	6.18283939572422	14.2857374053795	114CQA	south_america	20.4685768011038	1.08955998839306	0.73527777773308	no
LOC105193230	QA	8.88395511916711	0.297259275323424	1.07755291546055	6.29746243082259	2.35245633054132	118QA	south_america	8.64991876136391	-1.12217633883813	-1.31727694649212	no
LOC105193230	QA	8.88395511916711	0.297259275323424	1.07755291546055	2.59526591919288	3.57568293214522	111BQA	south_america	6.1709488513381	0.347888603634359	0.0469854682628702	no
LOC105193230	QA	8.88395511916711	0.297259275323424	1.07755291546055	5.30484932666942	6.01556516464357	3QA	south_america	11.320414491313	0.154097436699729	-0.132858290826959	no
LOC105193230	QA	8.88395511916711	0.297259275323424	1.07755291546055	5.54230854482509	3.57568293214522	43QA	south_america	9.11799147697032	-0.515812715312364	-0.75455411884648	no
LOC105193230	QA	8.88395511916711	0.297259275323424	1.07755291546055	1.29141169976507	2.37902471790272	112BQA	south_america	3.67043641766779	0.560370211899742	0.244174492780119	no
LOC105193230	QH	6.77008091379043	-0.156919105199937	1.54693179210804	0	1.45384843871833	112BQH	south_america	1.45384843871833	1.2950461440856	0.938609741355765	no
LOC105193230	QH	6.77008091379043	-0.156919105199937	1.54693179210804	2.72820822514428	1.70513014071517	111BQH	south_america	4.43333836585945	-0.462784436455975	-0.19772386398448	no
LOC105193230	QH	6.77008091379043	-0.156919105199937	1.54693179210804	3.89289887878932	2.38095623422992	118QH	south_america	6.27385511301924	-0.533258126030946	-0.243280940214024	no
LOC105193230	QH	6.77008091379043	-0.156919105199937	1.54693179210804	7.51945645580446	6.82052056286069	114CQH	south_america	14.3399770186651	-0.123496747094188	0.0216055796876496	no
LOC105193230	QH	6.77008091379043	-0.156919105199937	1.54693179210804	2.50648548526815	5.81539375487332	43QH	south_america	8.32187924014148	0.958771254054304	0.721227894433449	no
LOC105193230	QH	6.77008091379043	-0.156919105199937	1.54693179210804	3.57143435134488	3.69487236321673	3QH	south_america	7.26630671456161	0.0384390346730113	0.126287494296519	no
LOC105193230	QT	4.84636940854879	0.182227205719409	1.1287051691787	0.403076985078189	1.00259419410726	112BQT	south_america	1.40567117918545	0.51327593289548	0.29329955795007	no
LOC105193230	QT	4.84636940854879	0.182227205719409	1.1287051691787	3.3230821456419	4.51128549643564	3QT	south_america	7.83436764207754	0.350328613747338	0.148932965506172	no
LOC105193230	QT	4.84636940854879	0.182227205719409	1.1287051691787	0.705571092709727	2.07373607497445	111BQT	south_america	2.77930716768417	0.849738402411785	0.591395534387506	no
LOC105193230	QT	4.84636940854879	0.182227205719409	1.1287051691787	4.67147865454719	2.35904516260532	118QT	south_america	7.03052381715251	-0.755673727417272	-0.830952988209617	no
LOC105193230	QT	4.84636940854879	0.182227205719409	1.1287051691787	2.33573932727359	1.93846458495777	114CQT	south_america	4.27420391223137	-0.182944042444723	-0.323531120558124	no
LOC105193230	QT	4.84636940854879	0.182227205719409	1.1287051691787	2.86054634571618	2.55798855915004	43QT	south_america	5.41853490486622	-0.117743161020723	-0.265765033182586	no
LOC105193230	W	8.55072321812526	0.127073279071061	1.3566622902154	3.89289887878932	5.01297097053631	3BW	south_america	8.90586984932563	0.297388526499415	0.12553989939627	no
LOC105193230	W	8.55072321812526	0.127073279071061	1.3566622902154	3.0612294440099	4.4307761941892	28W	south_america	7.4920056381991	0.419241873743568	0.215358381212262	no
LOC105193230	W	8.55072321812526	0.127073279071061	1.3566622902154	3.89289887878932	4.30267770813557	112W	south_america	8.19557658692489	0.116031598470127	-0.00813885716480002	no
LOC105193230	W	8.55072321812526	0.127073279071061	1.3566622902154	3.69487236321673	3.78151872495341	114W	south_america	7.47639108817013	0.0263829888235683	-0.0742191265827149	no
LOC105193230	W	8.55072321812526	0.127073279071061	1.3566622902154	4.38462036183902	9.19044677931656	104W	south_america	13.5750671411556	0.920300767447667	0.58469045251539	no
LOC105193230	W	8.55072321812526	0.127073279071061	1.3566622902154	3.10154333593244	6.15812060536122	43CW	south_america	9.25966394129366	0.803413979847315	0.498532837283236	no
LOC105193812	QA	11.8758620985757	0.297259275323424	1.07755291546055	5.19053183838576	10.0119122100066	111BQA	south_america	15.2024440483924	0.830929749439824	0.495261500812986	no
LOC105193812	QA	11.8758620985757	0.297259275323424	1.07755291546055	8.18670116006936	6.27321688144353	118QA	south_america	14.4599180415129	-0.33695330218054	-0.588567455393039	no
LOC105193812	QA	11.8758620985757	0.297259275323424	1.07755291546055	5.49585724064375	8.33334681980473	114CQA	south_america	13.8292040604485	0.522874579214682	0.209377470613431	no
LOC105193812	QA	11.8758620985757	0.297259275323424	1.07755291546055	1.51567123619126	8.02075355285809	3QA	south_america	9.53642478904935	1.84230456068372	1.43384632271163	no
LOC105193812	QA	11.8758620985757	0.297259275323424	1.07755291546055	2.77115427241255	7.15136586429044	43QA	south_america	9.92252013670299	1.11203565113917	0.756135837159804	no
LOC105193812	QA	11.8758620985757	0.297259275323424	1.07755291546055	0	0	112BQA	south_america	0	0	-0.27586513020233	no
LOC105193812	QH	8.99964382845511	-0.156919105199937	1.54693179210804	7.14286870268977	3.69487236321673	3QH	south_america	10.8377410659065	-0.794451203501393	-0.412126831676707	no
LOC105193812	QH	8.99964382845511	-0.156919105199937	1.54693179210804	5.45641645028855	1.70513014071517	111BQH	south_america	7.16154659100373	-1.25503563587161	-0.709867452640071	no
LOC105193812	QH	8.99964382845511	-0.156919105199937	1.54693179210804	0	2.90769687743666	43QH	south_america	2.90769687743666	1.96631856086315	1.37254769531222	no
LOC105193812	QH	8.99964382845511	-0.156919105199937	1.54693179210804	15.0389129116089	9.09402741714759	114CQH	south_america	24.1329403287565	-0.668074451489595	-0.330431728727416	no
LOC105193812	QH	8.99964382845511	-0.156919105199937	1.54693179210804	6.82052056286069	4.36154531615499	112BQH	south_america	11.1820658790157	-0.5446157645681	-0.25062298243922	no
LOC105193812	QH	8.99964382845511	-0.156919105199937	1.54693179210804	2.59526591919288	2.38095623422992	118QH	south_america	4.9762221534228	-0.0886671407162918	0.0441208622331285	no
LOC105193812	QT	5.95518330812657	0.182227205719409	1.1287051691787	5.83934831818398	2.94880645325665	118QT	south_america	8.78815477144063	-0.79244220832377	-0.863528794461353	no
LOC105193812	QT	5.95518330812657	0.182227205719409	1.1287051691787	2.86054634571618	2.55798855915004	43QT	south_america	5.41853490486622	-0.117743161020723	-0.265765033182586	no
LOC105193812	QT	5.95518330812657	0.182227205719409	1.1287051691787	2.58709400660233	3.11060411246167	111BQT	south_america	5.697698119064	0.196534879946849	0.0126761838415701	no
LOC105193812	QT	5.95518330812657	0.182227205719409	1.1287051691787	0.830770536410475	4.51128549643564	3QT	south_america	5.34205603284612	1.58993788465121	1.24719077875414	no
LOC105193812	QT	5.95518330812657	0.182227205719409	1.1287051691787	2.41846191046913	7.01815935875083	112BQT	south_america	9.43662126921996	1.22992374047594	0.928228702557364	no
LOC105193812	QT	5.95518330812657	0.182227205719409	1.1287051691787	2.33573932727359	3.87692916991555	114CQT	south_america	6.21266849718914	0.547966466355402	0.324034363111957	no
LOC105193812	W	7.02609307926421	0.127073279071061	1.3566622902154	1.55077166796622	7.38974472643346	43CW	south_america	8.94051639439968	1.71769315261785	1.17245086343061	no
LOC105193812	W	7.02609307926421	0.127073279071061	1.3566622902154	5.83934831818398	4.91734595215493	112W	south_america	10.7566942703389	-0.208908622236641	-0.247653306007612	no
LOC105193812	W	7.02609307926421	0.127073279071061	1.3566622902154	0	2.50648548526815	3BW	south_america	2.50648548526815	1.81002575613728	1.24050951309262	no
LOC105193812	W	7.02609307926421	0.127073279071061	1.3566622902154	3.41026028143035	5.0129709705363	104W	south_america	8.42323125196665	0.447214191309278	0.235976863621225	no
LOC105193812	W	7.02609307926421	0.127073279071061	1.3566622902154	1.74927396800566	2.76923512136825	28W	south_america	4.51850908937391	0.455221111705709	0.241878789586278	no
LOC105193812	W	7.02609307926421	0.127073279071061	1.3566622902154	1.84743618160836	3.78151872495341	114W	south_america	5.62895490656177	0.747805417741454	0.457543592939287	no
LOC105193815	QA	15.6832726865015	0.297259275323424	1.07755291546055	4.15673140861882	12.1573219692938	43QA	south_america	16.3140533779126	1.35133706497877	0.978214410198907	no
LOC105193815	QA	15.6832726865015	0.297259275323424	1.07755291546055	9.61775017112656	13.0952592882646	114CQA	south_america	22.7130094593911	0.408731915857099	0.103449806440393	no
LOC105193815	QA	15.6832726865015	0.297259275323424	1.07755291546055	6.29746243082259	11.7622816527066	118QA	south_america	18.0597440835292	0.806419495035502	0.472515281993797	no
LOC105193815	QA	15.6832726865015	0.297259275323424	1.07755291546055	4.3254431986548	10.7270487964357	111BQA	south_america	15.0524919950905	1.13886649288438	0.781035627564754	no
LOC105193815	QA	15.6832726865015	0.297259275323424	1.07755291546055	0	0	112BQA	south_america	0	0	-0.27586513020233	no
LOC105193815	QA	15.6832726865015	0.297259275323424	1.07755291546055	2.2735068542869	8.02075355285809	3QA	south_america	10.294260407145	1.46241095497753	1.08129416471034	no
LOC105193815	QH	12.6052879158293	-0.156919105199937	1.54693179210804	3.57143435134488	7.38974472643346	3QH	south_america	10.9611790777783	0.875980012634227	0.66770824874354	no
LOC105193815	QH	12.6052879158293	-0.156919105199937	1.54693179210804	9.08343071717508	7.14286870268977	118QH	south_america	16.2262994198649	-0.308377529696208	-0.097908922209088	no
LOC105193815	QH	12.6052879158293	-0.156919105199937	1.54693179210804	5.45641645028855	6.82052056286069	111BQH	south_america	12.2769370131492	0.276531003862193	0.280199884231132	no
LOC105193815	QH	12.6052879158293	-0.156919105199937	1.54693179210804	1.70513014071517	4.36154531615499	112BQH	south_america	6.06667545687017	0.986950875165701	0.739444354431983	no
LOC105193815	QH	12.6052879158293	-0.156919105199937	1.54693179210804	10.0259419410726	2.90769687743666	43QH	south_america	12.9336388185093	-1.49651144383567	-0.865967294401679	no
LOC105193815	QH	12.6052879158293	-0.156919105199937	1.54693179210804	20.0518838821452	4.54701370857379	114CQH	south_america	24.598897590719	-1.92416614638195	-1.14242079075364	no
LOC105193815	QT	34.5571142543599	0.182227205719409	1.1287051691787	6.44923176125102	9.52464484401898	112BQT	south_america	15.97387660527	0.498607996795955	0.280304192552569	no
LOC105193815	QT	34.5571142543599	0.182227205719409	1.1287051691787	4.15385268205238	4.51128549643564	3QT	south_america	8.66513817848802	0.0967375640809484	-0.0757413396987162	no
LOC105193815	QT	34.5571142543599	0.182227205719409	1.1287051691787	24.3146439385875	33.2538512689506	43QT	south_america	57.5684952075381	0.436294011702884	0.225095811484895	no
LOC105193815	QT	34.5571142543599	0.182227205719409	1.1287051691787	5.17418801320466	18.66362467477	111BQT	south_america	23.8378126879747	1.67120796300946	1.31919370793128	no
LOC105193815	QT	34.5571142543599	0.182227205719409	1.1287051691787	26.8610022636463	18.4154135570989	114CQT	south_america	45.2764158207452	-0.521044720336081	-0.623078502038957	no
LOC105193815	QT	34.5571142543599	0.182227205719409	1.1287051691787	34.4521550772855	27.1290193699612	118QT	south_america	61.5811744472467	-0.33381407066057	-0.457197583985086	no
LOC105193815	W	13.9645558861523	0.127073279071061	1.3566622902154	5.68514039601839	7.20001131555745	28W	south_america	12.8851517115758	0.294668041596429	0.123534621500211	no
LOC105193815	W	13.9645558861523	0.127073279071061	1.3566622902154	7.78579775757864	5.01297097053631	3BW	south_america	12.7987687281149	-0.547095296566402	-0.496931757077456	no
LOC105193815	W	13.9645558861523	0.127073279071061	1.3566622902154	1.29763295959644	11.678696636368	112W	south_america	12.9763295959644	2.46418618974836	1.72269320635885	no
LOC105193815	W	13.9645558861523	0.127073279071061	1.3566622902154	7.38974472643346	7.56303744990681	114W	south_america	14.9527821763403	0.0294957203602112	-0.0719247224711738	no
LOC105193815	W	13.9645558861523	0.127073279071061	1.3566622902154	5.42770083788177	9.85299296857795	43CW	south_america	15.2806938064597	0.755718265832834	0.46337617791526	no
LOC105193815	W	13.9645558861523	0.127073279071061	1.3566622902154	3.89744032163468	11.6969322645847	104W	south_america	15.5943725862194	1.37438014861345	0.919393778789528	no
LOC105193817	QA	4.03454125617323	0.297259275323424	1.07755291546055	0.692788568103137	4.29081951857427	43QA	south_america	4.9836080866774	1.64408941544592	1.24989698491685	no
LOC105193817	QA	4.03454125617323	0.297259275323424	1.07755291546055	0	0.784152110180441	118QA	south_america	0.784152110180441	0.83523861932102	0.499260255602077	no
LOC105193817	QA	4.03454125617323	0.297259275323424	1.07755291546055	1.29763295959644	1.78784146607261	111BQA	south_america	3.08547442566905	0.279000173051252	-0.0169449704141614	no
LOC105193817	QA	4.03454125617323	0.297259275323424	1.07755291546055	0.757835618095632	5.0129709705363	3QA	south_america	5.77080658863194	1.77427782861711	1.3707155649636	no
LOC105193817	QA	4.03454125617323	0.297259275323424	1.07755291546055	0	0	112BQA	south_america	0	0	-0.27586513020233	no
LOC105193817	QA	4.03454125617323	0.297259275323424	1.07755291546055	3.43491077540234	2.38095623422992	114CQA	south_america	5.81586700963226	-0.391473738716043	-0.63916398365003	no
LOC105193817	QH	0	-0.156919105199937	1.54693179210804	0	0	112BQH	south_america	0	0	0.10143892962863	no
LOC105193817	QH	0	-0.156919105199937	1.54693179210804	0	0	43QH	south_america	0	0	0.10143892962863	no
LOC105193817	QH	0	-0.156919105199937	1.54693179210804	0	0	3QH	south_america	0	0	0.10143892962863	no
LOC105193817	QH	0	-0.156919105199937	1.54693179210804	0	0	114CQH	south_america	0	0	0.10143892962863	no
LOC105193817	QH	0	-0.156919105199937	1.54693179210804	0	0	111BQH	south_america	0	0	0.10143892962863	no
LOC105193817	QH	0	-0.156919105199937	1.54693179210804	1.29763295959644	0	118QH	south_america	1.29763295959644	-1.20014834991483	-0.674386065395461	no
LOC105193817	QT	1.80816442912192	0.182227205719409	1.1287051691787	1.1678696636368	0.969232292478887	114CQT	south_america	2.13710195611568	-0.138644718854322	-0.284283206399429	no
LOC105193817	QT	1.80816442912192	0.182227205719409	1.1287051691787	0.583934831818398	1.17952258130266	118QT	south_america	1.76345741312106	0.460499171531959	0.246540880126414	no
LOC105193817	QT	1.80816442912192	0.182227205719409	1.1287051691787	0.830770536410475	0	3QT	south_america	0.830770536410475	-0.872450979159287	-0.93441424180429	no
LOC105193817	QT	1.80816442912192	0.182227205719409	1.1287051691787	0	2.55798855915004	43QT	south_america	2.55798855915004	1.83106187157077	1.46081962843418	no
LOC105193817	QT	1.80816442912192	0.182227205719409	1.1287051691787	0.470380728473151	1.38249071664963	111BQT	south_america	1.85287144512278	0.696280829501134	0.455436581508505	no
LOC105193817	QT	1.80816442912192	0.182227205719409	1.1287051691787	0.403076985078189	0.501297097053631	112BQT	south_america	0.904374082131819	0.0976153352938308	-0.0749636598963625	no
LOC105193817	W	0.761726731900525	0.127073279071061	1.3566622902154	0	0	3BW	south_america	0	0	-0.093666109825228	no
LOC105193817	W	0.761726731900525	0.127073279071061	1.3566622902154	0	0	43CW	south_america	0	0	-0.093666109825228	no
LOC105193817	W	0.761726731900525	0.127073279071061	1.3566622902154	0.64881647979822	0	112W	south_america	0.64881647979822	-0.721430829691621	-0.625435021583717	no
LOC105193817	W	0.761726731900525	0.127073279071061	1.3566622902154	0.874636984002829	0	28W	south_america	0.874636984002829	-0.90661125049711	-0.761932086579965	no
LOC105193817	W	0.761726731900525	0.127073279071061	1.3566622902154	0.487180040204335	2.50648548526815	104W	south_america	2.99366552547249	1.23744644338926	0.818459518132479	no
LOC105193817	W	0.761726731900525	0.127073279071061	1.3566622902154	0	1.26050624165114	114W	south_america	1.26050624165114	1.17664590119448	0.77364324909243	no
LOC105193818	QA	0.903254315013208	0.297259275323424	1.07755291546055	1.51567123619126	0	3QA	south_america	1.51567123619126	-1.33094339403446	-1.51101875926157	no
LOC105193818	QA	0.903254315013208	0.297259275323424	1.07755291546055	1.25949248616452	0.784152110180441	118QA	south_america	2.04364459634496	-0.340760140081695	-0.592100310110924	no
LOC105193818	QA	0.903254315013208	0.297259275323424	1.07755291546055	0	0	112BQA	south_america	0	0	-0.27586513020233	no
LOC105193818	QA	0.903254315013208	0.297259275323424	1.07755291546055	1.37396431016094	0	114CQA	south_america	1.37396431016094	-1.24729824587246	-1.4333936635824	no
LOC105193818	QA	0.903254315013208	0.297259275323424	1.07755291546055	0.43254431986548	0	111BQA	south_america	0.43254431986548	-0.518579773579769	-0.757122028252788	no
LOC105193818	QA	0.903254315013208	0.297259275323424	1.07755291546055	0	0	43QA	south_america	0	0	-0.27586513020233	no
LOC105193818	QH	2.43438638673989	-0.156919105199937	1.54693179210804	2.59526591919288	0	118QH	south_america	2.59526591919288	-1.84609848168342	-1.09195465831212	no
LOC105193818	QH	2.43438638673989	-0.156919105199937	1.54693179210804	1.70513014071517	0	112BQH	south_america	1.70513014071517	-1.43569800212899	-0.826654997623675	no
LOC105193818	QH	2.43438638673989	-0.156919105199937	1.54693179210804	4.09231233771641	1.70513014071517	111BQH	south_america	5.79744247843159	-0.912622907733846	-0.488517856048517	no
LOC105193818	QH	2.43438638673989	-0.156919105199937	1.54693179210804	0	1.84743618160836	3QH	south_america	1.84743618160836	1.5096635077775	1.07734718588099	no
LOC105193818	QH	2.43438638673989	-0.156919105199937	1.54693179210804	0	2.90769687743666	43QH	south_america	2.90769687743666	1.96631856086315	1.37254769531222	no
LOC105193818	QH	2.43438638673989	-0.156919105199937	1.54693179210804	0	2.2735068542869	114CQH	south_america	2.2735068542869	1.71083699974066	1.20739396169198	no
LOC105193818	QT	0.637590095071607	0.182227205719409	1.1287051691787	0	0	114CQT	south_america	0	0	-0.161448012018946	no
LOC105193818	QT	0.637590095071607	0.182227205719409	1.1287051691787	0	0.691245358324816	111BQT	south_america	0.691245358324816	0.758085974686094	0.510194145195338	no
LOC105193818	QT	0.637590095071607	0.182227205719409	1.1287051691787	0.583934831818398	0	118QT	south_america	0.583934831818398	-0.66351297951696	-0.749301242105386	no
LOC105193818	QT	0.637590095071607	0.182227205719409	1.1287051691787	0	1.00259419410726	112BQT	south_america	1.00259419410726	1.00187010289637	0.726179802803046	no
LOC105193818	QT	0.637590095071607	0.182227205719409	1.1287051691787	0	0	43QT	south_america	0	0	-0.161448012018946	no
LOC105193818	QT	0.637590095071607	0.182227205719409	1.1287051691787	0	1.12782137410891	3QT	south_america	1.12782137410891	1.0893770448693	0.8037084120116	no
LOC105193818	W	1.04102706447799	0.127073279071061	1.3566622902154	0	0	3BW	south_america	0	0	-0.093666109825228	no
LOC105193818	W	1.04102706447799	0.127073279071061	1.3566622902154	0.923718090804182	0	114W	south_america	0.923718090804182	-0.943897396406448	-0.789415820872763	no
LOC105193818	W	1.04102706447799	0.127073279071061	1.3566622902154	1.55077166796622	0	43CW	south_america	1.55077166796622	-1.35093376203875	-1.08944359386237	no
LOC105193818	W	1.04102706447799	0.127073279071061	1.3566622902154	1.29763295959644	0	112W	south_america	1.29763295959644	-1.20014834991483	-0.97829919690269	no
LOC105193818	W	1.04102706447799	0.127073279071061	1.3566622902154	0.97436008040867	0	104W	south_america	0.97436008040867	-0.981385130040271	-0.817048146105206	no
LOC105193818	W	1.04102706447799	0.127073279071061	1.3566622902154	0	1.1076940485473	28W	south_america	1.1076940485473	1.07566546153002	0.69921025247068	no
LOC105193819	QA	4.18905435563209	0.297259275323424	1.07755291546055	0.86508863973096	2.86054634571618	111BQA	south_america	3.72563498544714	1.04956083532201	0.698157416869921	no
LOC105193819	QA	4.18905435563209	0.297259275323424	1.07755291546055	4.54701370857379	7.01815935875083	3QA	south_america	11.5651730673246	0.531559800085721	0.217437604595183	no
LOC105193819	QA	4.18905435563209	0.297259275323424	1.07755291546055	0	0	112BQA	south_america	0	0	-0.27586513020233	no
LOC105193819	QA	4.18905435563209	0.297259275323424	1.07755291546055	2.51898497232903	1.56830422036088	118QA	south_america	4.08728919268992	-0.454343250670397	-0.697508693271537	no
LOC105193819	QA	4.18905435563209	0.297259275323424	1.07755291546055	0	4.29081951857427	43QA	south_america	4.29081951857427	2.40349120510135	1.95464361847856	no
LOC105193819	QA	4.18905435563209	0.297259275323424	1.07755291546055	4.80887508556328	9.52382493691969	114CQA	south_america	14.332700022483	0.857328443192074	0.519760245490381	no
LOC105193819	QH	5.71667379050626	-0.156919105199937	1.54693179210804	1.70513014071517	2.90769687743666	112BQH	south_america	4.61282701815184	0.530620558734159	0.444453768059916	no
LOC105193819	QH	5.71667379050626	-0.156919105199937	1.54693179210804	14.2857374053795	0	3QH	south_america	14.2857374053795	-3.93411424642025	-2.44173347557429	no
LOC105193819	QH	5.71667379050626	-0.156919105199937	1.54693179210804	0	6.82052056286069	111BQH	south_america	6.82052056286069	2.9672646418628	2.01960019375214	no
LOC105193819	QH	5.71667379050626	-0.156919105199937	1.54693179210804	2.50648548526815	4.54701370857379	114CQH	south_america	7.05349919384195	0.661685534724761	0.529179530798295	no
LOC105193819	QH	5.71667379050626	-0.156919105199937	1.54693179210804	1.29763295959644	0	118QH	south_america	1.29763295959644	-1.20014834991483	-0.674386065395461	no
LOC105193819	QH	5.71667379050626	-0.156919105199937	1.54693179210804	0	0	43QH	south_america	0	0	0.10143892962863	no
LOC105193819	QT	2.18626654435407	0.182227205719409	1.1287051691787	1.1678696636368	0.58976129065133	118QT	south_america	1.75763095428813	-0.447467866745897	-0.557891546579435	no
LOC105193819	QT	2.18626654435407	0.182227205719409	1.1287051691787	1.61230794031275	1.00259419410726	112BQT	south_america	2.61490213442002	-0.383454869706205	-0.501177890269814	no
LOC105193819	QT	2.18626654435407	0.182227205719409	1.1287051691787	1.64633254965603	3.45622679162408	111BQT	south_america	5.10255934128011	0.751828289566782	0.504650017915523	no
LOC105193819	QT	2.18626654435407	0.182227205719409	1.1287051691787	1.66154107282095	1.12782137410891	3QT	south_america	2.78936244692986	-0.322884785191909	-0.447514554468518	no
LOC105193819	QT	2.18626654435407	0.182227205719409	1.1287051691787	0	0	43QT	south_america	0	0	-0.161448012018946	no
LOC105193819	QT	2.18626654435407	0.182227205719409	1.1287051691787	0	0	114CQT	south_america	0	0	-0.161448012018946	no
LOC105193819	W	4.5549002361193	0.127073279071061	1.3566622902154	2.59526591919288	0	112W	south_america	2.59526591919288	-1.84609848168342	-1.45443105110647	no
LOC105193819	W	4.5549002361193	0.127073279071061	1.3566622902154	0	2.50648548526815	3BW	south_america	2.50648548526815	1.81002575613728	1.24050951309262	no
LOC105193819	W	4.5549002361193	0.127073279071061	1.3566622902154	3.0612294440099	4.4307761941892	28W	south_america	7.4920056381991	0.419241873743568	0.215358381212262	no
LOC105193819	W	4.5549002361193	0.127073279071061	1.3566622902154	0	6.15812060536122	43CW	south_america	6.15812060536122	2.83958085156244	1.99939778090295	no
LOC105193819	W	4.5549002361193	0.127073279071061	1.3566622902154	0.97436008040867	2.50648548526815	104W	south_america	3.48084556567682	0.828640626097005	0.517127476812639	no
LOC105193819	W	4.5549002361193	0.127073279071061	1.3566622902154	1.84743618160836	3.78151872495341	114W	south_america	5.62895490656177	0.747805417741454	0.457543592939287	no
LOC105193822	QA	2.65588386051849	0.297259275323424	1.07755291546055	0	0	112BQA	south_america	0	0	-0.27586513020233	no
LOC105193822	QA	2.65588386051849	0.297259275323424	1.07755291546055	0.629746243082259	0.784152110180441	118QA	south_america	1.4138983532627	0.13059126980108	-0.154672687652755	no
LOC105193822	QA	2.65588386051849	0.297259275323424	1.07755291546055	1.0813607996637	2.14540975928713	111BQA	south_america	3.22677055895083	0.595720897325473	0.276980942392501	no
LOC105193822	QA	2.65588386051849	0.297259275323424	1.07755291546055	2.07836570430941	0.715136586429044	43QA	south_america	2.79350229073845	-0.843841160146534	-1.05897392053573	no
LOC105193822	QA	2.65588386051849	0.297259275323424	1.07755291546055	1.51567123619126	1.00259419410726	3QA	south_america	2.51826543029853	-0.329073291138084	-0.581254579218334	no
LOC105193822	QA	2.65588386051849	0.297259275323424	1.07755291546055	0.686982155080468	4.76191246845985	114CQA	south_america	5.44889462354031	1.77210303124205	1.36869729064607	no
LOC105193822	QH	2.43205436007434	-0.156919105199937	1.54693179210804	0	0	114CQH	south_america	0	0	0.10143892962863	no
LOC105193822	QH	2.43205436007434	-0.156919105199937	1.54693179210804	0	1.45384843871833	112BQH	south_america	1.45384843871833	1.2950461440856	0.938609741355765	no
LOC105193822	QH	2.43205436007434	-0.156919105199937	1.54693179210804	0	0	43QH	south_america	0	0	0.10143892962863	no
LOC105193822	QH	2.43205436007434	-0.156919105199937	1.54693179210804	7.14286870268977	3.69487236321673	3QH	south_america	10.8377410659065	-0.794451203501393	-0.412126831676707	no
LOC105193822	QH	2.43205436007434	-0.156919105199937	1.54693179210804	0	3.41026028143035	111BQH	south_america	3.41026028143035	2.14086380218821	1.48538088046979	no
LOC105193822	QH	2.43205436007434	-0.156919105199937	1.54693179210804	3.89289887878932	1.19047811711496	118QH	south_america	5.08337699590428	-1.15944366479438	-0.648072891583849	no
LOC105193822	QT	1.58456429615325	0.182227205719409	1.1287051691787	0.583934831818398	1.17952258130266	118QT	south_america	1.76345741312106	0.460499171531959	0.246540880126414	no
LOC105193822	QT	1.58456429615325	0.182227205719409	1.1287051691787	2.33573932727359	0	114CQT	south_america	2.33573932727359	-1.73800655318803	-1.70127134290055	no
LOC105193822	QT	1.58456429615325	0.182227205719409	1.1287051691787	0.830770536410475	2.25564274821782	3QT	south_america	3.0864132846283	0.830491417726206	0.57434326492764	no
LOC105193822	QT	1.58456429615325	0.182227205719409	1.1287051691787	0.235190364236576	0.691245358324816	111BQT	south_america	0.926435722561392	0.453352571438262	0.240209199995192	no
LOC105193822	QT	1.58456429615325	0.182227205719409	1.1287051691787	0	0.852662853050014	43QT	south_america	0.852662853050014	0.889600364102586	0.626712074773164	no
LOC105193822	QT	1.58456429615325	0.182227205719409	1.1287051691787	0.403076985078189	1.00259419410726	112BQT	south_america	1.40567117918545	0.51327593289548	0.29329955795007	no
LOC105193822	W	1.36305848393646	0.127073279071061	1.3566622902154	0.923718090804182	0	114W	south_america	0.923718090804182	-0.943897396406448	-0.789415820872763	no
LOC105193822	W	1.36305848393646	0.127073279071061	1.3566622902154	0	2.50648548526815	3BW	south_america	2.50648548526815	1.81002575613728	1.24050951309262	no
LOC105193822	W	1.36305848393646	0.127073279071061	1.3566622902154	1.29763295959644	0	112W	south_america	1.29763295959644	-1.20014834991483	-0.97829919690269	no
LOC105193822	W	1.36305848393646	0.127073279071061	1.3566622902154	0.874636984002829	0.55384702427365	28W	south_america	1.42848400827648	-0.270766772610698	-0.29324914133096	no
LOC105193822	W	1.36305848393646	0.127073279071061	1.3566622902154	1.55077166796622	2.46324824214449	43CW	south_america	4.01401991011071	0.441192040129662	0.231537917228265	no
LOC105193822	W	1.36305848393646	0.127073279071061	1.3566622902154	0.97436008040867	0	104W	south_america	0.97436008040867	-0.981385130040271	-0.817048146105206	no
LOC105193823	QA	0.178784146607261	0.297259275323424	1.07755291546055	0.686982155080468	0	114CQA	south_america	0.686982155080468	-0.754444712858984	-0.976011454372901	no
LOC105193823	QA	0.178784146607261	0.297259275323424	1.07755291546055	0	0	112BQA	south_america	0	0	-0.27586513020233	no
LOC105193823	QA	0.178784146607261	0.297259275323424	1.07755291546055	0.629746243082259	0	118QA	south_america	0.629746243082259	-0.70464734951994	-0.929798073457162	no
LOC105193823	QA	0.178784146607261	0.297259275323424	1.07755291546055	0	0	43QA	south_america	0	0	-0.27586513020233	no
LOC105193823	QA	0.178784146607261	0.297259275323424	1.07755291546055	0	0	3QA	south_america	0	0	-0.27586513020233	no
LOC105193823	QA	0.178784146607261	0.297259275323424	1.07755291546055	0	0.357568293214522	111BQA	south_america	0.357568293214522	0.441024775417237	0.133418505978769	no
LOC105193823	QH	3.1589785794335	-0.156919105199937	1.54693179210804	0	3.41026028143035	111BQH	south_america	3.41026028143035	2.14086380218821	1.48538088046979	no
LOC105193823	QH	3.1589785794335	-0.156919105199937	1.54693179210804	2.59526591919288	2.38095623422992	118QH	south_america	4.9762221534228	-0.0886671407162918	0.0441208622331285	no
LOC105193823	QH	3.1589785794335	-0.156919105199937	1.54693179210804	10.7143030540346	5.54230854482509	3QH	south_america	16.2566115988597	-0.84039941743837	-0.441829637043686	no
LOC105193823	QH	3.1589785794335	-0.156919105199937	1.54693179210804	0	2.90769687743666	43QH	south_america	2.90769687743666	1.96631856086315	1.37254769531222	no
LOC105193823	QH	3.1589785794335	-0.156919105199937	1.54693179210804	0	1.45384843871833	112BQH	south_america	1.45384843871833	1.2950461440856	0.938609741355765	no
LOC105193823	QH	3.1589785794335	-0.156919105199937	1.54693179210804	0	2.2735068542869	114CQH	south_america	2.2735068542869	1.71083699974066	1.20739396169198	no
LOC105193823	QT	0.596271227689223	0.182227205719409	1.1287051691787	0	0.501297097053631	112BQT	south_america	0.501297097053631	0.586209505294724	0.357916584956613	no
LOC105193823	QT	0.596271227689223	0.182227205719409	1.1287051691787	0	0	118QT	south_america	0	0	-0.161448012018946	no
LOC105193823	QT	0.596271227689223	0.182227205719409	1.1287051691787	0	0	114CQT	south_america	0	0	-0.161448012018946	no
LOC105193823	QT	0.596271227689223	0.182227205719409	1.1287051691787	0	0.691245358324816	111BQT	south_america	0.691245358324816	0.758085974686094	0.510194145195338	no
LOC105193823	QT	0.596271227689223	0.182227205719409	1.1287051691787	0.830770536410475	1.12782137410891	3QT	south_america	1.95859191051939	0.216926065710017	0.0307421822262555	no
LOC105193823	QT	0.596271227689223	0.182227205719409	1.1287051691787	0	0.852662853050014	43QT	south_america	0.852662853050014	0.889600364102586	0.626712074773164	no
LOC105193823	W	0.949039085606426	0.127073279071061	1.3566622902154	0	5.01297097053631	3BW	south_america	5.01297097053631	2.58807799349749	1.81401424081427	no
LOC105193823	W	0.949039085606426	0.127073279071061	1.3566622902154	0.64881647979822	0	112W	south_america	0.64881647979822	-0.721430829691621	-0.625435021583717	no
LOC105193823	W	0.949039085606426	0.127073279071061	1.3566622902154	0.77538583398311	2.46324824214449	43CW	south_america	3.2386340761276	0.963993211193934	0.616896288898836	no
LOC105193823	W	0.949039085606426	0.127073279071061	1.3566622902154	0.97436008040867	0	104W	south_america	0.97436008040867	-0.981385130040271	-0.817048146105206	no
LOC105193823	W	0.949039085606426	0.127073279071061	1.3566622902154	0.874636984002829	0	28W	south_america	0.874636984002829	-0.90661125049711	-0.761932086579965	no
LOC105193823	W	0.949039085606426	0.127073279071061	1.3566622902154	0.923718090804182	0	114W	south_america	0.923718090804182	-0.943897396406448	-0.789415820872763	no
LOC105193827	QA	9.6578139553514	0.297259275323424	1.07755291546055	4.10917103872206	8.93920733036305	111BQA	south_america	13.0483783690851	0.960041565488071	0.615080967862607	no
LOC105193827	QA	9.6578139553514	0.297259275323424	1.07755291546055	2.51898497232903	3.13660844072176	118QA	south_america	5.6555934130508	0.2332890496004	-0.0593662035573294	no
LOC105193827	QA	9.6578139553514	0.297259275323424	1.07755291546055	7.57835618095632	13.0337245233944	3QA	south_america	20.6120807043507	0.710124823946978	0.383151066365121	no
LOC105193827	QA	9.6578139553514	0.297259275323424	1.07755291546055	3.46394284051568	7.15136586429044	43QA	south_america	10.6153087048061	0.868723267375928	0.530334969033293	no
LOC105193827	QA	9.6578139553514	0.297259275323424	1.07755291546055	0	0	112BQA	south_america	0	0	-0.27586513020233	no
LOC105193827	QA	9.6578139553514	0.297259275323424	1.07755291546055	2.74792862032187	5.95239058557481	114CQA	south_america	8.70031920589668	0.891415658106538	0.551394158243422	no
LOC105193827	QH	1.83929459691318	-0.156919105199937	1.54693179210804	0	0	111BQH	south_america	0	0	0.10143892962863	no
LOC105193827	QH	1.83929459691318	-0.156919105199937	1.54693179210804	1.29763295959644	2.38095623422992	118QH	south_america	3.67858919382636	0.557282991052306	0.461689455149787	no
LOC105193827	QH	1.83929459691318	-0.156919105199937	1.54693179210804	0	0	43QH	south_america	0	0	0.10143892962863	no
LOC105193827	QH	1.83929459691318	-0.156919105199937	1.54693179210804	5.11539042214552	0	112BQH	south_america	5.11539042214552	-2.61244460702949	-1.5873521472355	no
LOC105193827	QH	1.83929459691318	-0.156919105199937	1.54693179210804	0	0	3QH	south_america	0	0	0.10143892962863	no
LOC105193827	QH	1.83929459691318	-0.156919105199937	1.54693179210804	15.0389129116089	4.54701370857379	114CQH	south_america	19.5859266201827	-1.5317931658818	-0.8887748430125	no
LOC105193827	QT	8.41723143007189	0.182227205719409	1.1287051691787	2.86054634571618	3.41065141220006	43QT	south_america	6.27119775791623	0.192186711569557	0.00882383293893715	no
LOC105193827	QT	8.41723143007189	0.182227205719409	1.1287051691787	1.61230794031275	2.00518838821452	112BQT	south_america	3.61749632852728	0.202130460338487	0.0176337055615336	no
LOC105193827	QT	8.41723143007189	0.182227205719409	1.1287051691787	5.25541348636558	5.30785161586197	118QT	south_america	10.5632651022276	0.0120434724724622	-0.150777845175265	no
LOC105193827	QT	8.41723143007189	0.182227205719409	1.1287051691787	16.6154107282095	18.0451419857426	3QT	south_america	34.6605527139521	0.112584929851808	-0.0617010338654484	no
LOC105193827	QT	8.41723143007189	0.182227205719409	1.1287051691787	0.470380728473151	1.38249071664963	111BQT	south_america	1.85287144512278	0.696280829501134	0.455436581508505	no
LOC105193827	QT	8.41723143007189	0.182227205719409	1.1287051691787	11.678696636368	2.90769687743666	114CQT	south_america	14.5863935138046	-1.69801597880004	-1.66584085540035	no
LOC105193827	W	6.94992487263955	0.127073279071061	1.3566622902154	1.94872016081734	5.0129709705363	104W	south_america	6.96169113135365	1.02798907912005	0.664067842488605	no
LOC105193827	W	6.94992487263955	0.127073279071061	1.3566622902154	1.29763295959644	2.45867297607747	112W	south_america	3.75630593567391	0.590070260761852	0.341276517398653	no
LOC105193827	W	6.94992487263955	0.127073279071061	1.3566622902154	2.32615750194933	2.46324824214449	43CW	south_america	4.78940574409382	0.0582693166757438	-0.0507156149998044	no
LOC105193827	W	6.94992487263955	0.127073279071061	1.3566622902154	7.78579775757864	0	3BW	south_america	7.78579775757864	-3.13517329006389	-2.40461210771695	no
LOC105193827	W	6.94992487263955	0.127073279071061	1.3566622902154	6.46602663562927	8.82354369155795	114W	south_america	15.2895703271872	0.395902892792704	0.198155145654532	no
LOC105193827	W	6.94992487263955	0.127073279071061	1.3566622902154	3.0612294440099	3.87692916991555	28W	south_america	6.93815861392545	0.264056483198587	0.100970746452883	no
LOC105193829	QA	7.78142301724385	0.297259275323424	1.07755291546055	2.51898497232903	5.48906477126309	118QA	south_america	8.00804974359212	0.882851213366044	0.543446107973582	no
LOC105193829	QA	7.78142301724385	0.297259275323424	1.07755291546055	2.77115427241255	4.29081951857427	43QA	south_america	7.06197379098681	0.488485034867862	0.177462987479095	no
LOC105193829	QA	7.78142301724385	0.297259275323424	1.07755291546055	0	0	112BQA	south_america	0	0	-0.27586513020233	no
LOC105193829	QA	7.78142301724385	0.297259275323424	1.07755291546055	4.54701370857379	3.00778258232178	3QA	south_america	7.55479629089558	-0.468907044782524	-0.711024311765227	no
LOC105193829	QA	7.78142301724385	0.297259275323424	1.07755291546055	4.12189293048281	4.76191246845985	114CQA	south_america	8.88380539894266	0.169870649360884	-0.118220297244608	no
LOC105193829	QA	7.78142301724385	0.297259275323424	1.07755291546055	5.83934831818398	13.2300268489373	111BQA	south_america	19.0693751671213	1.05700761318251	0.70506824023057	no
LOC105193829	QH	3.62501177258562	-0.156919105199937	1.54693179210804	3.57143435134488	0	3QH	south_america	3.57143435134488	-2.19264690202237	-1.31597773554599	no
LOC105193829	QH	3.62501177258562	-0.156919105199937	1.54693179210804	2.72820822514428	0	111BQH	south_america	2.72820822514428	-1.89848243858497	-1.12581779123679	no
LOC105193829	QH	3.62501177258562	-0.156919105199937	1.54693179210804	1.29763295959644	2.38095623422992	118QH	south_america	3.67858919382636	0.557282991052306	0.461689455149787	no
LOC105193829	QH	3.62501177258562	-0.156919105199937	1.54693179210804	1.70513014071517	2.90769687743666	112BQH	south_america	4.61282701815184	0.530620558734159	0.444453768059916	no
LOC105193829	QH	3.62501177258562	-0.156919105199937	1.54693179210804	0	2.2735068542869	114CQH	south_america	2.2735068542869	1.71083699974066	1.20739396169198	no
LOC105193829	QH	3.62501177258562	-0.156919105199937	1.54693179210804	5.01297097053631	0	43QH	south_america	5.01297097053631	-2.58807799349749	-1.57160057133777	no
LOC105193829	QT	2.72686324676701	0.182227205719409	1.1287051691787	0.403076985078189	1.00259419410726	112BQT	south_america	1.40567117918545	0.51327593289548	0.29329955795007	no
LOC105193829	QT	2.72686324676701	0.182227205719409	1.1287051691787	0.940761456946302	2.41935875413686	111BQT	south_america	3.36012021108316	0.817102991892815	0.562481508466354	no
LOC105193829	QT	2.72686324676701	0.182227205719409	1.1287051691787	1.1678696636368	1.17952258130266	118QT	south_america	2.34739224493946	0.00773412926361629	-0.154595798106216	no
LOC105193829	QT	2.72686324676701	0.182227205719409	1.1287051691787	8.30770536410475	9.02257099287129	3QT	south_america	17.330276356976	0.106755188573337	-0.0668660153306367	no
LOC105193829	QT	2.72686324676701	0.182227205719409	1.1287051691787	1.43027317285809	0.852662853050014	43QT	south_america	2.2829360259081	-0.391518123793206	-0.50832169921761	no
LOC105193829	QT	2.72686324676701	0.182227205719409	1.1287051691787	1.1678696636368	1.93846458495777	114CQT	south_america	3.10633424859457	0.438784488958001	0.227302302004407	no
LOC105193829	W	2.9620167403465	0.127073279071061	1.3566622902154	0	1.26050624165114	114W	south_america	1.26050624165114	1.17664590119448	0.77364324909243	no
LOC105193829	W	2.9620167403465	0.127073279071061	1.3566622902154	1.29763295959644	1.8440047320581	112W	south_america	3.14163769165454	0.307775515503499	0.133196181345727	no
LOC105193829	W	2.9620167403465	0.127073279071061	1.3566622902154	8.74636984002829	2.2153880970946	28W	south_america	10.9617579371229	-1.59987208746543	-1.27293680895509	no
LOC105193829	W	2.9620167403465	0.127073279071061	1.3566622902154	0.487180040204335	0.835495161756051	104W	south_america	1.32267520196039	0.303589998845666	0.130111023979726	no
LOC105193829	W	2.9620167403465	0.127073279071061	1.3566622902154	7.78579775757864	0	3BW	south_america	7.78579775757864	-3.13517329006389	-2.40461210771695	no
LOC105193829	W	2.9620167403465	0.127073279071061	1.3566622902154	1.55077166796622	1.23162412107224	43CW	south_america	2.78239578903846	-0.192839711722575	-0.235808862014469	no
LOC105193830	QA	4.40724954438732	0.297259275323424	1.07755291546055	1.73017727946192	2.86054634571618	111BQA	south_america	4.5907236251781	0.499810399432925	0.187973250504297	no
LOC105193830	QA	4.40724954438732	0.297259275323424	1.07755291546055	2.51898497232903	0.784152110180441	118QA	south_america	3.30313708250948	-0.979920733813824	-1.18525966642796	no
LOC105193830	QA	4.40724954438732	0.297259275323424	1.07755291546055	2.74792862032187	2.38095623422992	114CQA	south_america	5.1288848545518	-0.148662136019224	-0.413827854711024	no
LOC105193830	QA	4.40724954438732	0.297259275323424	1.07755291546055	3.03134247238253	2.00518838821452	3QA	south_america	5.03653086059705	-0.423804915919109	-0.669168243059646	no
LOC105193830	QA	4.40724954438732	0.297259275323424	1.07755291546055	2.07836570430941	2.14540975928713	43QA	south_america	4.22377546359654	0.031083340906476	-0.247018898652587	no
LOC105193830	QA	4.40724954438732	0.297259275323424	1.07755291546055	0	0	112BQA	south_america	0	0	-0.27586513020233	no
LOC105193830	QH	4.06760036642815	-0.156919105199937	1.54693179210804	5.01297097053631	0	114CQH	south_america	5.01297097053631	-2.58807799349749	-1.57160057133777	no
LOC105193830	QH	4.06760036642815	-0.156919105199937	1.54693179210804	0	0	111BQH	south_america	0	0	0.10143892962863	no
LOC105193830	QH	4.06760036642815	-0.156919105199937	1.54693179210804	1.70513014071517	1.45384843871833	112BQH	south_america	3.1589785794335	-0.140651858043397	0.0105158141034599	no
LOC105193830	QH	4.06760036642815	-0.156919105199937	1.54693179210804	3.57143435134488	1.84743618160836	3QH	south_america	5.41887053295325	-0.682983394244875	-0.340069479293627	no
LOC105193830	QH	4.06760036642815	-0.156919105199937	1.54693179210804	2.59526591919288	2.38095623422992	118QH	south_america	4.9762221534228	-0.0886671407162918	0.0441208622331285	no
LOC105193830	QH	4.06760036642815	-0.156919105199937	1.54693179210804	2.50648548526815	0	43QH	south_america	2.50648548526815	-1.81002575613728	-1.06863577267658	no
LOC105193830	QT	3.41011676416437	0.182227205719409	1.1287051691787	0.940761456946302	1.03686803748722	111BQT	south_america	1.97762949443353	0.0697297112074451	-0.0996695129816963	no
LOC105193830	QT	3.41011676416437	0.182227205719409	1.1287051691787	7.15136586429044	0.852662853050014	43QT	south_america	8.00402871734046	-2.13744145727007	-2.05515906751574	no
LOC105193830	QT	3.41011676416437	0.182227205719409	1.1287051691787	2.33573932727359	1.17952258130266	118QT	south_america	3.51526190857625	-0.613994402139107	-0.705429220668748	no
LOC105193830	QT	3.41011676416437	0.182227205719409	1.1287051691787	1.20923095523457	1.50389129116089	112BQT	south_america	2.71312224639546	0.180627680269527	-0.00141713309512541	no
LOC105193830	QT	3.41011676416437	0.182227205719409	1.1287051691787	1.66154107282095	6.76692824465346	3QT	south_america	8.42846931747441	1.54508230751368	1.20745004010742	no
LOC105193830	QT	3.41011676416437	0.182227205719409	1.1287051691787	2.33573932727359	0.969232292478887	114CQT	south_america	3.30497161975248	-0.760373250257045	-0.835116628961961	no
LOC105193830	W	3.36382645379447	0.127073279071061	1.3566622902154	1.84743618160836	1.26050624165114	114W	south_america	3.1079424232595	-0.333017606583022	-0.339134424957765	no
LOC105193830	W	3.36382645379447	0.127073279071061	1.3566622902154	1.94872016081734	1.6709903235121	104W	south_america	3.61971048432944	-0.142714165003594	-0.198861165391293	no
LOC105193830	W	3.36382645379447	0.127073279071061	1.3566622902154	3.10154333593244	2.46324824214449	43CW	south_america	5.56479157807693	-0.244041069546718	-0.273549542354315	no
LOC105193830	W	3.36382645379447	0.127073279071061	1.3566622902154	1.31195547600424	1.1076940485473	28W	south_america	2.41964952455154	-0.133448152932104	-0.192031159030596	no
LOC105193830	W	3.36382645379447	0.127073279071061	1.3566622902154	1.29763295959644	0	112W	south_america	1.29763295959644	-1.20014834991483	-0.97829919690269	no
LOC105193830	W	3.36382645379447	0.127073279071061	1.3566622902154	3.89289887878932	0	3BW	south_america	3.89289887878932	-2.29068946699808	-1.78214045124323	no
LOC105193832	QA	7.39895218856035	0.297259275323424	1.07755291546055	2.51898497232903	3.92076055090221	118QA	south_america	6.43974552323124	0.48372196206704	0.173042719358169	no
LOC105193832	QA	7.39895218856035	0.297259275323424	1.07755291546055	3.46035455892384	5.72109269143235	111BQA	south_america	9.18144725035619	0.5915374040595	0.273098540697002	no
LOC105193832	QA	7.39895218856035	0.297259275323424	1.07755291546055	0	0	112BQA	south_america	0	0	-0.27586513020233	no
LOC105193832	QA	7.39895218856035	0.297259275323424	1.07755291546055	1.37396431016094	8.33334681980473	114CQA	south_america	9.70731112996567	1.97509626012663	1.5570808270572	no
LOC105193832	QA	7.39895218856035	0.297259275323424	1.07755291546055	6.92788568103137	1.43027317285809	43QA	south_america	8.35815885388946	-1.70581767132409	-1.85891283658343	no
LOC105193832	QA	7.39895218856035	0.297259275323424	1.07755291546055	4.54701370857379	1.00259419410726	3QA	south_america	5.54960790268105	-1.46984118796566	-1.63991989435974	no
LOC105193832	QH	3.06923425328731	-0.156919105199937	1.54693179210804	2.59526591919288	2.38095623422992	118QH	south_america	4.9762221534228	-0.0886671407162918	0.0441208622331285	no
LOC105193832	QH	3.06923425328731	-0.156919105199937	1.54693179210804	3.41026028143035	0	112BQH	south_america	3.41026028143035	-2.14086380218821	-1.28250302121253	no
LOC105193832	QH	3.06923425328731	-0.156919105199937	1.54693179210804	2.50648548526815	0	114CQH	south_america	2.50648548526815	-1.81002575613728	-1.06863577267658	no
LOC105193832	QH	3.06923425328731	-0.156919105199937	1.54693179210804	2.50648548526815	0	43QH	south_america	2.50648548526815	-1.81002575613728	-1.06863577267658	no
LOC105193832	QH	3.06923425328731	-0.156919105199937	1.54693179210804	7.14286870268977	0	3QH	south_america	7.14286870268977	-3.02553714019678	-1.85439206151922	no
LOC105193832	QH	3.06923425328731	-0.156919105199937	1.54693179210804	2.72820822514428	0	111BQH	south_america	2.72820822514428	-1.89848243858497	-1.12581779123679	no
LOC105193832	QT	5.65610224081918	0.182227205719409	1.1287051691787	2.33573932727359	1.93846458495777	114CQT	south_america	4.27420391223137	-0.182944042444723	-0.323531120558124	no
LOC105193832	QT	5.65610224081918	0.182227205719409	1.1287051691787	4.98462321846285	5.63910687054455	3QT	south_america	10.6237300890074	0.14972875485096	-0.0287926836483761	no
LOC105193832	QT	5.65610224081918	0.182227205719409	1.1287051691787	5.72109269143235	1.70532570610003	43QT	south_america	7.42641839753238	-1.31289350338827	-1.32463352692502	no
LOC105193832	QT	5.65610224081918	0.182227205719409	1.1287051691787	2.41846191046913	3.00778258232178	112BQT	south_america	5.42624449279091	0.229456895607696	0.0418441335948282	no
LOC105193832	QT	5.65610224081918	0.182227205719409	1.1287051691787	1.8815229138926	1.72811339581204	111BQT	south_america	3.60963630970464	-0.0789278799239737	-0.231375821405525	no
LOC105193832	QT	5.65610224081918	0.182227205719409	1.1287051691787	1.1678696636368	4.71809032521064	118QT	south_america	5.88595998884744	1.39925538774373	1.07825162430141	no
LOC105193832	W	4.44347887714227	0.127073279071061	1.3566622902154	2.59526591919288	1.22933648803873	112W	south_america	3.82460240723161	-0.689484093445137	-0.601886982785195	no
LOC105193832	W	4.44347887714227	0.127073279071061	1.3566622902154	3.89289887878932	0	3BW	south_america	3.89289887878932	-2.29068946699808	-1.78214045124323	no
LOC105193832	W	4.44347887714227	0.127073279071061	1.3566622902154	1.84743618160836	2.52101248330227	114W	south_america	4.36844866491063	0.306326834324526	0.132128353936193	no
LOC105193832	W	4.44347887714227	0.127073279071061	1.3566622902154	4.65231500389866	0	43CW	south_america	4.65231500389866	-2.49884186940484	-1.93557023543345	no
LOC105193832	W	4.44347887714227	0.127073279071061	1.3566622902154	1.74927396800566	2.76923512136825	28W	south_america	4.51850908937391	0.455221111705709	0.241878789586278	no
LOC105193832	W	4.44347887714227	0.127073279071061	1.3566622902154	5.84616048245202	1.6709903235121	104W	south_america	7.51715080596412	-1.35792036192278	-1.09459343839952	no
LOC105193833	QA	0.725312093099384	0.297259275323424	1.07755291546055	0.692788568103137	0	43QA	south_america	0.692788568103137	-0.75940178965543	-0.980611763764044	no
LOC105193833	QA	0.725312093099384	0.297259275323424	1.07755291546055	0.757835618095632	0	3QA	south_america	0.757835618095632	-0.813800164880386	-1.03109501562524	no
LOC105193833	QA	0.725312093099384	0.297259275323424	1.07755291546055	0.21627215993274	0.357568293214522	111BQA	south_america	0.573840453147262	0.15855868491541	-0.128718124574638	no
LOC105193833	QA	0.725312093099384	0.297259275323424	1.07755291546055	2.06094646524141	1.19047811711496	114CQA	south_america	3.25142458235637	-0.482732010708858	-0.723854276519603	no
LOC105193833	QA	0.725312093099384	0.297259275323424	1.07755291546055	0	0	112BQA	south_america	0	0	-0.27586513020233	no
LOC105193833	QA	0.725312093099384	0.297259275323424	1.07755291546055	1.25949248616452	0.784152110180441	118QA	south_america	2.04364459634496	-0.340760140081695	-0.592100310110924	no
LOC105193833	QH	0.852565070357586	-0.156919105199937	1.54693179210804	1.70513014071517	0	112BQH	south_america	1.70513014071517	-1.43569800212899	-0.826654997623675	no
LOC105193833	QH	0.852565070357586	-0.156919105199937	1.54693179210804	0	0	111BQH	south_america	0	0	0.10143892962863	no
LOC105193833	QH	0.852565070357586	-0.156919105199937	1.54693179210804	2.50648548526815	2.2735068542869	114CQH	south_america	4.77999233955505	-0.0991887563966214	0.0373192593867666	no
LOC105193833	QH	0.852565070357586	-0.156919105199937	1.54693179210804	0	3.57143435134488	118QH	south_america	3.57143435134488	2.19264690202237	1.51885559480325	no
LOC105193833	QH	0.852565070357586	-0.156919105199937	1.54693179210804	0	0	3QH	south_america	0	0	0.10143892962863	no
LOC105193833	QH	0.852565070357586	-0.156919105199937	1.54693179210804	0	0	43QH	south_america	0	0	0.10143892962863	no
LOC105193833	QT	3.14369584520764	0.182227205719409	1.1287051691787	1.75180449545519	3.53856774390798	118QT	south_america	5.29037223936318	0.721859115569523	0.478098200119679	no
LOC105193833	QT	3.14369584520764	0.182227205719409	1.1287051691787	0.830770536410475	0	3QT	south_america	0.830770536410475	-0.872450979159287	-0.93441424180429	no
LOC105193833	QT	3.14369584520764	0.182227205719409	1.1287051691787	2.86054634571618	2.55798855915004	43QT	south_america	5.41853490486622	-0.117743161020723	-0.265765033182586	no
LOC105193833	QT	3.14369584520764	0.182227205719409	1.1287051691787	1.20923095523457	1.00259419410726	112BQT	south_america	2.21182514934183	-0.141674144477005	-0.286967189520449	no
LOC105193833	QT	3.14369584520764	0.182227205719409	1.1287051691787	1.1678696636368	2.90769687743666	114CQT	south_america	4.07556654107346	0.850040539077851	0.591663218698977	no
LOC105193833	QT	3.14369584520764	0.182227205719409	1.1287051691787	0.705571092709727	0.691245358324816	111BQT	south_america	1.39681645103454	-0.0121689168598542	-0.172229318946697	no
LOC105193833	W	2.52868517241031	0.127073279071061	1.3566622902154	0	0	3BW	south_america	0	0	-0.093666109825228	no
LOC105193833	W	2.52868517241031	0.127073279071061	1.3566622902154	2.59526591919288	0.614668244019367	112W	south_america	3.20993416321225	-1.15486070801779	-0.944917534993415	no
LOC105193833	W	2.52868517241031	0.127073279071061	1.3566622902154	1.94872016081734	2.50648548526815	104W	south_america	4.45520564608549	0.249936841759833	0.0905631147669519	no
LOC105193833	W	2.52868517241031	0.127073279071061	1.3566622902154	1.84743618160836	0	114W	south_america	1.84743618160836	-1.5096635077775	-1.20644378387542	no
LOC105193833	W	2.52868517241031	0.127073279071061	1.3566622902154	0.874636984002829	0.55384702427365	28W	south_america	1.42848400827648	-0.270766772610698	-0.29324914133096	no
LOC105193833	W	2.52868517241031	0.127073279071061	1.3566622902154	3.10154333593244	1.23162412107224	43CW	south_america	4.33316745700468	-0.878072821398955	-0.740896321597049	no
LOC105193834	QA	4.52619765934319	0.297259275323424	1.07755291546055	3.46394284051568	1.43027317285809	43QA	south_america	4.89421601337377	-0.87720006610094	-1.08993194169253	no
LOC105193834	QA	4.52619765934319	0.297259275323424	1.07755291546055	1.25949248616452	1.56830422036088	118QA	south_america	2.8277967065254	0.184817343061732	-0.104349336954496	no
LOC105193834	QA	4.52619765934319	0.297259275323424	1.07755291546055	1.29763295959644	2.86054634571618	111BQA	south_america	4.15817930531262	0.748656682676673	0.418909736010803	no
LOC105193834	QA	4.52619765934319	0.297259275323424	1.07755291546055	3.03134247238253	3.00778258232178	3QA	south_america	6.03912505470431	-0.00845610278066141	-0.283712636027181	no
LOC105193834	QA	4.52619765934319	0.297259275323424	1.07755291546055	3.43491077540234	4.76191246845985	114CQA	south_america	8.19682324386219	0.377642664417856	0.074598089746781	no
LOC105193834	QA	4.52619765934319	0.297259275323424	1.07755291546055	0	0	112BQA	south_america	0	0	-0.27586513020233	no
LOC105193834	QH	2.92247060281589	-0.156919105199937	1.54693179210804	3.57143435134488	0	3QH	south_america	3.57143435134488	-2.19264690202237	-1.31597773554599	no
LOC105193834	QH	2.92247060281589	-0.156919105199937	1.54693179210804	1.29763295959644	2.38095623422992	118QH	south_america	3.67858919382636	0.557282991052306	0.461689455149787	no
LOC105193834	QH	2.92247060281589	-0.156919105199937	1.54693179210804	5.11539042214552	2.90769687743666	112BQH	south_america	8.02308729958218	-0.646126046166341	-0.316243381551911	no
LOC105193834	QH	2.92247060281589	-0.156919105199937	1.54693179210804	0	2.2735068542869	114CQH	south_america	2.2735068542869	1.71083699974066	1.20739396169198	no
LOC105193834	QH	2.92247060281589	-0.156919105199937	1.54693179210804	0	0	43QH	south_america	0	0	0.10143892962863	no
LOC105193834	QH	2.92247060281589	-0.156919105199937	1.54693179210804	0	1.70513014071517	111BQH	south_america	1.70513014071517	1.43569800212899	1.02953285688093	no
LOC105193834	QT	2.18342864190605	0.182227205719409	1.1287051691787	0	1.93846458495777	114CQT	south_america	1.93846458495777	1.5550625107433	1.21629221032348	no
LOC105193834	QT	2.18342864190605	0.182227205719409	1.1287051691787	0.403076985078189	2.00518838821452	112BQT	south_america	2.40826537329271	1.09886126294017	0.812111153781418	no
LOC105193834	QT	2.18342864190605	0.182227205719409	1.1287051691787	0.715136586429044	0.852662853050014	43QT	south_america	1.56779943947906	0.111276892825549	-0.0628599166826597	no
LOC105193834	QT	2.18342864190605	0.182227205719409	1.1287051691787	1.1678696636368	1.76928387195399	118QT	south_america	2.93715353559079	0.353234926346803	0.151507874064072	no
LOC105193834	QT	2.18342864190605	0.182227205719409	1.1287051691787	2.35190364236576	1.72811339581204	111BQT	south_america	4.0800170381778	-0.297077064112528	-0.424649663100863	no
LOC105193834	QT	2.18342864190605	0.182227205719409	1.1287051691787	0.830770536410475	1.12782137410891	3QT	south_america	1.95859191051939	0.216926065710017	0.0307421822262555	no
LOC105193834	W	3.02667060902148	0.127073279071061	1.3566622902154	0	0	3BW	south_america	0	0	-0.093666109825228	no
LOC105193834	W	3.02667060902148	0.127073279071061	1.3566622902154	1.29763295959644	2.45867297607747	112W	south_america	3.75630593567391	0.590070260761852	0.341276517398653	no
LOC105193834	W	3.02667060902148	0.127073279071061	1.3566622902154	1.55077166796622	9.85299296857795	43CW	south_america	11.4037646365442	2.08908728754447	1.44620663714468	no
LOC105193834	W	3.02667060902148	0.127073279071061	1.3566622902154	1.46154012061301	0.835495161756051	104W	south_america	2.29703528236906	-0.423391942639959	-0.405749629573343	no
LOC105193834	W	3.02667060902148	0.127073279071061	1.3566622902154	3.69487236321673	3.78151872495341	114W	south_america	7.47639108817013	0.0263829888235683	-0.0742191265827149	no
LOC105193834	W	3.02667060902148	0.127073279071061	1.3566622902154	0	1.1076940485473	28W	south_america	1.1076940485473	1.07566546153002	0.69921025247068	no
LOC105193871	QA	44.5601241883308	0.297259275323424	1.07755291546055	22.492304633005	35.0416927350232	111BQA	south_america	57.5339973680281	0.617478519388238	0.297172639478176	no
LOC105193871	QA	44.5601241883308	0.297259275323424	1.07755291546055	26.1053218930578	41.6667340990236	114CQA	south_america	67.7720559920814	0.65453554453807	0.331562621276882	no
LOC105193871	QA	44.5601241883308	0.297259275323424	1.07755291546055	19.7037260704864	22.0570722703597	3QA	south_america	41.7607983408462	0.155318900419442	-0.131724737474555	no
LOC105193871	QA	44.5601241883308	0.297259275323424	1.07755291546055	0	0	112BQA	south_america	0	0	-0.27586513020233	no
LOC105193871	QA	44.5601241883308	0.297259275323424	1.07755291546055	17.6328948063032	25.0928675257741	118QA	south_america	42.7257623320774	0.485803671833633	0.174974605706138	no
LOC105193871	QA	44.5601241883308	0.297259275323424	1.07755291546055	24.9403884517129	21.4540975928713	43QA	south_america	46.3944860445843	-0.208221340947869	-0.469100504503068	no
LOC105193871	QH	45.5537135949836	-0.156919105199937	1.54693179210804	27.5713403379497	23.2615750194933	43QH	south_america	50.832915357443	-0.235895506767088	-0.05105357713253	no
LOC105193871	QH	45.5537135949836	-0.156919105199937	1.54693179210804	27.2820822514428	13.084635948465	112BQH	south_america	40.3667181999077	-1.00576606737318	-0.548729405203124	no
LOC105193871	QH	45.5537135949836	-0.156919105199937	1.54693179210804	40.1037677642904	22.735068542869	114CQH	south_america	62.8388363071594	-0.792250428134752	-0.410704160439443	no
LOC105193871	QH	45.5537135949836	-0.156919105199937	1.54693179210804	22.0597603131395	16.6666936396095	118QH	south_america	38.7264539527489	-0.384345455846132	-0.147017697746244	no
LOC105193871	QH	45.5537135949836	-0.156919105199937	1.54693179210804	20.4615616885821	18.7564315478669	111BQH	south_america	39.217993236449	-0.1194326726215	0.0242327637001715	no
LOC105193871	QH	45.5537135949836	-0.156919105199937	1.54693179210804	28.5714748107591	22.1692341793004	3QH	south_america	50.7407089900594	-0.351995837327712	-0.126105580816811	no
LOC105193871	QT	20.7151000189846	0.182227205719409	1.1287051691787	8.17508764545757	7.07713548781596	118QT	south_america	15.2522231332735	-0.183878199704696	-0.324358756760635	no
LOC105193871	QT	20.7151000189846	0.182227205719409	1.1287051691787	9.29677562357758	8.52662853050014	43QT	south_america	17.8234041540777	-0.112154995970603	-0.26081408123985	no
LOC105193871	QT	20.7151000189846	0.182227205719409	1.1287051691787	10.8187567548825	12.7880391290091	111BQT	south_america	23.6067958838916	0.222339015308856	0.035537898367768	no
LOC105193871	QT	20.7151000189846	0.182227205719409	1.1287051691787	4.83692382093826	6.5168622616972	112BQT	south_america	11.3537860826355	0.364922328872812	0.161862573276191	no
LOC105193871	QT	20.7151000189846	0.182227205719409	1.1287051691787	19.8537842818255	10.6615552172678	114CQT	south_america	30.5153394990933	-0.838549006360804	-0.904378078487034	no
LOC105193871	QT	20.7151000189846	0.182227205719409	1.1287051691787	21.6000339466724	28.1955343527228	3QT	south_america	49.7955682993951	0.36942277670916	0.165849839357043	no
LOC105193871	W	35.1068777012726	0.127073279071061	1.3566622902154	18.8156779141484	17.2107108325423	112W	south_america	36.0263887466907	-0.121855086961679	-0.183485873992427	no
LOC105193871	W	35.1068777012726	0.127073279071061	1.3566622902154	20.321797997692	13.8655686581625	114W	south_america	34.1873666558545	-0.520354448740274	-0.477220994849457	no
LOC105193871	W	35.1068777012726	0.127073279071061	1.3566622902154	31.1431910303146	10.0259419410726	3BW	south_america	41.1691329713872	-1.5436112505359	-1.23146677080683	no
LOC105193871	W	35.1068777012726	0.127073279071061	1.3566622902154	10.8554016757635	18.4743618160836	43CW	south_america	29.3297634918472	0.716031507320951	0.434122944595432	no
LOC105193871	W	35.1068777012726	0.127073279071061	1.3566622902154	9.62100682403112	11.076940485473	28W	south_america	20.6979473095041	0.185334481792755	0.0429445140046199	no
LOC105193871	W	35.1068777012726	0.127073279071061	1.3566622902154	17.0513014071517	23.3938645291694	104W	south_america	40.4451659363212	0.434415479284708	0.226542893121066	no
LOC105194381	QA	25.4887042299165	0.297259275323424	1.07755291546055	28.1153807912562	0	111BQA	south_america	28.1153807912562	-4.86370958235542	-4.78952706974306	no
LOC105194381	QA	25.4887042299165	0.297259275323424	1.07755291546055	0.686982155080468	0	114CQA	south_america	0.686982155080468	-0.754444712858984	-0.976011454372901	no
LOC105194381	QA	25.4887042299165	0.297259275323424	1.07755291546055	15.2817051138867	14.8028204669503	112BQA	south_america	30.0845255808369	-0.043069723118134	-0.315835068105311	no
LOC105194381	QA	25.4887042299165	0.297259275323424	1.07755291546055	6.29746243082259	5.48906477126309	118QA	south_america	11.7865272020857	-0.169384311887777	-0.433058628041258	no
LOC105194381	QA	25.4887042299165	0.297259275323424	1.07755291546055	0	28.6054634571618	43QA	south_america	28.6054634571618	4.88779153341788	4.26014555037649	no
LOC105194381	QA	25.4887042299165	0.297259275323424	1.07755291546055	6.82052056286069	16.0415071057162	3QA	south_america	22.8620276685769	1.12371638235567	0.766975890626228	no
LOC105194381	QH	30.8859387177369	-0.156919105199937	1.54693179210804	42.2872274897363	0	111BQH	south_america	42.2872274897363	-5.43586949500103	-3.41252950953148	no
LOC105194381	QH	30.8859387177369	-0.156919105199937	1.54693179210804	25.0000404594142	7.38974472643346	3QH	south_america	32.3897851858476	-1.63181504850568	-0.95343308013333	no
LOC105194381	QH	30.8859387177369	-0.156919105199937	1.54693179210804	11.9359109850062	17.44618126462	112BQH	south_america	29.3820922496262	0.511940523486487	0.43237822902001	no
LOC105194381	QH	30.8859387177369	-0.156919105199937	1.54693179210804	10.0259419410726	13.6410411257214	114CQH	south_america	23.666983066794	0.40911623762943	0.365908403794597	no
LOC105194381	QH	30.8859387177369	-0.156919105199937	1.54693179210804	23.3573932727359	11.9047811711496	118QH	south_america	35.2621744438855	-0.916454066756585	-0.490994473984928	no
LOC105194381	QH	30.8859387177369	-0.156919105199937	1.54693179210804	0	8.72309063230999	43QH	south_america	8.72309063230999	3.28141496930191	2.2226798182332	no
LOC105194381	QT	18.342528936783	0.182227205719409	1.1287051691787	15.1823056272783	6.78462604735221	114CQT	south_america	21.9669316746306	-1.05571753227487	-1.09678308543149	no
LOC105194381	QT	18.342528936783	0.182227205719409	1.1287051691787	0	1.12782137410891	3QT	south_america	1.12782137410891	1.0893770448693	0.8037084120116	no
LOC105194381	QT	18.342528936783	0.182227205719409	1.1287051691787	9.34295730909437	9.43618065042128	118QT	south_america	18.7791379595157	0.0129450754737325	-0.149979051100523	no
LOC105194381	QT	18.342528936783	0.182227205719409	1.1287051691787	10.0769246269547	20.0518838821452	112BQT	south_america	30.1288085090999	0.92639195206154	0.6593083532023	no
LOC105194381	QT	18.342528936783	0.182227205719409	1.1287051691787	0	17.9059199140503	43QT	south_america	17.9059199140503	4.24076614379727	3.59574763091681	no
LOC105194381	QT	18.342528936783	0.182227205719409	1.1287051691787	12.4650893045385	0	111BQT	south_america	12.4650893045385	-3.75115189314786	-3.48485964827236	no
LOC105194381	W	15.2347448573076	0.127073279071061	1.3566622902154	0	17.2427376950114	43CW	south_america	17.2427376950114	4.18925034646448	2.99424336969554	no
LOC105194381	W	15.2347448573076	0.127073279071061	1.3566622902154	4.87180040204335	8.35495161756051	104W	south_america	13.2267520196039	0.671927264066486	0.401613569511775	no
LOC105194381	W	15.2347448573076	0.127073279071061	1.3566622902154	0.64881647979822	0.614668244019367	112W	south_america	1.26348472381759	-0.0301930560259896	-0.115921505470666	no
LOC105194381	W	15.2347448573076	0.127073279071061	1.3566622902154	3.89289887878932	2.50648548526815	3BW	south_america	6.39938436405747	-0.4806637108608	-0.447964828325383	no
LOC105194381	W	15.2347448573076	0.127073279071061	1.3566622902154	8.31346281723764	11.3445561748602	114W	south_america	19.6580189920979	0.406485390271328	0.205955537509564	no
LOC105194381	W	15.2347448573076	0.127073279071061	1.3566622902154	14.4315102360467	9.41539941265205	28W	south_america	23.8469096486987	-0.567161095781666	-0.511722320182205	no
LOC105194453	QA	44.5325299058819	0.297259275323424	1.07755291546055	12.5949248616452	18.8196506443306	118QA	south_america	31.4145755059758	0.543863355056169	0.228855656362218	no
LOC105194453	QA	44.5325299058819	0.297259275323424	1.07755291546055	28.9804694309872	38.6173756671684	111BQA	south_america	67.5978450981555	0.402110343409989	0.0973047973627832	no
LOC105194453	QA	44.5325299058819	0.297259275323424	1.07755291546055	27.4792862032187	34.5238653963339	114CQA	south_america	62.0031515995526	0.318875584228933	0.0200605544241605	no
LOC105194453	QA	44.5325299058819	0.297259275323424	1.07755291546055	25.6129987120072	28.8126326945997	112BQA	south_america	54.4256314066069	0.163792702308052	-0.123860806370079	no
LOC105194453	QA	44.5325299058819	0.297259275323424	1.07755291546055	34.6394284051568	0	43QA	south_america	34.6394284051568	-5.15540229359741	-5.06022626887921	no
LOC105194453	QA	44.5325299058819	0.297259275323424	1.07755291546055	0	26.0674490467888	3QA	south_america	26.0674490467888	4.75848702304005	4.14014725746429	no
LOC105194453	QH	21.2505417126495	-0.156919105199937	1.54693179210804	11.678696636368	15.4762155224945	118QH	south_america	27.1549121588625	0.377978458307995	0.345779669302042	no
LOC105194453	QH	21.2505417126495	-0.156919105199937	1.54693179210804	0	11.0846170896502	3QH	south_america	11.0846170896502	3.59509985581753	2.42545856265874	no
LOC105194453	QH	21.2505417126495	-0.156919105199937	1.54693179210804	8.52565070357586	5.81539375487333	112BQH	south_america	14.3410444584492	-0.483020637244547	-0.210805372097386	no
LOC105194453	QH	21.2505417126495	-0.156919105199937	1.54693179210804	15.0389129116089	15.9145479800083	114CQH	south_america	30.9534608916172	0.0766882615826062	0.151013359460537	no
LOC105194453	QH	21.2505417126495	-0.156919105199937	1.54693179210804	6.82052056286069	8.52565070357586	111BQH	south_america	15.3461712664366	0.284553005573333	0.285385634341167	no
LOC105194453	QH	21.2505417126495	-0.156919105199937	1.54693179210804	32.584311308486	0	43QH	south_america	32.584311308486	-5.06971553969841	-3.17583261237634	no
LOC105194453	QT	36.7252125665101	0.182227205719409	1.1287051691787	39.7075685636511	25.9494967886585	118QT	south_america	65.6570653523096	-0.595038718149442	-0.688635035165497	no
LOC105194453	QT	36.7252125665101	0.182227205719409	1.1287051691787	21.0216539454623	15.5077166796622	114CQT	south_america	36.5293706251245	-0.415782244346267	-0.529819005348241	no
LOC105194453	QT	36.7252125665101	0.182227205719409	1.1287051691787	0.830770536410475	36.0902839714851	3QT	south_america	36.9210545078956	4.34051842920623	3.68412525878003	no
LOC105194453	QT	36.7252125665101	0.182227205719409	1.1287051691787	17.8744676819797	16.2442659206332	111BQT	south_america	34.1187336026129	-0.130319241241804	-0.276907075023531	no
LOC105194453	QT	36.7252125665101	0.182227205719409	1.1287051691787	15.7200024180494	14.5376158145553	112BQT	south_america	30.2576182326046	-0.105809911157968	-0.255192520370016	no
LOC105194453	QT	36.7252125665101	0.182227205719409	1.1287051691787	75.8044781614787	0	43QT	south_america	75.8044781614787	-6.26311852605525	-5.71038913241144	no
LOC105194453	W	21.0247385038629	0.127073279071061	1.3566622902154	18.8156779141484	14.1373696124454	112W	south_america	32.9530475265938	-0.388527791043788	-0.380051154833077	no
LOC105194453	W	21.0247385038629	0.127073279071061	1.3566622902154	7.78579775757864	5.01297097053631	3BW	south_america	12.7987687281149	-0.547095296566402	-0.496931757077456	no
LOC105194453	W	21.0247385038629	0.127073279071061	1.3566622902154	10.160898998846	15.1260748998136	114W	south_america	25.2869738986596	0.530942088598683	0.29769295751819	no
LOC105194453	W	21.0247385038629	0.127073279071061	1.3566622902154	9.25642076388237	12.5324274263408	104W	south_america	21.7888481902231	0.399893296945201	0.201096484985092	no
LOC105194453	W	21.0247385038629	0.127073279071061	1.3566622902154	9.1836883320297	11.076940485473	28W	south_america	20.2606288175027	0.245994843580871	0.0876574556302653	no
LOC105194453	W	21.0247385038629	0.127073279071061	1.3566622902154	19.3846458495777	0	43CW	south_america	19.3846458495777	-4.34941098742654	-3.29963049668527	no
LOC105194481	QA	2331.59130435578	0.297259275323424	1.07755291546055	1098.1304153669	1021.1302761398	112BQA	south_america	2119.2606915067	-0.104783489427868	-0.373107212632299	no
LOC105194481	QA	2331.59130435578	0.297259275323424	1.07755291546055	1103.63683213677	1440.28508506809	111BQA	south_america	2543.92191720487	0.383783590289139	0.0802970450214356	no
LOC105194481	QA	2331.59130435578	0.297259275323424	1.07755291546055	773.958132748096	773.958132748095	118QA	south_america	1547.91626549619	-1.12119927633522e-15	-0.275865130202331	no
LOC105194481	QA	2331.59130435578	0.297259275323424	1.07755291546055	3326.07791546316	2233.37155941791	43QA	south_america	5559.44947488106	-0.574386537239729	-0.80891230496148	no
LOC105194481	QA	2331.59130435578	0.297259275323424	1.07755291546055	1151.15230388727	1497.87572599625	3QA	south_america	2649.02802988351	0.379549331925654	0.0763675318599633	no
LOC105194481	QA	2331.59130435578	0.297259275323424	1.07755291546055	12.3656787914484	23.8095623422992	114CQA	south_america	36.1752411337477	0.892363176947496	0.552273482894086	no
LOC105194481	QH	2902.05517915227	-0.156919105199937	1.54693179210804	6551.11000062769	4604.33800542096	112BQH	south_america	11155.4480060486	-0.508652532232564	-0.227374877694712	no
LOC105194481	QH	2902.05517915227	-0.156919105199937	1.54693179210804	2604.23841919361	2047.01860171541	43QH	south_america	4651.25702090902	-0.347186588136723	-0.122996685379065	no
LOC105194481	QH	2902.05517915227	-0.156919105199937	1.54693179210804	907.1443252416	245.709012153912	3QH	south_america	1152.85333739551	-1.88011117600008	-1.11394185547891	no
LOC105194481	QH	2902.05517915227	-0.156919105199937	1.54693179210804	543.708210070908	378.572041242558	118QH	south_america	922.280251313466	-0.521109882918855	-0.235427818845605	no
LOC105194481	QH	2902.05517915227	-0.156919105199937	1.54693179210804	5804.26299899445	5679.78849872224	111BQH	south_america	11484.0514977167	-0.0312702367305851	0.0812245692475733	no
LOC105194481	QH	2902.05517915227	-0.156919105199937	1.54693179210804	55.1426806758994	36.3761096685903	114CQH	south_america	91.5187903444897	-0.586981538182628	-0.278009951813477	no
LOC105194481	QT	1403.19520628915	0.182227205719409	1.1287051691787	1006.91231369209	927.697184118416	43QT	south_america	1934.60949781051	-0.118089967107923	-0.266072293303891	no
LOC105194481	QT	1403.19520628915	0.182227205719409	1.1287051691787	1126.32665432896	1420.85483403666	111BQT	south_america	2547.18148836562	0.334868567203199	0.135235813259241	no
LOC105194481	QT	1403.19520628915	0.182227205719409	1.1287051691787	96.3492472500357	68.4123097155543	118QT	south_america	164.76155696559	-0.487978287525716	-0.593782602885393	no
LOC105194481	QT	1403.19520628915	0.182227205719409	1.1287051691787	17.5180449545519	12.6000198022255	114CQT	south_america	30.1180647567775	-0.44532304178225	-0.55599129395172	no
LOC105194481	QT	1403.19520628915	0.182227205719409	1.1287051691787	466.893041462687	404.887873305099	3QT	south_america	871.780914767786	-0.205097535657952	-0.343158472162573	no
LOC105194481	QT	1403.19520628915	0.182227205719409	1.1287051691787	1674.78487299987	1856.80444748665	112BQT	south_america	3531.58932048652	0.148761695049815	-0.0296494705468083	no
LOC105194481	W	4317.25681412043	0.127073279071061	1.3566622902154	2086.10493215496	2297.61169482914	104W	south_america	4383.7166269841	0.139259635871685	0.00898260155715648	no
LOC105194481	W	4317.25681412043	0.127073279071061	1.3566622902154	3237.59423419312	2209.1176690056	112W	south_america	5446.71190319872	-0.551244540880164	-0.499990177985657	no
LOC105194481	W	4317.25681412043	0.127073279071061	1.3566622902154	945.195331625411	769.765075670152	43CW	south_america	1714.96040729556	-0.29584684004596	-0.311735737159669	no
LOC105194481	W	4317.25681412043	0.127073279071061	1.3566622902154	2830.13748487984	1659.29339124752	3BW	south_america	4489.43087612735	-0.769943607246254	-0.66119394103222	no
LOC105194481	W	4317.25681412043	0.127073279071061	1.3566622902154	2109.62440541482	2141.17259584193	28W	south_america	4250.79700125675	0.0214048555708793	-0.0778885241097137	no
LOC105194481	W	4317.25681412043	0.127073279071061	1.3566622902154	138.557713620627	63.0253120825568	114W	south_america	201.583025703184	-1.12414758193977	-0.922278794092654	no
LOC105194510	QA	0.844788174593865	0.297259275323424	1.07755291546055	0.21627215993274	0.357568293214522	111BQA	south_america	0.573840453147262	0.15855868491541	-0.128718124574638	no
LOC105194510	QA	0.844788174593865	0.297259275323424	1.07755291546055	0	1.00259419410726	3QA	south_america	1.00259419410726	1.00187010289637	0.653899049840907	no
LOC105194510	QA	0.844788174593865	0.297259275323424	1.07755291546055	2.77115427241255	0.715136586429044	43QA	south_america	3.48629085884159	-1.13668269895645	-1.33073926459287	no
LOC105194510	QA	0.844788174593865	0.297259275323424	1.07755291546055	0.686982155080468	0	114CQA	south_america	0.686982155080468	-0.754444712858984	-0.976011454372901	no
LOC105194510	QA	0.844788174593865	0.297259275323424	1.07755291546055	0.215235283294178	0	112BQA	south_america	0.215235283294178	-0.281235662950139	-0.536859888710258	no
LOC105194510	QA	0.844788174593865	0.297259275323424	1.07755291546055	0.629746243082259	0.784152110180441	118QA	south_america	1.4138983532627	0.13059126980108	-0.154672687652755	no
LOC105194510	QH	4.82205052985186	-0.156919105199937	1.54693179210804	7.14286870268977	0	3QH	south_america	7.14286870268977	-3.02553714019678	-1.85439206151922	no
LOC105194510	QH	4.82205052985186	-0.156919105199937	1.54693179210804	2.50648548526815	2.2735068542869	114CQH	south_america	4.77999233955505	-0.0991887563966214	0.0373192593867666	no
LOC105194510	QH	4.82205052985186	-0.156919105199937	1.54693179210804	2.72820822514428	0	111BQH	south_america	2.72820822514428	-1.89848243858497	-1.12581779123679	no
LOC105194510	QH	4.82205052985186	-0.156919105199937	1.54693179210804	3.41026028143035	1.45384843871833	112BQH	south_america	4.86410872014868	-0.845817658102615	-0.445332209485398	no
LOC105194510	QH	4.82205052985186	-0.156919105199937	1.54693179210804	5.01297097053631	0	43QH	south_america	5.01297097053631	-2.58807799349749	-1.57160057133777	no
LOC105194510	QH	4.82205052985186	-0.156919105199937	1.54693179210804	0	1.19047811711496	118QH	south_america	1.19047811711496	1.1312458022037	0.832722498804053	no
LOC105194510	QT	1.39211656148087	0.182227205719409	1.1287051691787	0	0	114CQT	south_america	0	0	-0.161448012018946	no
LOC105194510	QT	1.39211656148087	0.182227205719409	1.1287051691787	1.75180449545519	1.17952258130266	118QT	south_america	2.93132707675785	-0.336365825002575	-0.45945836422397	no
LOC105194510	QT	1.39211656148087	0.182227205719409	1.1287051691787	1.43027317285809	0.852662853050014	43QT	south_america	2.2829360259081	-0.391518123793206	-0.50832169921761	no
LOC105194510	QT	1.39211656148087	0.182227205719409	1.1287051691787	0.830770536410475	2.25564274821782	3QT	south_america	3.0864132846283	0.830491417726206	0.57434326492764	no
LOC105194510	QT	1.39211656148087	0.182227205719409	1.1287051691787	0	0.501297097053631	112BQT	south_america	0.501297097053631	0.586209505294724	0.357916584956613	no
LOC105194510	QT	1.39211656148087	0.182227205719409	1.1287051691787	0.235190364236576	0	111BQT	south_america	0.235190364236576	-0.304733403247833	-0.431432957219092	no
LOC105194510	W	1.15692035911773	0.127073279071061	1.3566622902154	0.437318492001414	0.55384702427365	28W	south_america	0.991165516275064	0.112464697288836	-0.0107680311361094	no
LOC105194510	W	1.15692035911773	0.127073279071061	1.3566622902154	0	0	114W	south_america	0	0	-0.093666109825228	no
LOC105194510	W	1.15692035911773	0.127073279071061	1.3566622902154	0	0.614668244019367	112W	south_america	0.614668244019367	0.691237773665631	0.415847406287823	no
LOC105194510	W	1.15692035911773	0.127073279071061	1.3566622902154	1.55077166796622	0	43CW	south_america	1.55077166796622	-1.35093376203875	-1.08944359386237	no
LOC105194510	W	1.15692035911773	0.127073279071061	1.3566622902154	0.487180040204335	0.835495161756051	104W	south_america	1.32267520196039	0.303589998845666	0.130111023979726	no
LOC105194510	W	1.15692035911773	0.127073279071061	1.3566622902154	3.89289887878932	0	3BW	south_america	3.89289887878932	-2.29068946699808	-1.78214045124323	no
LOC105194585	QA	14.1311713353713	0.297259275323424	1.07755291546055	10.6096986533388	23.059666464467	3QA	south_america	33.6693651178059	1.05128611735299	0.699758528060124	no
LOC105194585	QA	14.1311713353713	0.297259275323424	1.07755291546055	3.43491077540234	7.14286870268977	114CQA	south_america	10.5777794780921	0.876632060513604	0.537674555817573	no
LOC105194585	QA	14.1311713353713	0.297259275323424	1.07755291546055	6.27189263804946	10.7270487964357	111BQA	south_america	16.9989414344851	0.689437188644044	0.363952347670093	no
LOC105194585	QA	14.1311713353713	0.297259275323424	1.07755291546055	3.77847745849355	7.05736899162397	118QA	south_america	10.8358464501175	0.753757813070475	0.423643731270444	no
LOC105194585	QA	14.1311713353713	0.297259275323424	1.07755291546055	9.47035246494385	7.66574631324211	112BQA	south_america	17.136098778186	-0.272914100794748	-0.529137240443064	no
LOC105194585	QA	14.1311713353713	0.297259275323424	1.07755291546055	5.54230854482509	5.72109269143235	43QA	south_america	11.2634012362574	0.038895999689262	-0.239768527305908	no
LOC105194585	QH	7.2864778248232	-0.156919105199937	1.54693179210804	0	3.41026028143035	111BQH	south_america	3.41026028143035	2.14086380218821	1.48538088046979	no
LOC105194585	QH	7.2864778248232	-0.156919105199937	1.54693179210804	5.01297097053631	4.54701370857379	114CQH	south_america	9.5599846791101	-0.116366702635454	0.0262147321371041	no
LOC105194585	QH	7.2864778248232	-0.156919105199937	1.54693179210804	5.19053183838576	5.95239058557481	118QH	south_america	11.1429224239606	0.16744577611513	0.209682730014261	no
LOC105194585	QH	7.2864778248232	-0.156919105199937	1.54693179210804	28.5714748107591	9.23718090804182	3QH	south_america	37.8086557188009	-1.53038771252157	-0.887866300459165	no
LOC105194585	QH	7.2864778248232	-0.156919105199937	1.54693179210804	5.01297097053631	0	43QH	south_america	5.01297097053631	-2.58807799349749	-1.57160057133777	no
LOC105194585	QH	7.2864778248232	-0.156919105199937	1.54693179210804	1.70513014071517	0	112BQH	south_america	1.70513014071517	-1.43569800212899	-0.826654997623675	no
LOC105194585	QT	13.5762113670831	0.182227205719409	1.1287051691787	14.9538696553886	22.5564274821782	3QT	south_america	37.5102971375668	0.562214363564527	0.336657586251347	no
LOC105194585	QT	13.5762113670831	0.182227205719409	1.1287051691787	11.678696636368	7.7538583398311	114CQT	south_america	19.4325549761991	-0.534415502050953	-0.634924626323654	no
LOC105194585	QT	13.5762113670831	0.182227205719409	1.1287051691787	5.83934831818398	6.48737419716463	118QT	south_america	12.3267225153486	0.130600992327275	-0.0457393257352579	no
LOC105194585	QT	13.5762113670831	0.182227205719409	1.1287051691787	8.58163903714853	5.11597711830009	43QT	south_america	13.6976161554486	-0.647689455627581	-0.735282059486694	no
LOC105194585	QT	13.5762113670831	0.182227205719409	1.1287051691787	4.83692382093826	5.01297097053631	112BQT	south_america	9.84989479147457	0.0428697541058087	-0.123466654905996	no
LOC105194585	QT	13.5762113670831	0.182227205719409	1.1287051691787	4.46861692049493	8.98618965822261	111BQT	south_america	13.4548065787175	0.868758302578127	0.608246613558324	no
LOC105194585	W	8.62514891596154	0.127073279071061	1.3566622902154	3.89289887878932	12.5324274263408	3BW	south_america	16.4253263051301	1.46765927886894	0.988150116257035	no
LOC105194585	W	8.62514891596154	0.127073279071061	1.3566622902154	6.20308667186488	9.85299296857795	43CW	south_america	16.0560796404428	0.591405785816106	0.342260937076185	no
LOC105194585	W	8.62514891596154	0.127073279071061	1.3566622902154	1.84743618160836	5.04202496660454	114W	south_america	6.8894611482129	1.08536863774518	0.706362493883405	no
LOC105194585	W	8.62514891596154	0.127073279071061	1.3566622902154	5.19053183838576	4.91734595215493	112W	south_america	10.1078777905407	-0.0651131155937052	-0.141661190150905	no
LOC105194585	W	8.62514891596154	0.127073279071061	1.3566622902154	4.37318492001414	2.76923512136825	28W	south_america	7.14242004138239	-0.51150569796822	-0.470698553092306	no
LOC105194585	W	8.62514891596154	0.127073279071061	1.3566622902154	1.94872016081734	4.17747580878025	104W	south_america	6.1261959695976	0.812159993240861	0.504979550998671	no
LOC105194616	QA	0.81617021859476	0.297259275323424	1.07755291546055	0	0.357568293214522	111BQA	south_america	0.357568293214522	0.441024775417237	0.133418505978769	no
LOC105194616	QA	0.81617021859476	0.297259275323424	1.07755291546055	0	1.00259419410726	3QA	south_america	1.00259419410726	1.00187010289637	0.653899049840907	no
LOC105194616	QA	0.81617021859476	0.297259275323424	1.07755291546055	0.215235283294178	0	112BQA	south_america	0.215235283294178	-0.281235662950139	-0.536859888710258	no
LOC105194616	QA	0.81617021859476	0.297259275323424	1.07755291546055	0.686982155080468	1.19047811711496	114CQA	south_america	1.87746027219543	0.376801089344715	0.0738170839501603	no
LOC105194616	QA	0.81617021859476	0.297259275323424	1.07755291546055	0.629746243082259	0	118QA	south_america	0.629746243082259	-0.70464734951994	-0.929798073457162	no
LOC105194616	QA	0.81617021859476	0.297259275323424	1.07755291546055	1.38557713620627	0	43QA	south_america	1.38557713620627	-1.2543383357555	-1.43992706883984	no
LOC105194616	QH	2.10580781299166	-0.156919105199937	1.54693179210804	0	0	43QH	south_america	0	0	0.10143892962863	no
LOC105194616	QH	2.10580781299166	-0.156919105199937	1.54693179210804	2.50648548526815	0	114CQH	south_america	2.50648548526815	-1.81002575613728	-1.06863577267658	no
LOC105194616	QH	2.10580781299166	-0.156919105199937	1.54693179210804	1.70513014071517	1.45384843871833	112BQH	south_america	3.1589785794335	-0.140651858043397	0.0105158141034599	no
LOC105194616	QH	2.10580781299166	-0.156919105199937	1.54693179210804	3.57143435134488	0	3QH	south_america	3.57143435134488	-2.19264690202237	-1.31597773554599	no
LOC105194616	QH	2.10580781299166	-0.156919105199937	1.54693179210804	0	1.70513014071517	111BQH	south_america	1.70513014071517	1.43569800212899	1.02953285688093	no
LOC105194616	QH	2.10580781299166	-0.156919105199937	1.54693179210804	1.29763295959644	0	118QH	south_america	1.29763295959644	-1.20014834991483	-0.674386065395461	no
LOC105194616	QT	0.710265913530903	0.182227205719409	1.1287051691787	0.830770536410475	0	3QT	south_america	0.830770536410475	-0.872450979159287	-0.93441424180429	no
LOC105194616	QT	0.710265913530903	0.182227205719409	1.1287051691787	0.235190364236576	0	111BQT	south_america	0.235190364236576	-0.304733403247833	-0.431432957219092	no
LOC105194616	QT	0.710265913530903	0.182227205719409	1.1287051691787	0	0.852662853050014	43QT	south_america	0.852662853050014	0.889600364102586	0.626712074773164	no
LOC105194616	QT	0.710265913530903	0.182227205719409	1.1287051691787	0	0.501297097053631	112BQT	south_america	0.501297097053631	0.586209505294724	0.357916584956613	no
LOC105194616	QT	0.710265913530903	0.182227205719409	1.1287051691787	0	0.58976129065133	118QT	south_america	0.58976129065133	0.668810155039405	0.431098361739636	no
LOC105194616	QT	0.710265913530903	0.182227205719409	1.1287051691787	0	0.969232292478887	114CQT	south_america	0.969232292478887	0.97763330293098	0.704706701919641	no
LOC105194616	W	0.879606626280116	0.127073279071061	1.3566622902154	0.64881647979822	0.614668244019367	112W	south_america	1.26348472381759	-0.0301930560259896	-0.115921505470666	no
LOC105194616	W	0.879606626280116	0.127073279071061	1.3566622902154	0	0.835495161756051	104W	south_america	0.835495161756051	0.876169311593684	0.552161018939864	no
LOC105194616	W	0.879606626280116	0.127073279071061	1.3566622902154	0.77538583398311	0	43CW	south_america	0.77538583398311	-0.828132590974476	-0.704085222191795	no
LOC105194616	W	0.879606626280116	0.127073279071061	1.3566622902154	0	0.55384702427365	28W	south_america	0.55384702427365	0.635844477886412	0.375016835423777	no
LOC105194616	W	0.879606626280116	0.127073279071061	1.3566622902154	0	2.50648548526815	3BW	south_america	2.50648548526815	1.81002575613728	1.24050951309262	no
LOC105194616	W	0.879606626280116	0.127073279071061	1.3566622902154	0.923718090804182	0	114W	south_america	0.923718090804182	-0.943897396406448	-0.789415820872763	no
LOC105194672	QA	47.5730871682365	0.297259275323424	1.07755291546055	22.1692341793004	32.7776738911042	112BQA	south_america	54.9469080704046	0.543859620871979	0.228852190932227	no
LOC105194672	QA	47.5730871682365	0.297259275323424	1.07755291546055	22.1692341793004	22.1692341793004	43QA	south_america	44.3384683586007	0	-0.27586513020233	no
LOC105194672	QA	47.5730871682365	0.297259275323424	1.07755291546055	0.686982155080468	1.19047811711496	114CQA	south_america	1.87746027219543	0.376801089344715	0.0738170839501603	no
LOC105194672	QA	47.5730871682365	0.297259275323424	1.07755291546055	52.2689381758275	59.5955603737135	118QA	south_america	111.864498549541	0.185917572759755	-0.103328292250113	no
LOC105194672	QA	47.5730871682365	0.297259275323424	1.07755291546055	22.735068542869	28.0726374350033	3QA	south_america	50.8077059778723	0.292641740952079	-0.00428520428564889	no
LOC105194672	QA	47.5730871682365	0.297259275323424	1.07755291546055	3.46035455892384	22.1692341793004	111BQA	south_america	25.6295887382242	2.37698005772079	1.93004051360994	no
LOC105194672	QH	33.5268271262474	-0.156919105199937	1.54693179210804	10.0259419410726	11.6307875097466	43QH	south_america	21.6567294508193	0.196042681886229	0.228168939889184	no
LOC105194672	QH	33.5268271262474	-0.156919105199937	1.54693179210804	35.7143435134488	22.1692341793004	3QH	south_america	57.8835776927492	-0.664133444383213	-0.327884100495526	no
LOC105194672	QH	33.5268271262474	-0.156919105199937	1.54693179210804	6.82052056286069	17.44618126462	112BQH	south_america	24.2667018274807	1.23798563295135	0.901723492443334	no
LOC105194672	QH	33.5268271262474	-0.156919105199937	1.54693179210804	5.45641645028855	10.230780844291	111BQH	south_america	15.6871972945796	0.798652694600661	0.617720706676033	no
LOC105194672	QH	33.5268271262474	-0.156919105199937	1.54693179210804	20.0518838821452	22.735068542869	114CQH	south_america	42.7869524250142	0.173070873676337	0.2133190232173	no
LOC105194672	QH	33.5268271262474	-0.156919105199937	1.54693179210804	38.9289887878932	40.4762559819087	118QH	south_america	79.4052447698019	0.0548491336581297	0.136895653666466	no
LOC105194672	QT	58.3762387491862	0.182227205719409	1.1287051691787	24.930178609077	34.5622679162408	111BQT	south_america	59.4924465253178	0.45571518862313	0.24230241020578	no
LOC105194672	QT	58.3762387491862	0.182227205719409	1.1287051691787	22.1692341793004	22.1692341793004	43QT	south_america	44.3384683586007	-1.60171325190746e-16	-0.161448012018946	no
LOC105194672	QT	58.3762387491862	0.182227205719409	1.1287051691787	122.042379850045	99.0798968294234	118QT	south_america	221.122276679469	-0.29800310550292	-0.425470108878627	no
LOC105194672	QT	58.3762387491862	0.182227205719409	1.1287051691787	22.1692341793004	35.0907967937541	112BQT	south_america	57.2600309730545	0.639420635560715	0.4050601010129	no
LOC105194672	QT	58.3762387491862	0.182227205719409	1.1287051691787	15.1823056272783	30.0462010668455	114CQT	south_america	45.2285066941239	0.939999570365356	0.671364307826587	no
LOC105194672	QT	58.3762387491862	0.182227205719409	1.1287051691787	43.2000678933447	49.6241404607921	3QT	south_america	92.8242083541368	0.195776922138947	0.0120046552364048	no
LOC105194672	W	33.8462007175322	0.127073279071061	1.3566622902154	6.4881647979822	13.5227013684261	112W	south_america	20.0108661664083	0.955625743156285	0.610728602144367	no
LOC105194672	W	33.8462007175322	0.127073279071061	1.3566622902154	12.4061733437298	22.1692341793004	43CW	south_america	34.5754075230301	0.789312865763174	0.488138862168101	no
LOC105194672	W	33.8462007175322	0.127073279071061	1.3566622902154	15.5715955151573	17.5453983968771	3BW	south_america	33.1169939120344	0.162348748414658	0.0260016583331114	no
LOC105194672	W	33.8462007175322	0.127073279071061	1.3566622902154	22.1692341793004	35.2941747662318	114W	south_america	57.4634089455322	0.647527654409801	0.383628541231222	no
LOC105194672	W	33.8462007175322	0.127073279071061	1.3566622902154	31.4869314241018	37.6615976506082	28W	south_america	69.14852907471	0.251041777333527	0.0913775662200973	no
LOC105194672	W	33.8462007175322	0.127073279071061	1.3566622902154	11.692320964904	18.3808935586331	104W	south_america	30.0732145235372	0.610679178058789	0.356467414533168	no
LOC105194675	QA	33.0670712703688	0.297259275323424	1.07755291546055	3.65899981600103	8.45875455254302	112BQA	south_america	12.1177543685441	1.02162996092392	0.67223676462413	no
LOC105194675	QA	33.0670712703688	0.297259275323424	1.07755291546055	13.2246711047274	18.0354985341501	118QA	south_america	31.2601696388776	0.420297058466164	0.11418259036509	no
LOC105194675	QA	33.0670712703688	0.297259275323424	1.07755291546055	17.3197142025784	17.1632780742971	43QA	south_america	34.4829922768755	-0.012372395771997	-0.287347068206933	no
LOC105194675	QA	33.0670712703688	0.297259275323424	1.07755291546055	11.678696636368	23.8095623422992	114CQA	south_america	35.4882589786672	0.968489840548685	0.622921209338826	no
LOC105194675	QA	33.0670712703688	0.297259275323424	1.07755291546055	16.6723835981039	17.0441012998234	3QA	south_america	33.7164848979273	0.0300306511075899	-0.247995824967557	no
LOC105194675	QA	33.0670712703688	0.297259275323424	1.07755291546055	11.678696636368	20.7389610064423	111BQA	south_america	32.4176576428102	0.777876544960456	0.446026605971008	no
LOC105194675	QH	13.3174326541281	-0.156919105199937	1.54693179210804	11.678696636368	15.4762155224945	118QH	south_america	27.1549121588625	0.377978458307995	0.345779669302042	no
LOC105194675	QH	13.3174326541281	-0.156919105199937	1.54693179210804	10.7143030540346	1.84743618160836	3QH	south_america	12.561739235643	-2.04053571029102	-1.21764683788949	no
LOC105194675	QH	13.3174326541281	-0.156919105199937	1.54693179210804	10.0259419410726	27.2820822514428	114CQH	south_america	37.3080241925154	1.35898643180833	0.979943359327116	no
LOC105194675	QH	13.3174326541281	-0.156919105199937	1.54693179210804	5.11539042214552	5.81539375487333	112BQH	south_america	10.9307841770188	0.156352403162088	0.202511519874527	no
LOC105194675	QH	13.3174326541281	-0.156919105199937	1.54693179210804	7.51945645580446	5.81539375487332	43QH	south_america	13.3348502106778	-0.321964378765402	-0.106692017325828	no
LOC105194675	QH	13.3174326541281	-0.156919105199937	1.54693179210804	1.36410411257214	11.9359109850062	111BQH	south_america	13.3000150975783	2.45201617969373	1.68652250745873	no
LOC105194675	QT	20.4367778584031	0.182227205719409	1.1287051691787	14.9538696553886	10.1503923669802	3QT	south_america	25.1042620223688	-0.516811918629546	-0.619328362656132	no
LOC105194675	QT	20.4367778584031	0.182227205719409	1.1287051691787	4.43384683586007	5.01297097053631	112BQT	south_america	9.44681780639638	0.146104092689043	-0.0320040290562778	no
LOC105194675	QT	20.4367778584031	0.182227205719409	1.1287051691787	4.70380728473151	10.7143030540346	111BQT	south_america	15.4181103387662	1.0382739799857	0.758432580661602	no
LOC105194675	QT	20.4367778584031	0.182227205719409	1.1287051691787	11.678696636368	5.81539375487332	114CQT	south_america	17.4940903912413	-0.895537529471607	-0.954868254900659	no
LOC105194675	QT	20.4367778584031	0.182227205719409	1.1287051691787	11.4421853828647	11.9372799427002	43QT	south_america	23.3794653255649	0.0562944162069725	-0.11157279416384	no
LOC105194675	QT	20.4367778584031	0.182227205719409	1.1287051691787	11.678696636368	14.7440322662833	118QT	south_america	26.4227289026512	0.312398637718685	0.115328108308386	no
LOC105194675	W	26.2907441529905	0.127073279071061	1.3566622902154	11.678696636368	11.678696636368	112W	south_america	23.3573932727359	0	-0.093666109825228	no
LOC105194675	W	26.2907441529905	0.127073279071061	1.3566622902154	10.0800158417804	19.7059859371559	43CW	south_america	29.7860017789363	0.902087955676728	0.571265732227745	no
LOC105194675	W	26.2907441529905	0.127073279071061	1.3566622902154	11.678696636368	17.5453983968771	3BW	south_america	29.224095033245	0.548654815732941	0.31074906386242	no
LOC105194675	W	26.2907441529905	0.127073279071061	1.3566622902154	12.1795010051084	10.8614371028287	104W	south_america	23.040938107937	-0.152016934976948	-0.205718266115953	no
LOC105194675	W	26.2907441529905	0.127073279071061	1.3566622902154	14.7794894528669	17.6470873831159	114W	south_america	32.4265768359828	0.240899776064203	0.0839018654930481	no
LOC105194675	W	26.2907441529905	0.127073279071061	1.3566622902154	8.30905134802687	11.6307875097466	28W	south_america	19.9398388577735	0.440238531178016	0.230835082809911	no
LOC105194700	QA	0.10813607996637	0.297259275323424	1.07755291546055	0.21627215993274	0	111BQA	south_america	0.21627215993274	-0.282466090501827	-0.538001760755736	no
LOC105194700	QA	0.10813607996637	0.297259275323424	1.07755291546055	0	0.264336079766969	112BQA	south_america	0.264336079766969	0.338380004785408	0.0381612159105972	no
LOC105194700	QA	0.10813607996637	0.297259275323424	1.07755291546055	0	0	118QA	south_america	0	0	-0.27586513020233	no
LOC105194700	QA	0.10813607996637	0.297259275323424	1.07755291546055	0	0	43QA	south_america	0	0	-0.27586513020233	no
LOC105194700	QA	0.10813607996637	0.297259275323424	1.07755291546055	0.686982155080468	0	114CQA	south_america	0.686982155080468	-0.754444712858984	-0.976011454372901	no
LOC105194700	QA	0.10813607996637	0.297259275323424	1.07755291546055	0	0	3QA	south_america	0	0	-0.27586513020233	no
LOC105194700	QH	0.726924219359166	-0.156919105199937	1.54693179210804	0	4.54701370857379	114CQH	south_america	4.54701370857379	2.47171129086204	1.69925423310351	no
LOC105194700	QH	0.726924219359166	-0.156919105199937	1.54693179210804	0	0	118QH	south_america	0	0	0.10143892962863	no
LOC105194700	QH	0.726924219359166	-0.156919105199937	1.54693179210804	0	1.70513014071517	111BQH	south_america	1.70513014071517	1.43569800212899	1.02953285688093	no
LOC105194700	QH	0.726924219359166	-0.156919105199937	1.54693179210804	0	0	43QH	south_america	0	0	0.10143892962863	no
LOC105194700	QH	0.726924219359166	-0.156919105199937	1.54693179210804	0	1.45384843871833	112BQH	south_america	1.45384843871833	1.2950461440856	0.938609741355765	no
LOC105194700	QH	0.726924219359166	-0.156919105199937	1.54693179210804	0	0	3QH	south_america	0	0	0.10143892962863	no
LOC105194700	QT	0.676979975051823	0.182227205719409	1.1287051691787	0	0	111BQT	south_america	0	0	-0.161448012018946	no
LOC105194700	QT	0.676979975051823	0.182227205719409	1.1287051691787	0	0.501297097053631	112BQT	south_america	0.501297097053631	0.586209505294724	0.357916584956613	no
LOC105194700	QT	0.676979975051823	0.182227205719409	1.1287051691787	0	1.12782137410891	3QT	south_america	1.12782137410891	1.0893770448693	0.8037084120116	no
LOC105194700	QT	0.676979975051823	0.182227205719409	1.1287051691787	0	0.969232292478887	114CQT	south_america	0.969232292478887	0.97763330293098	0.704706701919641	no
LOC105194700	QT	0.676979975051823	0.182227205719409	1.1287051691787	0	0	118QT	south_america	0	0	-0.161448012018946	no
LOC105194700	QT	0.676979975051823	0.182227205719409	1.1287051691787	0	0.852662853050014	43QT	south_america	0.852662853050014	0.889600364102586	0.626712074773164	no
LOC105194700	W	1.03355964141415	0.127073279071061	1.3566622902154	0	0.614668244019367	112W	south_america	0.614668244019367	0.691237773665631	0.415847406287823	no
LOC105194700	W	1.03355964141415	0.127073279071061	1.3566622902154	0.437318492001414	0	28W	south_america	0.437318492001414	-0.523379780597576	-0.479450976385114	no
LOC105194700	W	1.03355964141415	0.127073279071061	1.3566622902154	0	5.01297097053631	3BW	south_america	5.01297097053631	2.58807799349749	1.81401424081427	no
LOC105194700	W	1.03355964141415	0.127073279071061	1.3566622902154	0	1.23162412107224	43CW	south_america	1.23162412107224	1.15809405031617	0.759968622022668	no
LOC105194700	W	1.03355964141415	0.127073279071061	1.3566622902154	0	0.835495161756051	104W	south_america	0.835495161756051	0.876169311593684	0.552161018939864	no
LOC105194700	W	1.03355964141415	0.127073279071061	1.3566622902154	0.923718090804182	1.26050624165114	114W	south_america	2.18422433245532	0.232748504788028	0.0778935380448949	no
LOC105194738	QA	0.749644348304743	0.297259275323424	1.07755291546055	0	0.784152110180441	118QA	south_america	0.784152110180441	0.83523861932102	0.499260255602077	no
LOC105194738	QA	0.749644348304743	0.297259275323424	1.07755291546055	0	3.00778258232178	3QA	south_america	3.00778258232178	2.00280424607951	1.58279463243542	no
LOC105194738	QA	0.749644348304743	0.297259275323424	1.07755291546055	0	0.715136586429044	43QA	south_america	0.715136586429044	0.778323471277037	0.446441366406592	no
LOC105194738	QA	0.749644348304743	0.297259275323424	1.07755291546055	0.215235283294178	0.264336079766969	112BQA	south_america	0.479571363061148	0.0571443418352689	-0.222833542597331	no
LOC105194738	QA	0.749644348304743	0.297259275323424	1.07755291546055	0	0.715136586429044	111BQA	south_america	0.715136586429044	0.778323471277037	0.446441366406592	no
LOC105194738	QA	0.749644348304743	0.297259275323424	1.07755291546055	1.37396431016094	0	114CQA	south_america	1.37396431016094	-1.24729824587246	-1.4333936635824	no
LOC105194738	QH	2.10580781299166	-0.156919105199937	1.54693179210804	0	0	118QH	south_america	0	0	0.10143892962863	no
LOC105194738	QH	2.10580781299166	-0.156919105199937	1.54693179210804	1.36410411257214	1.70513014071517	111BQH	south_america	3.06923425328731	0.194404430495068	0.2271099071642	no
LOC105194738	QH	2.10580781299166	-0.156919105199937	1.54693179210804	0	0	114CQH	south_america	0	0	0.10143892962863	no
LOC105194738	QH	2.10580781299166	-0.156919105199937	1.54693179210804	7.14286870268977	0	3QH	south_america	7.14286870268977	-3.02553714019678	-1.85439206151922	no
LOC105194738	QH	2.10580781299166	-0.156919105199937	1.54693179210804	1.70513014071517	0	112BQH	south_america	1.70513014071517	-1.43569800212899	-0.826654997623675	no
LOC105194738	QH	2.10580781299166	-0.156919105199937	1.54693179210804	2.50648548526815	0	43QH	south_america	2.50648548526815	-1.81002575613728	-1.06863577267658	no
LOC105194738	QT	0.837496609761679	0.182227205719409	1.1287051691787	0	0.345622679162408	111BQT	south_america	0.345622679162408	0.42827392613332	0.217990248589848	no
LOC105194738	QT	0.837496609761679	0.182227205719409	1.1287051691787	0	0.501297097053631	112BQT	south_america	0.501297097053631	0.586209505294724	0.357916584956613	no
LOC105194738	QT	0.837496609761679	0.182227205719409	1.1287051691787	1.1678696636368	1.93846458495777	114CQT	south_america	3.10633424859457	0.438784488958001	0.227302302004407	no
LOC105194738	QT	0.837496609761679	0.182227205719409	1.1287051691787	0.583934831818398	0.58976129065133	118QT	south_america	1.17369612246973	0.00529717552244512	-0.156754868346804	no
LOC105194738	QT	0.837496609761679	0.182227205719409	1.1287051691787	1.66154107282095	1.12782137410891	3QT	south_america	2.78936244692986	-0.322884785191909	-0.447514554468518	no
LOC105194738	QT	0.837496609761679	0.182227205719409	1.1287051691787	0	0	43QT	south_america	0	0	-0.161448012018946	no
LOC105194738	W	0.811588280103445	0.127073279071061	1.3566622902154	0	0	3BW	south_america	0	0	-0.093666109825228	no
LOC105194738	W	0.811588280103445	0.127073279071061	1.3566622902154	0	0	28W	south_america	0	0	-0.093666109825228	no
LOC105194738	W	0.811588280103445	0.127073279071061	1.3566622902154	0	2.52101248330227	114W	south_america	2.52101248330227	1.81599034210203	1.24490602798639	no
LOC105194738	W	0.811588280103445	0.127073279071061	1.3566622902154	0.64881647979822	0	112W	south_america	0.64881647979822	-0.721430829691621	-0.625435021583717	no
LOC105194738	W	0.811588280103445	0.127073279071061	1.3566622902154	1.55077166796622	3.69487236321673	43CW	south_america	5.24564403118295	0.880152174656638	0.555096799709831	no
LOC105194738	W	0.811588280103445	0.127073279071061	1.3566622902154	0.97436008040867	0	104W	south_america	0.97436008040867	-0.981385130040271	-0.817048146105206	no
LOC105194763	QA	17.9229255032007	0.297259275323424	1.07755291546055	21.2964468074945	21.4286061080693	114CQA	south_america	42.7250529155638	0.00852614407624452	-0.267952624047029	no
LOC105194763	QA	17.9229255032007	0.297259275323424	1.07755291546055	12.4701942258565	2.86054634571618	43QA	south_america	15.3307405715726	-1.80289371537223	-1.94900218872133	no
LOC105194763	QA	17.9229255032007	0.297259275323424	1.07755291546055	7.5569549169871	9.40982532216529	118QA	south_america	16.9667802391524	0.282776465523636	-0.0134404627299424	no
LOC105194763	QA	17.9229255032007	0.297259275323424	1.07755291546055	10.5465288814147	14.2741483074163	112BQA	south_america	24.8206771888311	0.403632723336602	0.09871760958274	no
LOC105194763	QA	17.9229255032007	0.297259275323424	1.07755291546055	6.82052056286069	10.0259419410726	3QA	south_america	16.8464625039333	0.495565362836032	0.1840337348332	no
LOC105194763	QA	17.9229255032007	0.297259275323424	1.07755291546055	8.86715855724234	10.0119122100066	111BQA	south_america	18.879070767249	0.158358416396603	-0.128903979501977	no
LOC105194763	QH	18.735446581216	-0.156919105199937	1.54693179210804	10.0259419410726	9.09402741714759	114CQH	south_america	19.1199693582202	-0.127399999444582	0.0190823576746901	no
LOC105194763	QH	18.735446581216	-0.156919105199937	1.54693179210804	6.4881647979822	4.76191246845985	118QH	south_america	11.250077266442	-0.378064441703759	-0.142957393229641	no
LOC105194763	QH	18.735446581216	-0.156919105199937	1.54693179210804	12.2769370131492	10.230780844291	111BQH	south_america	22.5077178574403	-0.241464117884577	-0.0546533551873211	no
LOC105194763	QH	18.735446581216	-0.156919105199937	1.54693179210804	17.0513014071517	11.6307875097467	112BQH	south_america	28.6820889168984	-0.515158260149491	-0.231580446388896	no
LOC105194763	QH	18.735446581216	-0.156919105199937	1.54693179210804	10.0259419410726	2.90769687743666	43QH	south_america	12.9336388185093	-1.49651144383567	-0.865967294401679	no
LOC105194763	QH	18.735446581216	-0.156919105199937	1.54693179210804	3.57143435134488	14.7794894528669	3QH	south_america	18.3509238042118	1.78733172041327	1.25684327876133	no
LOC105194763	QT	20.5919593109888	0.182227205719409	1.1287051691787	11.678696636368	10.0259419410726	118QT	south_america	21.7046385774406	-0.201504534964362	-0.339975177896096	no
LOC105194763	QT	20.5919593109888	0.182227205719409	1.1287051691787	9.67384764187652	10.0259419410726	112BQT	south_america	19.6997895829491	0.0468215862035826	-0.119965446436605	no
LOC105194763	QT	20.5919593109888	0.182227205719409	1.1287051691787	17.1632780742971	1.70532570610003	43QT	south_america	18.8686037803971	-2.74715039897394	-2.5953434826784	no
LOC105194763	QT	20.5919593109888	0.182227205719409	1.1287051691787	6.11494947015096	5.87558554576094	111BQT	south_america	11.9905350159119	-0.0493709278228883	-0.20518922023793	no
LOC105194763	QT	20.5919593109888	0.182227205719409	1.1287051691787	12.4615580461571	9.02257099287129	3QT	south_america	21.4841290390284	-0.425592761152064	-0.538510838320828	no
LOC105194763	QT	20.5919593109888	0.182227205719409	1.1287051691787	11.678696636368	13.5692520947044	114CQT	south_america	25.2479487310724	0.200520374496506	0.0162072162657041	no
LOC105194763	W	17.2770539143729	0.127073279071061	1.3566622902154	11.678696636368	7.3760189282324	112W	south_america	19.0547155646004	-0.598069837170475	-0.534505249737874	no
LOC105194763	W	17.2770539143729	0.127073279071061	1.3566622902154	7.87173285602546	8.8615523883784	28W	south_america	16.7332852444039	0.152598847029552	0.0188149756520754	no
LOC105194763	W	17.2770539143729	0.127073279071061	1.3566622902154	10.0800158417804	2.46324824214449	43CW	south_america	12.5432640839249	-1.6777622368174	-1.33034988066331	no
LOC105194763	W	17.2770539143729	0.127073279071061	1.3566622902154	6.46602663562927	10.0840499332091	114W	south_america	16.5500765688384	0.570072554541743	0.326536145852737	no
LOC105194763	W	17.2770539143729	0.127073279071061	1.3566622902154	15.5715955151573	10.0259419410726	3BW	south_america	25.5975374562299	-0.587810602282645	-0.52694313574545	no
LOC105194763	W	17.2770539143729	0.127073279071061	1.3566622902154	7.79488064326936	10.0259419410726	104W	south_america	17.820822584342	0.326166005913681	0.146751869111811	no
LOC105195673	QA	0.689885361591803	0.297259275323424	1.07755291546055	0.686982155080468	0	114CQA	south_america	0.686982155080468	-0.754444712858984	-0.976011454372901	no
LOC105195673	QA	0.689885361591803	0.297259275323424	1.07755291546055	0.757835618095632	0	3QA	south_america	0.757835618095632	-0.813800164880386	-1.03109501562524	no
LOC105195673	QA	0.689885361591803	0.297259275323424	1.07755291546055	0.692788568103137	0	43QA	south_america	0.692788568103137	-0.75940178965543	-0.980611763764044	no
LOC105195673	QA	0.689885361591803	0.297259275323424	1.07755291546055	1.25949248616452	0	118QA	south_america	1.25949248616452	-1.17599875940271	-1.36722569591533	no
LOC105195673	QA	0.689885361591803	0.297259275323424	1.07755291546055	0.215235283294178	0	112BQA	south_america	0.215235283294178	-0.281235662950139	-0.536859888710258	no
LOC105195673	QA	0.689885361591803	0.297259275323424	1.07755291546055	0.21627215993274	0.357568293214522	111BQA	south_america	0.573840453147262	0.15855868491541	-0.128718124574638	no
LOC105195673	QH	1.77628316116177	-0.156919105199937	1.54693179210804	2.50648548526815	0	43QH	south_america	2.50648548526815	-1.81002575613728	-1.06863577267658	no
LOC105195673	QH	1.77628316116177	-0.156919105199937	1.54693179210804	0	1.84743618160836	3QH	south_america	1.84743618160836	1.5096635077775	1.07734718588099	no
LOC105195673	QH	1.77628316116177	-0.156919105199937	1.54693179210804	1.70513014071517	0	112BQH	south_america	1.70513014071517	-1.43569800212899	-0.826654997623675	no
LOC105195673	QH	1.77628316116177	-0.156919105199937	1.54693179210804	0	1.70513014071517	111BQH	south_america	1.70513014071517	1.43569800212899	1.02953285688093	no
LOC105195673	QH	1.77628316116177	-0.156919105199937	1.54693179210804	2.59526591919288	0	118QH	south_america	2.59526591919288	-1.84609848168342	-1.09195465831212	no
LOC105195673	QH	1.77628316116177	-0.156919105199937	1.54693179210804	0	0	114CQH	south_america	0	0	0.10143892962863	no
LOC105195673	QT	0.652448938540187	0.182227205719409	1.1287051691787	0.830770536410475	0	3QT	south_america	0.830770536410475	-0.872450979159287	-0.93441424180429	no
LOC105195673	QT	0.652448938540187	0.182227205719409	1.1287051691787	0	0.58976129065133	118QT	south_america	0.58976129065133	0.668810155039405	0.431098361739636	no
LOC105195673	QT	0.652448938540187	0.182227205719409	1.1287051691787	0.403076985078189	0	112BQT	south_america	0.403076985078189	-0.488594170000894	-0.594328256871921	no
LOC105195673	QT	0.652448938540187	0.182227205719409	1.1287051691787	0	0.969232292478887	114CQT	south_america	0.969232292478887	0.97763330293098	0.704706701919641	no
LOC105195673	QT	0.652448938540187	0.182227205719409	1.1287051691787	0	0.345622679162408	111BQT	south_america	0.345622679162408	0.42827392613332	0.217990248589848	no
LOC105195673	QT	0.652448938540187	0.182227205719409	1.1287051691787	0.715136586429044	0	43QT	south_america	0.715136586429044	-0.778323471277037	-0.85102000347477	no
LOC105195673	W	1.03355964141415	0.127073279071061	1.3566622902154	0	2.50648548526815	3BW	south_america	2.50648548526815	1.81002575613728	1.24050951309262	no
LOC105195673	W	1.03355964141415	0.127073279071061	1.3566622902154	0	1.26050624165114	114W	south_america	1.26050624165114	1.17664590119448	0.77364324909243	no
LOC105195673	W	1.03355964141415	0.127073279071061	1.3566622902154	0.437318492001414	0	28W	south_america	0.437318492001414	-0.523379780597576	-0.479450976385114	no
LOC105195673	W	1.03355964141415	0.127073279071061	1.3566622902154	0.64881647979822	0	112W	south_america	0.64881647979822	-0.721430829691621	-0.625435021583717	no
LOC105195673	W	1.03355964141415	0.127073279071061	1.3566622902154	0	0.835495161756051	104W	south_america	0.835495161756051	0.876169311593684	0.552161018939864	no
LOC105195673	W	1.03355964141415	0.127073279071061	1.3566622902154	0	1.23162412107224	43CW	south_america	1.23162412107224	1.15809405031617	0.759968622022668	no
LOC105195681	QA	4.88608574727138	0.297259275323424	1.07755291546055	1.38557713620627	2.86054634571618	43QA	south_america	4.24612348192245	0.694466696835998	0.368619875472944	no
LOC105195681	QA	4.88608574727138	0.297259275323424	1.07755291546055	2.51898497232903	3.13660844072176	118QA	south_america	5.6555934130508	0.2332890496004	-0.0593662035573294	no
LOC105195681	QA	4.88608574727138	0.297259275323424	1.07755291546055	8.24378586096562	10.7143030540347	114CQA	south_america	18.9580889150003	0.341715378957619	0.0412565387707146	no
LOC105195681	QA	4.88608574727138	0.297259275323424	1.07755291546055	0.215235283294178	0.528672159533939	112BQA	south_america	0.743907442828117	0.331043375188626	0.0313526132967329	no
LOC105195681	QA	4.88608574727138	0.297259275323424	1.07755291546055	0.21627215993274	0.715136586429044	111BQA	south_america	0.931408746361784	0.49585738077521	0.184304735853186	no
LOC105195681	QA	4.88608574727138	0.297259275323424	1.07755291546055	1.51567123619126	4.01037677642904	3QA	south_america	5.52604801262031	0.993975703008189	0.646572820404823	no
LOC105195681	QH	7.63892311781285	-0.156919105199937	1.54693179210804	10.7143030540346	1.84743618160836	3QH	south_america	12.561739235643	-2.04053571029102	-1.21764683788949	no
LOC105195681	QH	7.63892311781285	-0.156919105199937	1.54693179210804	3.41026028143035	1.45384843871833	112BQH	south_america	4.86410872014868	-0.845817658102615	-0.445332209485398	no
LOC105195681	QH	7.63892311781285	-0.156919105199937	1.54693179210804	1.36410411257214	1.70513014071517	111BQH	south_america	3.06923425328731	0.194404430495068	0.2271099071642	no
LOC105195681	QH	7.63892311781285	-0.156919105199937	1.54693179210804	5.01297097053631	2.90769687743666	43QH	south_america	7.92066784797297	-0.621759432634339	-0.300491805654181	no
LOC105195681	QH	7.63892311781285	-0.156919105199937	1.54693179210804	2.59526591919288	4.76191246845985	118QH	south_america	7.35717838765273	0.680449262417607	0.541309172058869	no
LOC105195681	QH	7.63892311781285	-0.156919105199937	1.54693179210804	17.5453983968771	9.09402741714759	114CQH	south_america	26.6394258140247	-0.877559350141885	-0.465851337866627	no
LOC105195681	QT	8.79433831001638	0.182227205719409	1.1287051691787	0.806153970156377	1.50389129116089	112BQT	south_america	2.31004526131727	0.471251043399616	0.256066726344945	no
LOC105195681	QT	8.79433831001638	0.182227205719409	1.1287051691787	4.67147865454718	4.84616146239444	114CQT	south_america	9.51764011694162	0.0437647545533021	-0.122673710502149	no
LOC105195681	QT	8.79433831001638	0.182227205719409	1.1287051691787	5.81539375487333	2.25564274821782	3QT	south_america	8.07103650309115	-1.06585461330609	-1.10576424482371	no
LOC105195681	QT	8.79433831001638	0.182227205719409	1.1287051691787	10.5108269727312	8.25665806911862	118QT	south_america	18.7674850418498	-0.314428148315397	-0.440022219793852	no
LOC105195681	QT	8.79433831001638	0.182227205719409	1.1287051691787	0.470380728473151	1.38249071664963	111BQT	south_america	1.85287144512278	0.696280829501134	0.455436581508505	no
LOC105195681	QT	8.79433831001638	0.182227205719409	1.1287051691787	8.58163903714853	11.9372799427002	43QT	south_america	20.5189189798487	0.433189953333052	0.222345705917389	no
LOC105195681	W	3.20911356146582	0.127073279071061	1.3566622902154	0.923718090804182	2.52101248330227	114W	south_america	3.44473057410645	0.872092945695577	0.549156316938853	no
LOC105195681	W	3.20911356146582	0.127073279071061	1.3566622902154	11.678696636368	2.50648548526815	3BW	south_america	14.1851821216361	-1.85430878352591	-1.46048289016892	no
LOC105195681	W	3.20911356146582	0.127073279071061	1.3566622902154	4.65231500389866	1.23162412107224	43CW	south_america	5.8839391249709	-1.34074781908866	-1.08193550358555	no
LOC105195681	W	3.20911356146582	0.127073279071061	1.3566622902154	1.31195547600424	1.66154107282095	28W	south_america	2.97349654882519	0.203148215599089	0.0560750726814632	no
LOC105195681	W	3.20911356146582	0.127073279071061	1.3566622902154	0.97436008040867	1.6709903235121	104W	south_america	2.64535040392077	0.435989619333578	0.227703196654395	no
LOC105195681	W	3.20911356146582	0.127073279071061	1.3566622902154	1.94644943939466	0	112W	south_america	1.94644943939466	-1.5589775099837	-1.24279328851034	no
LOC105195701	QA	16.9269687130172	0.297259275323424	1.07755291546055	6.92788568103137	12.1573219692938	43QA	south_america	19.0852076503251	0.730857809635186	0.402391871517921	no
LOC105195701	QA	16.9269687130172	0.297259275323424	1.07755291546055	12.3656787914484	29.761952927874	114CQA	south_america	42.1276317193225	1.20261398757302	0.840195130336265	no
LOC105195701	QA	16.9269687130172	0.297259275323424	1.07755291546055	12.9141169976507	11.3664514299797	112BQA	south_america	24.2805684276304	-0.170117780453102	-0.433739307899111	no
LOC105195701	QA	16.9269687130172	0.297259275323424	1.07755291546055	6.92720867390485	7.84152110180441	118QA	south_america	14.7687297757093	0.157481639240885	-0.129717653840506	no
LOC105195701	QA	16.9269687130172	0.297259275323424	1.07755291546055	5.83934831818398	8.58163903714853	111BQA	south_america	14.4209873553325	0.486413599161986	0.175540635754038	no
LOC105195701	QA	16.9269687130172	0.297259275323424	1.07755291546055	2.2735068542869	9.02334774696535	3QA	south_america	11.2968546012522	1.61445553694277	1.22239589603484	no
LOC105195701	QH	10.1051399932926	-0.156919105199937	1.54693179210804	5.01297097053631	4.54701370857379	114CQH	south_america	9.5599846791101	-0.116366702635454	0.0262147321371041	no
LOC105195701	QH	10.1051399932926	-0.156919105199937	1.54693179210804	10.7143030540346	16.6269256344753	3QH	south_america	27.3412286885099	0.589509748603019	0.482522149723086	no
LOC105195701	QH	10.1051399932926	-0.156919105199937	1.54693179210804	8.52565070357586	1.45384843871833	112BQH	south_america	9.97949914229419	-1.95677150335053	-1.16349822748028	no
LOC105195701	QH	10.1051399932926	-0.156919105199937	1.54693179210804	2.50648548526815	14.5384843871833	43QH	south_america	17.0449698724515	2.14774812990052	1.48983119156136	no
LOC105195701	QH	10.1051399932926	-0.156919105199937	1.54693179210804	5.19053183838576	1.19047811711496	118QH	south_america	6.38100995550072	-1.49881755677406	-0.867458060154994	no
LOC105195701	QH	10.1051399932926	-0.156919105199937	1.54693179210804	6.82052056286069	3.41026028143035	111BQH	south_america	10.230780844291	-0.826400839674583	-0.432780383653715	no
LOC105195701	QT	13.2821814083033	0.182227205719409	1.1287051691787	4.70380728473151	8.29494429989779	111BQT	south_america	12.9987515846293	0.704520981714764	0.462737117059012	no
LOC105195701	QT	13.2821814083033	0.182227205719409	1.1287051691787	6.04615477617283	7.51945645580446	112BQT	south_america	13.5656112319773	0.273925223467775	0.0812417806282307	no
LOC105195701	QT	13.2821814083033	0.182227205719409	1.1287051691787	9.9692464369257	7.89474961876238	3QT	south_america	17.8639960556881	-0.302438518894382	-0.429399756330041	no
LOC105195701	QT	13.2821814083033	0.182227205719409	1.1287051691787	8.58163903714853	5.11597711830009	43QT	south_america	13.6976161554486	-0.647689455627581	-0.735282059486694	no
LOC105195701	QT	13.2821814083033	0.182227205719409	1.1287051691787	4.67147865454719	4.71809032521064	118QT	south_america	9.38956897975783	0.0118084892697153	-0.150986033468509	no
LOC105195701	QT	13.2821814083033	0.182227205719409	1.1287051691787	2.33573932727359	2.90769687743666	114CQT	south_america	5.24343620471025	0.228312007675127	0.0408297961364454	no
LOC105195701	W	17.523676189131	0.127073279071061	1.3566622902154	0	2.50648548526815	3BW	south_america	2.50648548526815	1.81002575613728	1.24050951309262	no
LOC105195701	W	17.523676189131	0.127073279071061	1.3566622902154	8.30905134802687	7.7538583398311	28W	south_america	16.062909687858	-0.0887151177948045	-0.159058299491471	no
LOC105195701	W	17.523676189131	0.127073279071061	1.3566622902154	10.160898998846	8.82354369155795	114W	south_america	18.9844426904039	-0.184137785955737	-0.229394645426009	no
LOC105195701	W	17.523676189131	0.127073279071061	1.3566622902154	5.84616048245202	17.5453983968771	104W	south_america	23.3915588793291	1.4376942440995	0.966062795790067	no
LOC105195701	W	17.523676189131	0.127073279071061	1.3566622902154	6.20308667186488	14.7794894528669	43CW	south_america	20.9825761247318	1.13136335866853	0.740265345945469	no
LOC105195701	W	17.523676189131	0.127073279071061	1.3566622902154	7.13698127778042	6.76135068421303	112W	south_america	13.8983319619935	-0.0681859291497934	-0.143926170594638	no
LOC105195710	QA	0.749644348304743	0.297259275323424	1.07755291546055	0.215235283294178	0.264336079766969	112BQA	south_america	0.479571363061148	0.0571443418352689	-0.222833542597331	no
LOC105195710	QA	0.749644348304743	0.297259275323424	1.07755291546055	0	0.784152110180441	118QA	south_america	0.784152110180441	0.83523861932102	0.499260255602077	no
LOC105195710	QA	0.749644348304743	0.297259275323424	1.07755291546055	0.21627215993274	0.357568293214522	111BQA	south_america	0.573840453147262	0.15855868491541	-0.128718124574638	no
LOC105195710	QA	0.749644348304743	0.297259275323424	1.07755291546055	1.37396431016094	0	114CQA	south_america	1.37396431016094	-1.24729824587246	-1.4333936635824	no
LOC105195710	QA	0.749644348304743	0.297259275323424	1.07755291546055	0	0.715136586429044	43QA	south_america	0.715136586429044	0.778323471277037	0.446441366406592	no
LOC105195710	QA	0.749644348304743	0.297259275323424	1.07755291546055	0	1.00259419410726	3QA	south_america	1.00259419410726	1.00187010289637	0.653899049840907	no
LOC105195710	QH	3.03333772843508	-0.156919105199937	1.54693179210804	2.50648548526815	2.2735068542869	114CQH	south_america	4.77999233955505	-0.0991887563966214	0.0373192593867666	no
LOC105195710	QH	3.03333772843508	-0.156919105199937	1.54693179210804	14.2857374053795	0	3QH	south_america	14.2857374053795	-3.93411424642025	-2.44173347557429	no
LOC105195710	QH	3.03333772843508	-0.156919105199937	1.54693179210804	1.70513014071517	1.45384843871833	112BQH	south_america	3.1589785794335	-0.140651858043397	0.0105158141034599	no
LOC105195710	QH	3.03333772843508	-0.156919105199937	1.54693179210804	2.59526591919288	0	118QH	south_america	2.59526591919288	-1.84609848168342	-1.09195465831212	no
LOC105195710	QH	3.03333772843508	-0.156919105199937	1.54693179210804	1.36410411257214	0	111BQH	south_america	1.36410411257214	-1.24129357163393	-0.700984020088105	no
LOC105195710	QH	3.03333772843508	-0.156919105199937	1.54693179210804	0	2.90769687743666	43QH	south_america	2.90769687743666	1.96631856086315	1.37254769531222	no
LOC105195710	QT	1.01609772812037	0.182227205719409	1.1287051691787	0	1.12782137410891	3QT	south_america	1.12782137410891	1.0893770448693	0.8037084120116	no
LOC105195710	QT	1.01609772812037	0.182227205719409	1.1287051691787	0.403076985078189	0.501297097053631	112BQT	south_america	0.904374082131819	0.0976153352938308	-0.0749636598963625	no
LOC105195710	QT	1.01609772812037	0.182227205719409	1.1287051691787	0	1.93846458495777	114CQT	south_america	1.93846458495777	1.5550625107433	1.21629221032348	no
LOC105195710	QT	1.01609772812037	0.182227205719409	1.1287051691787	0.583934831818398	0	118QT	south_america	0.583934831818398	-0.66351297951696	-0.749301242105386	no
LOC105195710	QT	1.01609772812037	0.182227205719409	1.1287051691787	0.235190364236576	0	111BQT	south_america	0.235190364236576	-0.304733403247833	-0.431432957219092	no
LOC105195710	QT	1.01609772812037	0.182227205719409	1.1287051691787	1.43027317285809	2.55798855915004	43QT	south_america	3.98826173200813	0.549943383674982	0.325785854443408	no
LOC105195710	W	1.39005407800248	0.127073279071061	1.3566622902154	0	1.22933648803873	112W	south_america	1.22933648803873	1.15661438823829	0.758877958496043	no
LOC105195710	W	1.39005407800248	0.127073279071061	1.3566622902154	1.55077166796622	0	43CW	south_america	1.55077166796622	-1.35093376203875	-1.08944359386237	no
LOC105195710	W	1.39005407800248	0.127073279071061	1.3566622902154	0	2.50648548526815	3BW	south_america	2.50648548526815	1.81002575613728	1.24050951309262	no
LOC105195710	W	1.39005407800248	0.127073279071061	1.3566622902154	0	0.55384702427365	28W	south_america	0.55384702427365	0.635844477886412	0.375016835423777	no
LOC105195710	W	1.39005407800248	0.127073279071061	1.3566622902154	0.923718090804182	2.52101248330227	114W	south_america	3.44473057410645	0.872092945695577	0.549156316938853	no
LOC105195710	W	1.39005407800248	0.127073279071061	1.3566622902154	0.487180040204335	0	104W	south_america	0.487180040204335	-0.572579312748018	-0.515716104785366	no
LOC105195789	QA	5.23926656173259	0.297259275323424	1.07755291546055	3.67662671885658	5.72109269143235	111BQA	south_america	9.39771941028893	0.523227520663741	0.20970501039732	no
LOC105195789	QA	5.23926656173259	0.297259275323424	1.07755291546055	6.18283939572422	4.76191246845985	114CQA	south_america	10.9447518641841	-0.318006513926169	-0.570984292670795	no
LOC105195789	QA	5.23926656173259	0.297259275323424	1.07755291546055	1.51567123619126	1.00259419410726	3QA	south_america	2.51826543029853	-0.329073291138084	-0.581254579218334	no
LOC105195789	QA	5.23926656173259	0.297259275323424	1.07755291546055	2.36758811623596	3.17203295720363	112BQA	south_america	5.53962107343959	0.309034858843549	0.0109280791236983	no
LOC105195789	QA	5.23926656173259	0.297259275323424	1.07755291546055	2.07836570430941	2.86054634571618	43QA	south_america	4.93891205002559	0.326640401167927	0.0272665271681302	no
LOC105195789	QA	5.23926656173259	0.297259275323424	1.07755291546055	1.25949248616452	2.35245633054132	118QA	south_america	3.61194881670584	0.569219780147824	0.25238714583976	no
LOC105195789	QH	3.51430214252616	-0.156919105199937	1.54693179210804	0	0	43QH	south_america	0	0	0.10143892962863	no
LOC105195789	QH	3.51430214252616	-0.156919105199937	1.54693179210804	2.59526591919288	0	118QH	south_america	2.59526591919288	-1.84609848168342	-1.09195465831212	no
LOC105195789	QH	3.51430214252616	-0.156919105199937	1.54693179210804	5.01297097053631	0	114CQH	south_america	5.01297097053631	-2.58807799349749	-1.57160057133777	no
LOC105195789	QH	3.51430214252616	-0.156919105199937	1.54693179210804	2.72820822514428	1.70513014071517	111BQH	south_america	4.43333836585945	-0.462784436455975	-0.19772386398448	no
LOC105195789	QH	3.51430214252616	-0.156919105199937	1.54693179210804	14.2857374053795	0	3QH	south_america	14.2857374053795	-3.93411424642025	-2.44173347557429	no
LOC105195789	QH	3.51430214252616	-0.156919105199937	1.54693179210804	0	1.45384843871833	112BQH	south_america	1.45384843871833	1.2950461440856	0.938609741355765	no
LOC105195789	QT	2.64245370445674	0.182227205719409	1.1287051691787	0.830770536410475	2.25564274821782	3QT	south_america	3.0864132846283	0.830491417726206	0.57434326492764	no
LOC105195789	QT	2.64245370445674	0.182227205719409	1.1287051691787	1.20923095523457	0	112BQT	south_america	1.20923095523457	-1.14354424737338	-1.17459500434244	no
LOC105195789	QT	2.64245370445674	0.182227205719409	1.1287051691787	2.33573932727359	2.90769687743666	114CQT	south_america	5.24343620471025	0.228312007675127	0.0408297961364454	no
LOC105195789	QT	2.64245370445674	0.182227205719409	1.1287051691787	1.75180449545519	2.35904516260532	118QT	south_america	4.11084965806051	0.287673216790556	0.0934221034425446	no
LOC105195789	QT	2.64245370445674	0.182227205719409	1.1287051691787	0.470380728473151	1.72811339581204	111BQT	south_america	2.19849412428519	0.891713848969643	0.62858456098548	no
LOC105195789	QT	2.64245370445674	0.182227205719409	1.1287051691787	0	0	43QT	south_america	0	0	-0.161448012018946	no
LOC105195789	W	3.0334510898826	0.127073279071061	1.3566622902154	2.59526591919288	0.614668244019367	112W	south_america	3.20993416321225	-1.15486070801779	-0.944917534993415	no
LOC105195789	W	3.0334510898826	0.127073279071061	1.3566622902154	0	0	3BW	south_america	0	0	-0.093666109825228	no
LOC105195789	W	3.0334510898826	0.127073279071061	1.3566622902154	1.55077166796622	0	43CW	south_america	1.55077166796622	-1.35093376203875	-1.08944359386237	no
LOC105195789	W	3.0334510898826	0.127073279071061	1.3566622902154	1.84743618160836	2.52101248330227	114W	south_america	4.36844866491063	0.306326834324526	0.132128353936193	no
LOC105195789	W	3.0334510898826	0.127073279071061	1.3566622902154	1.46154012061301	2.50648548526815	104W	south_america	3.96802560588116	0.510464501903634	0.28259886457941	no
LOC105195789	W	3.0334510898826	0.127073279071061	1.3566622902154	1.74927396800566	1.1076940485473	28W	south_america	2.85696801655296	-0.383385218543408	-0.376260548624392	no
LOC105196907	QA	3.5375075890793	0.297259275323424	1.07755291546055	0	3.13660844072176	118QA	south_america	3.13660844072176	2.04844840273524	1.62515371847271	no
LOC105196907	QA	3.5375075890793	0.297259275323424	1.07755291546055	3.03134247238253	2.00518838821452	3QA	south_america	5.03653086059705	-0.423804915919109	-0.669168243059646	no
LOC105196907	QA	3.5375075890793	0.297259275323424	1.07755291546055	1.38557713620627	1.43027317285809	43QA	south_america	2.81585030906436	0.0267801521402927	-0.251012381204062	no
LOC105196907	QA	3.5375075890793	0.297259275323424	1.07755291546055	2.74792862032187	1.19047811711496	114CQA	south_america	3.93840673743683	-0.774847674782656	-0.994945988010122	no
LOC105196907	QA	3.5375075890793	0.297259275323424	1.07755291546055	0	0	112BQA	south_america	0	0	-0.27586513020233	no
LOC105196907	QA	3.5375075890793	0.297259275323424	1.07755291546055	2.81153807912562	1.43027317285809	111BQA	south_america	4.24181125198371	-0.649254801516191	-0.878392200753385	no
LOC105196907	QH	0	-0.156919105199937	1.54693179210804	0	2.90769687743666	112BQH	south_america	2.90769687743666	1.96631856086315	1.37254769531222	no
LOC105196907	QH	0	-0.156919105199937	1.54693179210804	0	0	114CQH	south_america	0	0	0.10143892962863	no
LOC105196907	QH	0	-0.156919105199937	1.54693179210804	0	0	118QH	south_america	0	0	0.10143892962863	no
LOC105196907	QH	0	-0.156919105199937	1.54693179210804	0	0	111BQH	south_america	0	0	0.10143892962863	no
LOC105196907	QH	0	-0.156919105199937	1.54693179210804	0	0	43QH	south_america	0	0	0.10143892962863	no
LOC105196907	QH	0	-0.156919105199937	1.54693179210804	0	1.84743618160836	3QH	south_america	1.84743618160836	1.5096635077775	1.07734718588099	no
LOC105196907	QT	3.39775102502223	0.182227205719409	1.1287051691787	2.41846191046913	1.00259419410726	112BQT	south_america	3.42105610457639	-0.771477247575444	-0.84495444810341	no
LOC105196907	QT	3.39775102502223	0.182227205719409	1.1287051691787	0	2.90769687743666	114CQT	south_america	2.90769687743666	1.96631856086315	1.58065312701805	no
LOC105196907	QT	3.39775102502223	0.182227205719409	1.1287051691787	1.64633254965603	1.72811339581204	111BQT	south_america	3.37444594546807	0.0439092438271494	-0.122545697201783	no
LOC105196907	QT	3.39775102502223	0.182227205719409	1.1287051691787	3.50360899091039	4.71809032521064	118QT	south_america	8.22169931612103	0.344451833301403	0.143726308704723	no
LOC105196907	QT	3.39775102502223	0.182227205719409	1.1287051691787	3.3230821456419	11.2782137410891	3QT	south_america	14.601295886731	1.50596853465942	1.17279637330202	no
LOC105196907	QT	3.39775102502223	0.182227205719409	1.1287051691787	2.14540975928713	0.852662853050014	43QT	south_america	2.99807261233715	-0.763647608227461	-0.838017615029738	no
LOC105196907	W	3.43406439249556	0.127073279071061	1.3566622902154	2.18659246000707	2.76923512136825	28W	south_america	4.95582758137532	0.242257270160269	0.0849024786197309	no
LOC105196907	W	3.43406439249556	0.127073279071061	1.3566622902154	0	1.26050624165114	114W	south_america	1.26050624165114	1.17664590119448	0.77364324909243	no
LOC105196907	W	3.43406439249556	0.127073279071061	1.3566622902154	0	0	3BW	south_america	0	0	-0.093666109825228	no
LOC105196907	W	3.43406439249556	0.127073279071061	1.3566622902154	1.29763295959644	0.614668244019367	112W	south_america	1.91230120361581	-0.508910576249195	-0.468785680789639	no
LOC105196907	W	3.43406439249556	0.127073279071061	1.3566622902154	1.46154012061301	5.0129709705363	104W	south_america	6.47451109114931	1.28851673926385	0.856103592301063	no
LOC105196907	W	3.43406439249556	0.127073279071061	1.3566622902154	0	8.6213688475057	43CW	south_america	8.6213688475057	3.26624216312426	2.31389116266717	no
LOC105199287	QA	14.187256800005	0.297259275323424	1.07755291546055	9.29970287710782	10.7270487964357	111BQA	south_america	20.0267516735435	0.187237273996838	-0.102103571665029	no
LOC105199287	QA	14.187256800005	0.297259275323424	1.07755291546055	5.49585724064375	9.52382493691969	114CQA	south_america	15.0196821775634	0.696067322789473	0.370105302249215	no
LOC105199287	QA	14.187256800005	0.297259275323424	1.07755291546055	0	0	112BQA	south_america	0	0	-0.27586513020233	no
LOC105199287	QA	14.187256800005	0.297259275323424	1.07755291546055	6.29746243082259	7.05736899162397	118QA	south_america	13.3548314224466	0.142913947661162	-0.143236889295868	no
LOC105199287	QA	14.187256800005	0.297259275323424	1.07755291546055	2.77115427241255	9.29677562357758	43QA	south_america	12.0679298959901	1.44911456107794	1.06895472995144	no
LOC105199287	QA	14.187256800005	0.297259275323424	1.07755291546055	13.6410411257214	13.0337245233944	3QA	south_america	26.6747656491158	-0.0611201991866374	-0.332586427420959	no
LOC105199287	QH	20.9159601725678	-0.156919105199937	1.54693179210804	9.54872878800497	8.52565070357586	111BQH	south_america	18.0743794915808	-0.147179599773142	0.00629601478001982	no
LOC105199287	QH	20.9159601725678	-0.156919105199937	1.54693179210804	2.59526591919288	7.14286870268977	118QH	south_america	9.73813462188265	1.17943865851336	0.863876332835728	no
LOC105199287	QH	20.9159601725678	-0.156919105199937	1.54693179210804	8.52565070357586	11.6307875097467	112BQH	south_america	20.1564382133225	0.407055039148928	0.364575960767039	no
LOC105199287	QH	20.9159601725678	-0.156919105199937	1.54693179210804	14.2857374053795	7.38974472643346	3QH	south_america	21.675482131813	-0.865487331763654	-0.458047491284755	no
LOC105199287	QH	20.9159601725678	-0.156919105199937	1.54693179210804	20.0518838821452	9.09402741714759	114CQH	south_america	29.1459112992928	-1.06044743198974	-0.584077676468556	no
LOC105199287	QH	20.9159601725678	-0.156919105199937	1.54693179210804	12.5324274263408	11.6307875097466	43QH	south_america	24.1632149360874	-0.0994760592819601	0.0371335350472681	no
LOC105199287	QT	15.6897410628653	0.182227205719409	1.1287051691787	4.08754382272879	8.25665806911862	118QT	south_america	12.3442018918474	0.863522114936097	0.603607503377017	no
LOC105199287	QT	15.6897410628653	0.182227205719409	1.1287051691787	22.8134653309478	32.4885318412664	111BQT	south_america	55.3019971722142	0.491889552161222	0.274351845723484	no
LOC105199287	QT	15.6897410628653	0.182227205719409	1.1287051691787	0.403076985078189	2.00518838821452	112BQT	south_america	2.40826537329271	1.09886126294017	0.812111153781418	no
LOC105199287	QT	15.6897410628653	0.182227205719409	1.1287051691787	9.34295730909437	9.69232292478887	114CQT	south_america	19.0352802338832	0.0479265679064534	-0.118986464738776	no
LOC105199287	QT	15.6897410628653	0.182227205719409	1.1287051691787	17.44618126462	13.5338564893069	3QT	south_america	30.9800377539269	-0.343904613929364	-0.466137512271352	no
LOC105199287	QT	15.6897410628653	0.182227205719409	1.1287051691787	1.43027317285809	3.41065141220006	43QT	south_america	4.84092458505815	0.859873256265262	0.60037472056493	no
LOC105199287	W	24.080867575513	0.127073279071061	1.3566622902154	1.94644943939466	0	112W	south_america	1.94644943939466	-1.5589775099837	-1.24279328851034	no
LOC105199287	W	24.080867575513	0.127073279071061	1.3566622902154	18.4743618160836	52.9412621493477	114W	south_america	71.4156239654313	1.46981322772229	0.9897377986662	no
LOC105199287	W	24.080867575513	0.127073279071061	1.3566622902154	31.0154333593244	35.717099511095	43CW	south_america	66.7325328704194	0.197684558363973	0.0520477939146533	no
LOC105199287	W	24.080867575513	0.127073279071061	1.3566622902154	8.74636984002829	18.8307988253041	28W	south_america	27.5771686653324	1.02480591963556	0.661721525717328	no
LOC105199287	W	24.080867575513	0.127073279071061	1.3566622902154	15.5715955151573	5.01297097053631	3BW	south_america	20.5845664856936	-1.46256261348398	-1.17172556797658	no
LOC105199287	W	24.080867575513	0.127073279071061	1.3566622902154	3.41026028143035	2.50648548526815	104W	south_america	5.9167457666985	-0.330838046050937	-0.337527864100428	no
LOC105199288	QA	2.47804815876619	0.297259275323424	1.07755291546055	0.21627215993274	0	111BQA	south_america	0.21627215993274	-0.282466090501827	-0.538001760755736	no
LOC105199288	QA	2.47804815876619	0.297259275323424	1.07755291546055	0.757835618095632	3.00778258232178	3QA	south_america	3.76561820041742	1.18900408119913	0.827564747012512	no
LOC105199288	QA	2.47804815876619	0.297259275323424	1.07755291546055	0	1.19047811711496	114CQA	south_america	1.19047811711496	1.1312458022037	0.773963408120731	no
LOC105199288	QA	2.47804815876619	0.297259275323424	1.07755291546055	0	0	112BQA	south_america	0	0	-0.27586513020233	no
LOC105199288	QA	2.47804815876619	0.297259275323424	1.07755291546055	15.241348498269	12.1573219692938	43QA	south_america	27.3986704675628	-0.303805548641474	-0.557805389731606	no
LOC105199288	QA	2.47804815876619	0.297259275323424	1.07755291546055	10.0759398893161	24.3087154155937	118QA	south_america	34.3846553049098	1.19220515387848	0.830535434236712	no
LOC105199288	QH	6.20344908765127	-0.156919105199937	1.54693179210804	0	0	43QH	south_america	0	0	0.10143892962863	no
LOC105199288	QH	6.20344908765127	-0.156919105199937	1.54693179210804	0	2.38095623422992	118QH	south_america	2.38095623422992	1.75743134096713	1.23751445017388	no
LOC105199288	QH	6.20344908765127	-0.156919105199937	1.54693179210804	6.82052056286069	4.36154531615499	112BQH	south_america	11.1820658790157	-0.5446157645681	-0.25062298243922	no
LOC105199288	QH	6.20344908765127	-0.156919105199937	1.54693179210804	6.82052056286069	3.41026028143035	111BQH	south_america	10.230780844291	-0.826400839674583	-0.432780383653715	no
LOC105199288	QH	6.20344908765127	-0.156919105199937	1.54693179210804	0	0	3QH	south_america	0	0	0.10143892962863	no
LOC105199288	QH	6.20344908765127	-0.156919105199937	1.54693179210804	10.0259419410726	0	114CQH	south_america	10.0259419410726	-3.46283000469883	-2.13707606008527	no
LOC105199288	QT	11.6002223297617	0.182227205719409	1.1287051691787	2.33573932727359	3.87692916991555	114CQT	south_america	6.21266849718914	0.547966466355402	0.324034363111957	no
LOC105199288	QT	11.6002223297617	0.182227205719409	1.1287051691787	9.40761456946302	9.67743501654743	111BQT	south_america	19.0850495860104	0.0369256775949316	-0.128732934066569	no
LOC105199288	QT	11.6002223297617	0.182227205719409	1.1287051691787	0.830770536410475	1.12782137410891	3QT	south_america	1.95859191051939	0.216926065710017	0.0307421822262555	no
LOC105199288	QT	11.6002223297617	0.182227205719409	1.1287051691787	6.4362292778614	8.52662853050014	43QT	south_america	14.9628578083615	0.357394482440316	0.155193119960962	no
LOC105199288	QT	11.6002223297617	0.182227205719409	1.1287051691787	3.22461588062551	5.01297097053631	112BQT	south_america	8.23758685116182	0.509257821880066	0.289739628284524	no
LOC105199288	QT	11.6002223297617	0.182227205719409	1.1287051691787	11.0947618045496	8.84641935976995	118QT	south_america	19.9411811643195	-0.296711266528528	-0.424325577064944	no
LOC105199288	W	4.37780568934193	0.127073279071061	1.3566622902154	8.52924417381421	12.3162412107224	43CW	south_america	20.8454853845366	0.482753214560045	0.262172788360258	no
LOC105199288	W	4.37780568934193	0.127073279071061	1.3566622902154	3.49854793601131	4.98462321846285	28W	south_america	8.48317115447416	0.411801024238163	0.209873707864244	no
LOC105199288	W	4.37780568934193	0.127073279071061	1.3566622902154	0	0	3BW	south_america	0	0	-0.093666109825228	no
LOC105199288	W	4.37780568934193	0.127073279071061	1.3566622902154	2.59526591919288	1.8440047320581	112W	south_america	4.43927065125098	-0.338174616265099	-0.34293567285805	no
LOC105199288	W	4.37780568934193	0.127073279071061	1.3566622902154	0	0	114W	south_america	0	0	-0.093666109825228	no
LOC105199288	W	4.37780568934193	0.127073279071061	1.3566622902154	0.97436008040867	3.3419806470242	104W	south_america	4.31634072743287	1.13696816558012	0.744396666578475	no
LOC105199292	QA	13.0232671813942	0.297259275323424	1.07755291546055	0	0	112BQA	south_america	0	0	-0.27586513020233	no
LOC105199292	QA	13.0232671813942	0.297259275323424	1.07755291546055	4.75798751852028	7.50893415750496	111BQA	south_america	12.2669216760252	0.563413767373137	0.246998999521019	no
LOC105199292	QA	13.0232671813942	0.297259275323424	1.07755291546055	4.80887508556328	20.2381279909543	114CQA	south_america	25.0470030765176	1.87032589564622	1.45985092495477	no
LOC105199292	QA	13.0232671813942	0.297259275323424	1.07755291546055	6.29746243082259	6.27321688144353	118QA	south_america	12.5706793122661	-0.00480128144850214	-0.280320857043782	no
LOC105199292	QA	13.0232671813942	0.297259275323424	1.07755291546055	3.46394284051568	10.0119122100066	43QA	south_america	13.4758550505223	1.30267455442085	0.933054205201343	no
LOC105199292	QA	13.0232671813942	0.297259275323424	1.07755291546055	9.85186303524322	10.0259419410726	3QA	south_america	19.8778049763158	0.022959165669387	-0.254558366200328	no
LOC105199292	QH	2.78785986927773	-0.156919105199937	1.54693179210804	2.50648548526815	0	43QH	south_america	2.50648548526815	-1.81002575613728	-1.06863577267658	no
LOC105199292	QH	2.78785986927773	-0.156919105199937	1.54693179210804	2.50648548526815	2.2735068542869	114CQH	south_america	4.77999233955505	-0.0991887563966214	0.0373192593867666	no
LOC105199292	QH	2.78785986927773	-0.156919105199937	1.54693179210804	1.29763295959644	0	118QH	south_america	1.29763295959644	-1.20014834991483	-0.674386065395461	no
LOC105199292	QH	2.78785986927773	-0.156919105199937	1.54693179210804	1.36410411257214	1.70513014071517	111BQH	south_america	3.06923425328731	0.194404430495068	0.2271099071642	no
LOC105199292	QH	2.78785986927773	-0.156919105199937	1.54693179210804	1.70513014071517	0	112BQH	south_america	1.70513014071517	-1.43569800212899	-0.826654997623675	no
LOC105199292	QH	2.78785986927773	-0.156919105199937	1.54693179210804	14.2857374053795	1.84743618160836	3QH	south_america	16.1331735869879	-2.42445073864276	-1.46582521932192	no
LOC105199292	QT	10.0770776258682	0.182227205719409	1.1287051691787	5.17418801320466	4.4930948291113	111BQT	south_america	9.66728284231597	-0.168630218038281	-0.310849487836572	no
LOC105199292	QT	10.0770776258682	0.182227205719409	1.1287051691787	6.42328315000238	4.71809032521064	118QT	south_america	11.141373475213	-0.376523989800939	-0.495037331960589	no
LOC105199292	QT	10.0770776258682	0.182227205719409	1.1287051691787	4.43384683586007	2.00518838821452	112BQT	south_america	6.4390352240746	-0.854518467867383	-0.918526557596241	no
LOC105199292	QT	10.0770776258682	0.182227205719409	1.1287051691787	4.15385268205238	16.9173206116337	3QT	south_america	21.071173293686	1.79763170547051	1.43120147214932	no
LOC105199292	QT	10.0770776258682	0.182227205719409	1.1287051691787	4.67147865454718	5.81539375487332	114CQT	south_america	10.4868724094205	0.265072089932261	0.073398161428758	no
LOC105199292	QT	10.0770776258682	0.182227205719409	1.1287051691787	0.715136586429044	7.67396567745013	43QT	south_america	8.38910226387917	2.33836826324627	1.9102783582499	no
LOC105199292	W	9.62248966601614	0.127073279071061	1.3566622902154	0	2.50648548526815	3BW	south_america	2.50648548526815	1.81002575613728	1.24050951309262	no
LOC105199292	W	9.62248966601614	0.127073279071061	1.3566622902154	2.77115427241255	0	114W	south_america	2.77115427241255	-1.91500617023349	-1.50522312297803	no
LOC105199292	W	9.62248966601614	0.127073279071061	1.3566622902154	5.42770083788177	17.2427376950114	43CW	south_america	22.6704385328932	1.50494756271409	1.01563542642898	no
LOC105199292	W	9.62248966601614	0.127073279071061	1.3566622902154	3.93586642801273	3.3230821456419	28W	south_america	7.25894857365463	-0.19124310344949	-0.234631997083085	no
LOC105199292	W	9.62248966601614	0.127073279071061	1.3566622902154	4.38462036183902	12.5324274263408	104W	south_america	16.9170477881798	1.32950411352081	0.886315513537894	no
LOC105199292	W	9.62248966601614	0.127073279071061	1.3566622902154	5.83934831818398	6.14668244019367	112W	south_america	11.9860307583776	0.0634148185339254	-0.0469228495523586	no
LOC105199293	QA	22.1260739185145	0.297259275323424	1.07755291546055	15.241348498269	7.15136586429044	43QA	south_america	22.3927143625595	-0.994557696123882	-1.19884318710713	no
LOC105199293	QA	22.1260739185145	0.297259275323424	1.07755291546055	0	0	112BQA	south_america	0	0	-0.27586513020233	no
LOC105199293	QA	22.1260739185145	0.297259275323424	1.07755291546055	7.35325343771316	17.1632780742971	111BQA	south_america	24.5165315120102	1.12061448583005	0.764097241716172	no
LOC105199293	QA	22.1260739185145	0.297259275323424	1.07755291546055	6.82052056286069	15.0389129116089	3QA	south_america	21.8594334744696	1.03623981488104	0.685795127974555	no
LOC105199293	QA	22.1260739185145	0.297259275323424	1.07755291546055	16.4875717219312	27.3809966936441	114CQA	south_america	43.8685684155754	0.698595281010862	0.372451319957597	no
LOC105199293	QA	22.1260739185145	0.297259275323424	1.07755291546055	13.2246711047274	3.92076055090221	118QA	south_america	17.1454316556296	-1.53144207537627	-1.69708728403199	no
LOC105199293	QH	18.9232450746963	-0.156919105199937	1.54693179210804	12.2769370131492	6.82052056286069	111BQH	south_america	19.0974575760099	-0.763585808623045	-0.392174177632222	no
LOC105199293	QH	18.9232450746963	-0.156919105199937	1.54693179210804	5.19053183838576	2.38095623422992	118QH	south_america	7.57148807261568	-0.872632018010632	-0.46266610878517	no
LOC105199293	QH	18.9232450746963	-0.156919105199937	1.54693179210804	10.0259419410726	8.72309063230999	43QH	south_america	18.7490325733826	-0.18141503539692	-0.0158351714807036	no
LOC105199293	QH	18.9232450746963	-0.156919105199937	1.54693179210804	25.0000404594142	1.84743618160836	3QH	south_america	26.8474766410225	-3.19077845538478	-1.9612108081705	no
LOC105199293	QH	18.9232450746963	-0.156919105199937	1.54693179210804	10.0259419410726	6.82052056286069	114CQH	south_america	16.8464625039333	-0.495565362836032	-0.218914795961763	no
LOC105199293	QH	18.9232450746963	-0.156919105199937	1.54693179210804	18.7564315478669	10.1769390710283	112BQH	south_america	28.9333706188952	-0.821797243351935	-0.429804430643936	no
LOC105199293	QT	17.1504988617617	0.182227205719409	1.1287051691787	5.64307779109464	8.02075355285809	112BQT	south_america	13.6638313439527	0.441396146101744	0.229616154385931	no
LOC105199293	QT	17.1504988617617	0.182227205719409	1.1287051691787	10.7270487964357	4.26331426525007	43QT	south_america	14.9903630616857	-1.15579654970018	-1.18545018837222	no
LOC105199293	QT	17.1504988617617	0.182227205719409	1.1287051691787	10.3483760264093	18.3180019956076	111BQT	south_america	28.6663780220169	0.767460028206001	0.518499284372407	no
LOC105199293	QT	17.1504988617617	0.182227205719409	1.1287051691787	5.81539375487333	13.5338564893069	3QT	south_america	19.3492502441803	1.0925486506932	0.80651836266169	no
LOC105199293	QT	17.1504988617617	0.182227205719409	1.1287051691787	15.1823056272784	4.12832903455931	118QT	south_america	19.3106346618377	-1.65785644151392	-1.63026067167944	no
LOC105199293	QT	17.1504988617617	0.182227205719409	1.1287051691787	4.67147865454718	1.93846458495777	114CQT	south_america	6.60994323950496	-0.948662409516018	-1.00193535576551	no
LOC105199293	W	21.5294195367893	0.127073279071061	1.3566622902154	15.1025812463344	9.19044677931656	104W	south_america	24.2930280256509	-0.660074666215684	-0.580209202366618	no
LOC105199293	W	21.5294195367893	0.127073279071061	1.3566622902154	8.30905134802687	14.9538696553885	28W	south_america	23.2629210034154	0.777200335604047	0.479210678458355	no
LOC105199293	W	21.5294195367893	0.127073279071061	1.3566622902154	19.4644943939466	0	3BW	south_america	19.4644943939466	-4.35505111816205	-3.30378785461891	no
LOC105199293	W	21.5294195367893	0.127073279071061	1.3566622902154	6.46602663562927	12.6050624165114	114W	south_america	19.0710890521406	0.865731014625595	0.54446691773032	no
LOC105199293	W	21.5294195367893	0.127073279071061	1.3566622902154	12.4061733437298	7.38974472643346	43CW	south_america	19.7959180701632	-0.676198673560922	-0.59209425840564	no
LOC105199293	W	21.5294195367893	0.127073279071061	1.3566622902154	20.1133108737448	7.99068717225177	112W	south_america	28.1039980459966	-1.23164953945811	-1.00151882183844	no
LOC105199297	QA	129.692368047067	0.297259275323424	1.07755291546055	25.7664110152515	39.1011735701832	3QA	south_america	64.8675845854347	0.583220750489775	0.265380447738041	no
LOC105199297	QA	129.692368047067	0.297259275323424	1.07755291546055	88.6769367172015	105.840214791499	43QA	south_america	194.5171515087	0.252645878537799	-0.0414025113249843	no
LOC105199297	QA	129.692368047067	0.297259275323424	1.07755291546055	144.953234721979	282.143313756246	114CQA	south_america	427.096548478225	0.956026276676399	0.61135466472328	no
LOC105199297	QA	129.692368047067	0.297259275323424	1.07755291546055	0	0	112BQA	south_america	0	0	-0.27586513020233	no
LOC105199297	QA	129.692368047067	0.297259275323424	1.07755291546055	98.2404139208323	119.975272857607	118QA	south_america	218.21568677844	0.285712535514166	-0.0107157055988502	no
LOC105199297	QA	129.692368047067	0.297259275323424	1.07755291546055	14.0576903956281	24.3146439385875	111BQA	south_america	38.3723343342156	0.749471691195416	0.419666087283255	no
LOC105199297	QH	157.322816632403	-0.156919105199937	1.54693179210804	55.1426806758994	162.831025136453	43QH	south_america	217.973705812352	1.54503873424702	1.10021517957664	no
LOC105199297	QH	157.322816632403	-0.156919105199937	1.54693179210804	20.4615616885821	35.8077329550186	111BQH	south_america	56.2692946436007	0.778253834471684	0.604534048910612	no
LOC105199297	QH	157.322816632403	-0.156919105199937	1.54693179210804	28.5714748107591	18.4743618160836	3QH	south_america	47.0458366268427	-0.602630145148588	-0.288125851587335	no
LOC105199297	QH	157.322816632403	-0.156919105199937	1.54693179210804	121.977498202065	108.333508657461	118QH	south_america	230.311006859527	-0.169658735112903	-0.00823541799189859	no
LOC105199297	QH	157.322816632403	-0.156919105199937	1.54693179210804	44.3333836585945	52.3385437938599	112BQH	south_america	96.6719274524544	0.234604590923803	0.253096935573482	no
LOC105199297	QH	157.322816632403	-0.156919105199937	1.54693179210804	165.428042027698	145.504438674361	114CQH	south_america	310.932480702059	-0.183954163631336	-0.0174765678547198	no
LOC105199297	QT	129.105862145018	0.182227205719409	1.1287051691787	99.8528562409461	109.695600061147	118QT	south_america	209.548456302093	0.13434593597177	-0.0424214144270111	no
LOC105199297	QT	129.105862145018	0.182227205719409	1.1287051691787	25.7969270450041	41.1063619583977	112BQT	south_america	66.9032890034018	0.651970662082389	0.416179060032824	no
LOC105199297	QT	129.105862145018	0.182227205719409	1.1287051691787	19.2856098673992	34.5622679162408	111BQT	south_america	53.84787778364	0.809890655805147	0.556091588153581	no
LOC105199297	QT	129.105862145018	0.182227205719409	1.1287051691787	30.7385098471876	50.751961834901	3QT	south_america	81.4904716820886	0.705379160054893	0.463497438145122	no
LOC105199297	QT	129.105862145018	0.182227205719409	1.1287051691787	78.6650245071949	98.0562281007516	43QT	south_america	176.721252607946	0.314301212583904	0.117013734384328	no
LOC105199297	QT	129.105862145018	0.182227205719409	1.1287051691787	91.0938337636701	112.430945927551	114CQT	south_america	203.524779691221	0.300637818636278	0.104908364159464	no
LOC105199297	W	117.497284521582	0.127073279071061	1.3566622902154	54.5005843030505	35.0907967937541	3BW	south_america	89.5913810968046	-0.62087196539745	-0.551312769480576	no
LOC105199297	W	117.497284521582	0.127073279071061	1.3566622902154	21.4286061080693	25.4769631165879	28W	south_america	46.9055692246572	0.239397693166571	0.0827946755103489	no
LOC105199297	W	117.497284521582	0.127073279071061	1.3566622902154	61.3846850657462	130.337245233944	104W	south_america	191.72193029969	1.07401229276684	0.697991696625871	no
LOC105199297	W	117.497284521582	0.127073279071061	1.3566622902154	88.3939850740745	165.037632223681	43CW	south_america	253.431617297755	0.893260596459542	0.564759058252319	no
LOC105199297	W	117.497284521582	0.127073279071061	1.3566622902154	64.881647979822	80.521539966537	112W	south_america	145.403187946359	0.307304661260765	0.132849113216738	no
LOC105199297	W	117.497284521582	0.127073279071061	1.3566622902154	20.321797997692	27.731137316325	114W	south_america	48.052935314017	0.430286001800606	0.22349904240458	no
LOC105199299	QA	5.64364701558976	0.297259275323424	1.07755291546055	0	0	112BQA	south_america	0	0	-0.27586513020233	no
LOC105199299	QA	5.64364701558976	0.297259275323424	1.07755291546055	4.12189293048281	3.57143435134488	114CQA	south_america	7.6933272818277	-0.164030192717772	-0.428089851943875	no
LOC105199299	QA	5.64364701558976	0.297259275323424	1.07755291546055	2.77115427241255	2.86054634571618	43QA	south_america	5.63170061812872	0.0337988623580099	-0.244498816889017	no
LOC105199299	QA	5.64364701558976	0.297259275323424	1.07755291546055	1.51567123619126	2.00518838821452	3QA	south_america	3.52085962440579	0.256512038906607	-0.0378146036562868	no
LOC105199299	QA	5.64364701558976	0.297259275323424	1.07755291546055	3.2440823989911	6.79379757107592	111BQA	south_america	10.037879970067	0.876873794267094	0.537898891671545	no
LOC105199299	QA	5.64364701558976	0.297259275323424	1.07755291546055	2.51898497232903	3.13660844072176	118QA	south_america	5.6555934130508	0.2332890496004	-0.0593662035573294	no
LOC105199299	QH	5.25112376442877	-0.156919105199937	1.54693179210804	3.57143435134488	1.84743618160836	3QH	south_america	5.41887053295325	-0.682983394244875	-0.340069479293627	no
LOC105199299	QH	5.25112376442877	-0.156919105199937	1.54693179210804	1.36410411257214	3.41026028143035	111BQH	south_america	4.77436439400248	0.899570230554287	0.682957930753057	no
LOC105199299	QH	5.25112376442877	-0.156919105199937	1.54693179210804	7.51945645580446	2.90769687743666	43QH	south_america	10.4271533332411	-1.12444282809383	-0.625446918752267	no
LOC105199299	QH	5.25112376442877	-0.156919105199937	1.54693179210804	3.89289887878932	1.19047811711496	118QH	south_america	5.08337699590428	-1.15944366479438	-0.648072891583849	no
LOC105199299	QH	5.25112376442877	-0.156919105199937	1.54693179210804	2.50648548526815	4.54701370857379	114CQH	south_america	7.05349919384195	0.661685534724761	0.529179530798295	no
LOC105199299	QH	5.25112376442877	-0.156919105199937	1.54693179210804	3.41026028143035	0	112BQH	south_america	3.41026028143035	-2.14086380218821	-1.28250302121253	no
LOC105199299	QT	4.50428087946063	0.182227205719409	1.1287051691787	3.50360899091039	1.17952258130266	118QT	south_america	4.68313157221305	-1.04706942517871	-1.0891211137029	no
LOC105199299	QT	4.50428087946063	0.182227205719409	1.1287051691787	2.14540975928713	0	43QT	south_america	2.14540975928713	-1.65324797233005	-1.62617770182185	no
LOC105199299	QT	4.50428087946063	0.182227205719409	1.1287051691787	4.15385268205238	2.25564274821782	3QT	south_america	6.4094954302702	-0.662708902844054	-0.748588853525213	no
LOC105199299	QT	4.50428087946063	0.182227205719409	1.1287051691787	1.1678696636368	0.969232292478887	114CQT	south_america	2.13710195611568	-0.138644718854322	-0.284283206399429	no
LOC105199299	QT	4.50428087946063	0.182227205719409	1.1287051691787	1.64633254965603	3.45622679162408	111BQT	south_america	5.10255934128011	0.751828289566782	0.504650017915523	no
LOC105199299	QT	4.50428087946063	0.182227205719409	1.1287051691787	2.82153889554732	1.50389129116089	112BQT	south_america	4.32543018670821	-0.609981786507393	-0.701874159753563	no
LOC105199299	W	4.48881651781828	0.127073279071061	1.3566622902154	1.74927396800566	2.2153880970946	28W	south_america	3.96466206510026	0.225942201169411	0.0728765904465824	no
LOC105199299	W	4.48881651781828	0.127073279071061	1.3566622902154	0	5.01297097053631	3BW	south_america	5.01297097053631	2.58807799349749	1.81401424081427	no
LOC105199299	W	4.48881651781828	0.127073279071061	1.3566622902154	1.55077166796622	3.69487236321673	43CW	south_america	5.24564403118295	0.880152174656638	0.555096799709831	no
LOC105199299	W	4.48881651781828	0.127073279071061	1.3566622902154	0.923718090804182	0	114W	south_america	0.923718090804182	-0.943897396406448	-0.789415820872763	no
LOC105199299	W	4.48881651781828	0.127073279071061	1.3566622902154	3.89744032163468	3.3419806470242	104W	south_america	7.23942096865888	-0.173674616840562	-0.221682210879373	no
LOC105199299	W	4.48881651781828	0.127073279071061	1.3566622902154	1.29763295959644	1.22933648803873	112W	south_america	2.52696944763517	-0.0435339616765393	-0.125755128581419	no
LOC105199302	QA	17.9120102718824	0.297259275323424	1.07755291546055	15.1136074117703	21.4286061080693	114CQA	south_america	36.5422135198396	0.477060451090383	0.166860646180064	no
LOC105199302	QA	17.9120102718824	0.297259275323424	1.07755291546055	9.09402741714758	14.0363187175017	3QA	south_america	23.1303461346492	0.574949490552718	0.257704481371673	no
LOC105199302	QA	17.9120102718824	0.297259275323424	1.07755291546055	0	0	112BQA	south_america	0	0	-0.27586513020233	no
LOC105199302	QA	17.9120102718824	0.297259275323424	1.07755291546055	2.59526591919288	8.58163903714853	111BQA	south_america	11.1769049563414	1.41417398309926	1.03652887180809	no
LOC105199302	QA	17.9120102718824	0.297259275323424	1.07755291546055	5.54230854482509	7.15136586429044	43QA	south_america	12.6936744091155	0.317242020742514	0.018544560672966	no
LOC105199302	QA	17.9120102718824	0.297259275323424	1.07755291546055	10.0759398893161	17.2513464239697	118QA	south_america	27.3272863132858	0.720573768152328	0.392847986168715	no
LOC105199302	QH	117.727568970604	-0.156919105199937	1.54693179210804	48.0124195050683	75.0001213782426	118QH	south_america	123.012540883311	0.632854355305139	0.510541876852136	no
LOC105199302	QH	117.727568970604	-0.156919105199937	1.54693179210804	18.7564315478669	17.44618126462	112BQH	south_america	36.2026128124869	-0.0990002076280516	0.0374411450248612	no
LOC105199302	QH	117.727568970604	-0.156919105199937	1.54693179210804	75.1945645580446	77.2992330457545	114CQH	south_america	152.493797603799	0.0393100913492103	0.126850580969534	no
LOC105199302	QH	117.727568970604	-0.156919105199937	1.54693179210804	55.1426806758994	75.6001188133532	43QH	south_america	130.742799489253	0.44824867923558	0.391205215073408	no
LOC105199302	QH	117.727568970604	-0.156919105199937	1.54693179210804	60.714383972863	51.7282130850342	3QH	south_america	112.442597057897	-0.227031676387798	-0.0453236345296887	no
LOC105199302	QH	117.727568970604	-0.156919105199937	1.54693179210804	8.18462467543283	8.52565070357586	111BQH	south_america	16.7102753790087	0.0525968798235375	0.135439704641381	no
LOC105199302	QT	61.7304881488718	0.182227205719409	1.1287051691787	7.99647238404357	15.8986432414708	111BQT	south_america	23.8951156255143	0.909476099224527	0.644321398859456	no
LOC105199302	QT	61.7304881488718	0.182227205719409	1.1287051691787	36.5539036020609	47.3684977125743	3QT	south_america	83.9224013146352	0.36510485067368	0.162024282290956	no
LOC105199302	QT	61.7304881488718	0.182227205719409	1.1287051691787	28.6128067591015	41.8730516362444	118QT	south_america	70.4858583953459	0.533849871146279	0.311527469731292	no
LOC105199302	QT	61.7304881488718	0.182227205719409	1.1287051691787	10.4800016120329	16.0415071057162	112BQT	south_america	26.5215087177491	0.569930084732854	0.343493491126259	no
LOC105199302	QT	61.7304881488718	0.182227205719409	1.1287051691787	17.1632780742971	35.8118398281006	43QT	south_america	52.9751179023977	1.01914525532054	0.741485086145318	no
LOC105199302	QT	61.7304881488718	0.182227205719409	1.1287051691787	49.0505258727454	28.1077364818877	114CQT	south_america	77.1582623546332	-0.781982572429521	-0.854261860828136	no
LOC105199302	W	48.6413886892291	0.127073279071061	1.3566622902154	14.8688287280481	18.2769518010304	28W	south_america	33.1457805290785	0.280681293777543	0.113224946115436	no
LOC105199302	W	48.6413886892291	0.127073279071061	1.3566622902154	22.0597603131395	22.1280567846972	112W	south_america	44.1878170978367	0.00426653861685098	-0.0905212309208593	no
LOC105199302	W	48.6413886892291	0.127073279071061	1.3566622902154	20.321797997692	32.7731622829295	114W	south_america	53.0949602806215	0.663548168558017	0.395437312112347	no
LOC105199302	W	48.6413886892291	0.127073279071061	1.3566622902154	28.2564423318514	49.294214543607	104W	south_america	77.5506568754584	0.781638108880729	0.482481774963867	no
LOC105199302	W	48.6413886892291	0.127073279071061	1.3566622902154	23.3573932727359	20.0518838821452	3BW	south_america	43.4092771548811	-0.210410401982643	-0.248760272536301	no
LOC105199302	W	48.6413886892291	0.127073279071061	1.3566622902154	21.7108033515271	54.1914613271787	43CW	south_america	75.9022646787058	1.28106634532546	0.850611883721765	no
LOC105199303	QA	7.59653209001267	0.297259275323424	1.07755291546055	2.07836570430941	5.00595610500331	43QA	south_america	7.08432180931272	0.964229299461259	0.618967305055986	no
LOC105199303	QA	7.59653209001267	0.297259275323424	1.07755291546055	2.51898497232903	1.56830422036088	118QA	south_america	4.08728919268992	-0.454343250670397	-0.697508693271537	no
LOC105199303	QA	7.59653209001267	0.297259275323424	1.07755291546055	0	0	112BQA	south_america	0	0	-0.27586513020233	no
LOC105199303	QA	7.59653209001267	0.297259275323424	1.07755291546055	3.46035455892384	4.64838781178879	111BQA	south_america	8.10874237071263	0.340680749526404	0.0402963729947509	no
LOC105199303	QA	7.59653209001267	0.297259275323424	1.07755291546055	4.12189293048281	8.33334681980473	114CQA	south_america	12.4552397502875	0.865717411258946	0.52754544837602	no
LOC105199303	QA	7.59653209001267	0.297259275323424	1.07755291546055	3.78917809047816	5.0129709705363	3QA	south_america	8.80214906101446	0.328299908837651	0.0288065978652747	no
LOC105199303	QH	8.6238369480509	-0.156919105199937	1.54693179210804	7.14286870268977	3.69487236321673	3QH	south_america	10.8377410659065	-0.794451203501393	-0.412126831676707	no
LOC105199303	QH	8.6238369480509	-0.156919105199937	1.54693179210804	2.59526591919288	3.57143435134488	118QH	south_america	6.16670027053777	0.346548420338951	0.325462006862502	no
LOC105199303	QH	8.6238369480509	-0.156919105199937	1.54693179210804	2.72820822514428	1.70513014071517	111BQH	south_america	4.43333836585945	-0.462784436455975	-0.19772386398448	no
LOC105199303	QH	8.6238369480509	-0.156919105199937	1.54693179210804	2.50648548526815	6.82052056286069	114CQH	south_america	9.32700604812884	1.15723888572552	0.849525491446927	no
LOC105199303	QH	8.6238369480509	-0.156919105199937	1.54693179210804	5.01297097053631	2.90769687743666	43QH	south_america	7.92066784797297	-0.621759432634339	-0.300491805654181	no
LOC105199303	QH	8.6238369480509	-0.156919105199937	1.54693179210804	5.11539042214552	5.81539375487333	112BQH	south_america	10.9307841770188	0.156352403162088	0.202511519874527	no
LOC105199303	QT	6.17067340559188	0.182227205719409	1.1287051691787	1.8815229138926	3.45622679162408	111BQT	south_america	5.33774970551668	0.62899116581566	0.395819893711781	no
LOC105199303	QT	6.17067340559188	0.182227205719409	1.1287051691787	2.14540975928713	5.11597711830009	43QT	south_america	7.26138687758722	0.959335036825057	0.688494969568634	no
LOC105199303	QT	6.17067340559188	0.182227205719409	1.1287051691787	5.25541348636558	2.94880645325665	118QT	south_america	8.20421993962223	-0.663688593203363	-0.749456830731361	no
LOC105199303	QT	6.17067340559188	0.182227205719409	1.1287051691787	2.41846191046913	2.00518838821452	112BQT	south_america	4.42365029868365	-0.185891917530752	-0.326142852272062	no
LOC105199303	QT	6.17067340559188	0.182227205719409	1.1287051691787	2.49231160923143	4.51128549643564	3QT	south_america	7.00359710566707	0.658206571442251	0.421703894622179	no
LOC105199303	QT	6.17067340559188	0.182227205719409	1.1287051691787	2.33573932727359	1.93846458495777	114CQT	south_america	4.27420391223137	-0.182944042444723	-0.323531120558124	no
LOC105199303	W	7.66902303656339	0.127073279071061	1.3566622902154	3.0612294440099	2.2153880970946	28W	south_america	5.2766175411045	-0.336923655102003	-0.342013585488099	no
LOC105199303	W	7.66902303656339	0.127073279071061	1.3566622902154	1.46154012061301	5.84846613229236	104W	south_america	7.31000625290536	1.47621964608311	0.994459989595385	no
LOC105199303	W	7.66902303656339	0.127073279071061	1.3566622902154	7.78579775757864	2.50648548526815	3BW	south_america	10.2922832428468	-1.32514753392662	-1.07043648479911	no
LOC105199303	W	7.66902303656339	0.127073279071061	1.3566622902154	3.10154333593244	4.92649648428897	43CW	south_america	8.02803982022141	0.531012619487583	0.297744946056096	no
LOC105199303	W	7.66902303656339	0.127073279071061	1.3566622902154	4.54171535858754	3.6880094641162	112W	south_america	8.22972482270374	-0.241357128717319	-0.271571201208728	no
LOC105199303	W	7.66902303656339	0.127073279071061	1.3566622902154	1.84743618160836	2.52101248330227	114W	south_america	4.36844866491063	0.306326834324526	0.132128353936193	no
LOC105199304	QA	8.8979052837584	0.297259275323424	1.07755291546055	3.03134247238253	6.01556516464357	3QA	south_america	9.0469076370261	0.799298981269463	0.465907241067105	no
LOC105199304	QA	8.8979052837584	0.297259275323424	1.07755291546055	4.15673140861882	5.72109269143235	43QA	south_america	9.87782410005117	0.382238896443116	0.0788635248445053	no
LOC105199304	QA	8.8979052837584	0.297259275323424	1.07755291546055	0	0	112BQA	south_america	0	0	-0.27586513020233	no
LOC105199304	QA	8.8979052837584	0.297259275323424	1.07755291546055	4.12189293048281	9.52382493691969	114CQA	south_america	13.6457178674025	1.03891015483374	0.688273280011804	no
LOC105199304	QA	8.8979052837584	0.297259275323424	1.07755291546055	1.25949248616452	5.48906477126309	118QA	south_america	6.7485572574276	1.52201180709817	1.13660546429062	no
LOC105199304	QA	8.8979052837584	0.297259275323424	1.07755291546055	3.02781023905836	5.72109269143235	111BQA	south_america	8.74890293049071	0.73870008460587	0.409669727536094	no
LOC105199304	QH	9.69700912618455	-0.156919105199937	1.54693179210804	28.5714748107591	14.7794894528669	3QH	south_america	43.350964263626	-0.906155668872763	-0.484337168254733	no
LOC105199304	QH	9.69700912618455	-0.156919105199937	1.54693179210804	3.41026028143035	5.81539375487333	112BQH	south_america	9.22565403630367	0.627933208003369	0.507360645897497	no
LOC105199304	QH	9.69700912618455	-0.156919105199937	1.54693179210804	2.72820822514428	6.82052056286069	111BQH	south_america	9.54872878800497	1.06878220327783	0.792343472886722	no
LOC105199304	QH	9.69700912618455	-0.156919105199937	1.54693179210804	3.89289887878932	5.95239058557481	118QH	south_america	9.84528946436413	0.506819668094816	0.429067898585407	no
LOC105199304	QH	9.69700912618455	-0.156919105199937	1.54693179210804	5.01297097053631	2.90769687743666	43QH	south_america	7.92066784797297	-0.621759432634339	-0.300491805654181	no
LOC105199304	QH	9.69700912618455	-0.156919105199937	1.54693179210804	5.01297097053631	9.09402741714759	114CQH	south_america	14.1069983876839	0.747352011756753	0.584557846422188	no
LOC105199304	QT	13.7663241752989	0.182227205719409	1.1287051691787	4.67147865454718	4.84616146239444	114CQT	south_america	9.51764011694162	0.0437647545533021	-0.122673710502149	no
LOC105199304	QT	13.7663241752989	0.182227205719409	1.1287051691787	5.72109269143235	9.37929138355016	43QT	south_america	15.1003840749825	0.626940245745907	0.394002838092868	no
LOC105199304	QT	13.7663241752989	0.182227205719409	1.1287051691787	5.17418801320466	7.25807626241057	111BQT	south_america	12.4322642756152	0.419556325872021	0.210266707935168	no
LOC105199304	QT	13.7663241752989	0.182227205719409	1.1287051691787	4.43384683586007	7.01815935875083	112BQT	south_america	11.4520061946109	0.56129719013931	0.335844997233185	no
LOC105199304	QT	13.7663241752989	0.182227205719409	1.1287051691787	8.17508764545757	10.6157032317239	118QT	south_america	18.7907908771815	0.340282655119468	0.140032537916937	no
LOC105199304	QT	13.7663241752989	0.182227205719409	1.1287051691787	11.6307875097467	11.2782137410891	3QT	south_america	22.9090012508358	-0.0408439018624756	-0.19763452287917	no
LOC105199304	W	8.36315707598916	0.127073279071061	1.3566622902154	1.55077166796622	7.38974472643346	43CW	south_america	8.94051639439968	1.71769315261785	1.17245086343061	no
LOC105199304	W	8.36315707598916	0.127073279071061	1.3566622902154	3.89744032163468	6.68396129404841	104W	south_america	10.5814016156831	0.649822339360672	0.385319960656248	no
LOC105199304	W	8.36315707598916	0.127073279071061	1.3566622902154	1.74927396800566	5.5384702427365	28W	south_america	7.28774421074216	1.24990245849821	0.827640885668666	no
LOC105199304	W	8.36315707598916	0.127073279071061	1.3566622902154	6.46602663562927	10.0840499332091	114W	south_america	16.5500765688384	0.570072554541743	0.326536145852737	no
LOC105199304	W	8.36315707598916	0.127073279071061	1.3566622902154	7.78579775757864	0	3BW	south_america	7.78579775757864	-3.13517329006389	-2.40461210771695	no
LOC105199304	W	8.36315707598916	0.127073279071061	1.3566622902154	3.89289887878932	3.6880094641162	112W	south_america	7.58090834290552	-0.0617139847337086	-0.139155680206012	no
LOC105199307	QA	9.88498121174565	0.297259275323424	1.07755291546055	4.54701370857379	6.01556516464357	3QA	south_america	10.5625788732174	0.3388480392676	0.0385955653290593	no
LOC105199307	QA	9.88498121174565	0.297259275323424	1.07755291546055	5.03796994465807	7.84152110180441	118QA	south_america	12.8794910464625	0.550231017754252	0.2347650299129	no
LOC105199307	QA	9.88498121174565	0.297259275323424	1.07755291546055	3.89289887878932	5.00595610500331	111BQA	south_america	8.89885498379263	0.295704463886753	-0.00144290959113321	no
LOC105199307	QA	9.88498121174565	0.297259275323424	1.07755291546055	2.77115427241255	6.4362292778614	43QA	south_america	9.20738355027395	0.979565082667022	0.633199351562221	no
LOC105199307	QA	9.88498121174565	0.297259275323424	1.07755291546055	12.3656787914484	17.8571717567244	114CQA	south_america	30.2228505481729	0.49658020504221	0.184975537497011	no
LOC105199307	QA	9.88498121174565	0.297259275323424	1.07755291546055	0	0	112BQA	south_america	0	0	-0.27586513020233	no
LOC105199307	QH	5.0993837090249	-0.156919105199937	1.54693179210804	0	5.11539042214552	111BQH	south_america	5.11539042214552	2.61244460702949	1.79023000649276	no
LOC105199307	QH	5.0993837090249	-0.156919105199937	1.54693179210804	3.89289887878932	1.19047811711496	118QH	south_america	5.08337699590428	-1.15944366479438	-0.648072891583849	no
LOC105199307	QH	5.0993837090249	-0.156919105199937	1.54693179210804	1.70513014071517	2.90769687743666	112BQH	south_america	4.61282701815184	0.530620558734159	0.444453768059916	no
LOC105199307	QH	5.0993837090249	-0.156919105199937	1.54693179210804	3.57143435134488	3.69487236321673	3QH	south_america	7.26630671456161	0.0384390346730113	0.126287494296519	no
LOC105199307	QH	5.0993837090249	-0.156919105199937	1.54693179210804	7.51945645580446	0	114CQH	south_america	7.51945645580446	-3.09076138895698	-1.89655568443586	no
LOC105199307	QH	5.0993837090249	-0.156919105199937	1.54693179210804	0	0	43QH	south_america	0	0	0.10143892962863	no
LOC105199307	QT	6.64781522191902	0.182227205719409	1.1287051691787	0.830770536410475	3.38346412232673	3QT	south_america	4.21423465873721	1.25962046071854	0.954539134239186	no
LOC105199307	QT	6.64781522191902	0.182227205719409	1.1287051691787	2.14540975928713	6.82130282440011	43QT	south_america	8.96671258368725	1.3141609704645	1.00286044190685	no
LOC105199307	QT	6.64781522191902	0.182227205719409	1.1287051691787	1.1678696636368	3.87692916991555	114CQT	south_america	5.04479883355235	1.16969499775813	0.874867785674489	no
LOC105199307	QT	6.64781522191902	0.182227205719409	1.1287051691787	1.20923095523457	1.50389129116089	112BQT	south_america	2.71312224639546	0.180627680269527	-0.00141713309512541	no
LOC105199307	QT	6.64781522191902	0.182227205719409	1.1287051691787	0.583934831818398	7.66689677846729	118QT	south_america	8.25083161028569	2.45200254291218	2.01095502986344	no
LOC105199307	QT	6.64781522191902	0.182227205719409	1.1287051691787	3.05747473507548	7.25807626241057	111BQT	south_america	10.3155509974861	1.02522363021861	0.746870349776645	no
LOC105199307	W	22.7495571654225	0.127073279071061	1.3566622902154	19.4644943939466	2.50648548526815	3BW	south_america	21.9709798792148	-2.54502536202477	-1.96961223170107	no
LOC105199307	W	22.7495571654225	0.127073279071061	1.3566622902154	3.87692916991555	19.7059859371559	43CW	south_america	23.5829151070714	2.08600297511911	1.44393318084859	no
LOC105199307	W	22.7495571654225	0.127073279071061	1.3566622902154	9.62100682403112	14.9538696553885	28W	south_america	24.5748764794197	0.586985862449888	0.339002997795278	no
LOC105199307	W	22.7495571654225	0.127073279071061	1.3566622902154	7.30770060306503	7.51945645580446	104W	south_america	14.8271570588695	0.0363121643796774	-0.0669003003518092	no
LOC105199307	W	22.7495571654225	0.127073279071061	1.3566622902154	14.9227790353591	8.60535541627113	112W	south_america	23.5281344516302	-0.729181251959497	-0.631147881979244	no
LOC105199307	W	22.7495571654225	0.127073279071061	1.3566622902154	1.84743618160836	0	114W	south_america	1.84743618160836	-1.5096635077775	-1.20644378387542	no
LOC105199309	QA	60.2064198711383	0.297259275323424	1.07755291546055	21.4113722647968	25.0928675257741	118QA	south_america	46.5042397905709	0.219424511778727	-0.0722328921651433	no
LOC105199309	QA	60.2064198711383	0.297259275323424	1.07755291546055	37.8917809047816	75.1945645580446	3QA	south_america	113.086345462826	0.970222785643741	0.624529432072199	no
LOC105199309	QA	60.2064198711383	0.297259275323424	1.07755291546055	21.983428962575	45.2381684503685	114CQA	south_america	67.2215974129435	1.00849019829648	0.660042688176544	no
LOC105199309	QA	60.2064198711383	0.297259275323424	1.07755291546055	44.3384683586007	62.2168830193269	43QA	south_america	106.555351377928	0.479574249039264	0.16919352274957	no
LOC105199309	QA	60.2064198711383	0.297259275323424	1.07755291546055	0	0	112BQA	south_america	0	0	-0.27586513020233	no
LOC105199309	QA	60.2064198711383	0.297259275323424	1.07755291546055	16.0041398350228	37.1871024943103	111BQA	south_america	53.1912423293331	1.16719942912044	0.807329404723672	no
LOC105199309	QH	15.6266601359803	-0.156919105199937	1.54693179210804	14.2857374053795	9.23718090804182	3QH	south_america	23.5229183134214	-0.578367667633412	-0.272441593471396	no
LOC105199309	QH	15.6266601359803	-0.156919105199937	1.54693179210804	10.3810636767715	10.7143030540347	118QH	south_america	21.0953667308062	0.0416357246323597	0.128353965472338	no
LOC105199309	QH	15.6266601359803	-0.156919105199937	1.54693179210804	3.41026028143035	8.72309063230999	112BQH	south_america	12.1333509137403	1.14055116711369	0.838737867392034	no
LOC105199309	QH	15.6266601359803	-0.156919105199937	1.54693179210804	5.01297097053631	5.81539375487332	43QH	south_america	10.8283647254096	0.18071901669409	0.218263095772258	no
LOC105199309	QH	15.6266601359803	-0.156919105199937	1.54693179210804	2.72820822514428	8.52565070357586	111BQH	south_america	11.2538589287201	1.35333520885116	0.97629017759926	no
LOC105199309	QH	15.6266601359803	-0.156919105199937	1.54693179210804	10.0259419410726	9.09402741714759	114CQH	south_america	19.1199693582202	-0.127399999444582	0.0190823576746901	no
LOC105199309	QT	36.4622249727092	0.182227205719409	1.1287051691787	9.67384764187652	14.0363187175017	112BQT	south_america	23.7101663593782	0.494371077311719	0.27655040493829	no
LOC105199309	QT	36.4622249727092	0.182227205719409	1.1287051691787	15.0521833111408	31.7972864829415	111BQT	south_america	46.8494697940824	1.03080692045913	0.751816982779649	no
LOC105199309	QT	36.4622249727092	0.182227205719409	1.1287051691787	23.3573932727359	29.4880645325665	118QT	south_america	52.8454578053024	0.323884822607366	0.125504534537601	no
LOC105199309	QT	36.4622249727092	0.182227205719409	1.1287051691787	8.17508764545757	9.69232292478887	114CQT	south_america	17.8674105702464	0.22078147043983	0.0341579588480796	no
LOC105199309	QT	36.4622249727092	0.182227205719409	1.1287051691787	17.44618126462	56.3910687054455	3QT	south_america	73.8372499700655	1.63750405981541	1.28933302853121	no
LOC105199309	QT	36.4622249727092	0.182227205719409	1.1287051691787	10.7270487964357	15.3479313549003	43QT	south_america	26.0749801513359	0.479268097045063	0.263169603043278	no
LOC105199309	W	85.8361634125051	0.127073279071061	1.3566622902154	16.6269256344753	27.731137316325	114W	south_america	44.3580629508003	0.704834231011295	0.425869397349066	no
LOC105199309	W	85.8361634125051	0.127073279071061	1.3566622902154	38.9289887878932	10.0259419410726	3BW	south_america	48.9549307289658	-1.85653462599208	-1.46212356558404	no
LOC105199309	W	85.8361634125051	0.127073279071061	1.3566622902154	26.7949022112384	60.1556516464357	104W	south_america	86.9505538576741	1.13766552395556	0.744910691609221	no
LOC105199309	W	85.8361634125051	0.127073279071061	1.3566622902154	35.860116344116	63.6924077914697	28W	south_america	99.5525241355857	0.811535784870599	0.504519445064598	no
LOC105199309	W	85.8361634125051	0.127073279071061	1.3566622902154	33.0896404697092	51.6321324976268	112W	south_america	84.721772967336	0.626610465721488	0.368210416293885	no
LOC105199309	W	85.8361634125051	0.127073279071061	1.3566622902154	40.3200633671217	83.7504402329125	43CW	south_america	124.070503600034	1.03637839561709	0.670251633810547	no
LOC105199310	QA	11.8286014994559	0.297259275323424	1.07755291546055	18.5485181871726	23.8095623422992	114CQA	south_america	42.3580805294719	0.343837032525398	0.0432254941114111	no
LOC105199310	QA	11.8286014994559	0.297259275323424	1.07755291546055	3.78917809047816	5.0129709705363	3QA	south_america	8.80214906101446	0.328299908837651	0.0288065978652747	no
LOC105199310	QA	11.8286014994559	0.297259275323424	1.07755291546055	6.92720867390485	7.84152110180441	118QA	south_america	14.7687297757093	0.157481639240885	-0.129717653840506	no
LOC105199310	QA	11.8286014994559	0.297259275323424	1.07755291546055	4.97425967845302	5.36352439821783	111BQA	south_america	10.3377840766709	0.0910660669877929	-0.191353209088116	no
LOC105199310	QA	11.8286014994559	0.297259275323424	1.07755291546055	8.31346281723764	5.00595610500331	43QA	south_america	13.319418922241	-0.632923741776216	-0.86323650908789	no
LOC105199310	QA	11.8286014994559	0.297259275323424	1.07755291546055	0	0	112BQA	south_america	0	0	-0.27586513020233	no
LOC105199310	QH	15.0589930395875	-0.156919105199937	1.54693179210804	12.5324274263408	5.81539375487332	43QH	south_america	18.3478211812141	-0.989551735675435	-0.538247797817156	no
LOC105199310	QH	15.0589930395875	-0.156919105199937	1.54693179210804	7.78579775757864	4.76191246845985	118QH	south_america	12.5477102260385	-0.608625545962864	-0.292001523963365	no
LOC105199310	QH	15.0589930395875	-0.156919105199937	1.54693179210804	4.09231233771641	10.230780844291	111BQH	south_america	14.3230931820075	1.14106542273842	0.839070303267586	no
LOC105199310	QH	15.0589930395875	-0.156919105199937	1.54693179210804	12.5324274263408	4.54701370857379	114CQH	south_america	17.0794411349146	-1.28663745500498	-0.73029616145231	no
LOC105199310	QH	15.0589930395875	-0.156919105199937	1.54693179210804	8.52565070357586	7.26924219359166	112BQH	south_america	15.7948928971675	-0.204062522832911	-0.03047543393541	no
LOC105199310	QH	15.0589930395875	-0.156919105199937	1.54693179210804	3.57143435134488	0	3QH	south_america	3.57143435134488	-2.19264690202237	-1.31597773554599	no
LOC105199310	QT	10.4079510134821	0.182227205719409	1.1287051691787	2.33573932727359	0.969232292478887	114CQT	south_america	3.30497161975248	-0.760373250257045	-0.835116628961961	no
LOC105199310	QT	10.4079510134821	0.182227205719409	1.1287051691787	3.05747473507548	3.45622679162408	111BQT	south_america	6.51370152669956	0.135240546423719	-0.0416288155478896	no
LOC105199310	QT	10.4079510134821	0.182227205719409	1.1287051691787	5.64307779109464	6.01556516464357	112BQT	south_america	11.6586429557382	0.0787075215131987	-0.0917154337846583	no
LOC105199310	QT	10.4079510134821	0.182227205719409	1.1287051691787	6.6461642912838	10.1503923669802	3QT	south_america	16.796556658264	0.544286373036346	0.320773907308663	no
LOC105199310	QT	10.4079510134821	0.182227205719409	1.1287051691787	3.50360899091039	5.8976129065133	118QT	south_america	9.40122189742369	0.615015590912155	0.383437940226378	no
LOC105199310	QT	10.4079510134821	0.182227205719409	1.1287051691787	7.15136586429044	4.26331426525007	43QT	south_america	11.4146801295405	-0.631070282635092	-0.720557954869912	no
LOC105199310	W	14.0145711532934	0.127073279071061	1.3566622902154	7.7538583398311	4.92649648428897	43CW	south_america	12.6803548241201	-0.562739546409525	-0.508463182367267	no
LOC105199310	W	14.0145711532934	0.127073279071061	1.3566622902154	0	0	3BW	south_america	0	0	-0.093666109825228	no
LOC105199310	W	14.0145711532934	0.127073279071061	1.3566622902154	6.46602663562927	8.82354369155795	114W	south_america	15.2895703271872	0.395902892792704	0.198155145654532	no
LOC105199310	W	14.0145711532934	0.127073279071061	1.3566622902154	8.30905134802687	9.9692464369257	28W	south_america	18.2782977849526	0.236758358653311	0.0808492138193325	no
LOC105199310	W	14.0145711532934	0.127073279071061	1.3566622902154	10.3810636767715	7.99068717225177	112W	south_america	18.3717508490233	-0.340132106048767	-0.344378544674998	no
LOC105199310	W	14.0145711532934	0.127073279071061	1.3566622902154	4.38462036183902	8.35495161756051	104W	south_america	12.7395719793995	0.796885559731721	0.493720718480584	no
LOC105199311	QA	19.701327091907	0.297259275323424	1.07755291546055	7.5569549169871	6.27321688144353	118QA	south_america	13.8301717984306	-0.234503892707366	-0.493491466081287	no
LOC105199311	QA	19.701327091907	0.297259275323424	1.07755291546055	7.57835618095632	12.0311303292871	3QA	south_america	19.6094865102435	0.603189105395403	0.283911653601925	no
LOC105199311	QA	19.701327091907	0.297259275323424	1.07755291546055	6.92070911784768	12.8724585557228	111BQA	south_america	19.7931676735705	0.808521991458464	0.474466458954849	no
LOC105199311	QA	19.701327091907	0.297259275323424	1.07755291546055	16.4875717219312	26.1905185765292	114CQA	south_america	42.6780902984604	0.636773692309654	0.315079113159952	no
LOC105199311	QA	19.701327091907	0.297259275323424	1.07755291546055	11.0846170896502	12.8724585557228	43QA	south_america	23.957075645373	0.199051731981925	-0.091139415923278	no
LOC105199311	QA	19.701327091907	0.297259275323424	1.07755291546055	0	0	112BQA	south_america	0	0	-0.27586513020233	no
LOC105199311	QH	22.4936234976194	-0.156919105199937	1.54693179210804	15.5715955151573	11.9047811711496	118QH	south_america	27.4763766863069	-0.360806834511429	-0.131801369880472	no
LOC105199311	QH	22.4936234976194	-0.156919105199937	1.54693179210804	10.230780844291	8.72309063230999	112BQH	south_america	18.953871476601	-0.207971363299356	-0.0330022683352117	no
LOC105199311	QH	22.4936234976194	-0.156919105199937	1.54693179210804	15.0389129116089	9.09402741714759	114CQH	south_america	24.1329403287565	-0.668074451489595	-0.330431728727416	no
LOC105199311	QH	22.4936234976194	-0.156919105199937	1.54693179210804	5.45641645028855	5.11539042214552	111BQH	south_america	10.5718068724341	-0.0782890309711089	0.0508296969717568	no
LOC105199311	QH	22.4936234976194	-0.156919105199937	1.54693179210804	15.0389129116089	5.81539375487332	43QH	south_america	20.8543066664822	-1.23470744655226	-0.696726479377346	no
LOC105199311	QH	22.4936234976194	-0.156919105199937	1.54693179210804	21.4286061080693	11.0846170896502	3QH	south_america	32.5132231977195	-0.892168201738189	-0.475295097230055	no
LOC105199311	QT	18.3761080674243	0.182227205719409	1.1287051691787	9.27077065679834	9.02334774696535	112BQT	south_america	18.2941184037637	-0.0351799950721102	-0.192616465954272	no
LOC105199311	QT	18.3761080674243	0.182227205719409	1.1287051691787	13.5875951421518	9.37929138355016	43QT	south_america	22.966886525702	-0.491034114226	-0.596489976594426	no
LOC105199311	QT	18.3761080674243	0.182227205719409	1.1287051691787	8.17508764545757	3.87692916991555	114CQT	south_america	12.0520168153731	-0.911748919890685	-0.969231076000232	no
LOC105199311	QT	18.3761080674243	0.182227205719409	1.1287051691787	8.30770536410475	10.1503923669802	3QT	south_america	18.4580977310849	0.260597029501696	0.0694333878521288	no
LOC105199311	QT	18.3761080674243	0.182227205719409	1.1287051691787	18.6859146181887	11.7952258130266	118QT	south_america	30.4811404312153	-0.621558133833188	-0.712130467283561	no
LOC105199311	QT	18.3761080674243	0.182227205719409	1.1287051691787	4.70380728473151	8.29494429989779	111BQT	south_america	12.9987515846293	0.704520981714764	0.462737117059012	no
LOC105199311	W	23.3232896532065	0.127073279071061	1.3566622902154	8.74636984002829	9.41539941265205	28W	south_america	18.1617692526803	0.0957812914917451	-0.0230654215164685	no
LOC105199311	W	23.3232896532065	0.127073279071061	1.3566622902154	12.9320532712585	12.6050624165114	114W	south_america	25.5371156877699	-0.0342643190900014	-0.118922446156771	no
LOC105199311	W	23.3232896532065	0.127073279071061	1.3566622902154	8.2820606834737	13.3679225880968	104W	south_america	21.6499832715705	0.630334447637573	0.370955374964104	no
LOC105199311	W	23.3232896532065	0.127073279071061	1.3566622902154	23.3573932727359	10.0259419410726	3BW	south_america	33.3833352138085	-1.1434578345278	-0.936512441425006	no
LOC105199311	W	23.3232896532065	0.127073279071061	1.3566622902154	7.7538583398311	17.2427376950114	43CW	south_america	24.9965960348425	1.05933130885224	0.687170297652458	no
LOC105199311	W	23.3232896532065	0.127073279071061	1.3566622902154	14.2739625555608	6.14668244019367	112W	south_america	20.4206449957545	-1.09572880277172	-0.901331223445916	no
LOC105199313	QA	47.7356318442024	0.297259275323424	1.07755291546055	20.1518797786323	20.3879548646915	118QA	south_america	40.5398346433237	0.0160126552057966	-0.26100492707351	no
LOC105199313	QA	47.7356318442024	0.297259275323424	1.07755291546055	32.9751434438625	42.8572122161386	114CQA	south_america	75.8323556600011	0.368334467911982	0.0659598165146069	no
LOC105199313	QA	47.7356318442024	0.297259275323424	1.07755291546055	26.3259655879192	28.6054634571618	43QA	south_america	54.931429045081	0.115590962787416	-0.168593402634304	no
LOC105199313	QA	47.7356318442024	0.297259275323424	1.07755291546055	0	0	112BQA	south_america	0	0	-0.27586513020233	no
LOC105199313	QA	47.7356318442024	0.297259275323424	1.07755291546055	31.8290959600165	50.129709705363	3QA	south_america	81.9588056653796	0.639186813127359	0.317318558465219	no
LOC105199313	QA	47.7356318442024	0.297259275323424	1.07755291546055	5.83934831818398	11.7997536760792	111BQA	south_america	17.6391019942632	0.904185275920191	0.56324472969141	no
LOC105199313	QH	49.133049311644	-0.156919105199937	1.54693179210804	57.1429496215181	16.6269256344753	3QH	south_america	73.7698752559934	-1.72182339020245	-1.01161815471514	no
LOC105199313	QH	49.133049311644	-0.156919105199937	1.54693179210804	23.3573932727359	9.52382493691969	118QH	south_america	32.8812182096556	-1.21070058965275	-0.68120746488557	no
LOC105199313	QH	49.133049311644	-0.156919105199937	1.54693179210804	23.8718219700124	29.0769687743666	112BQH	south_america	52.948790744379	0.274146981076023	0.278658754364688	no
LOC105199313	QH	49.133049311644	-0.156919105199937	1.54693179210804	20.0518838821452	27.2820822514428	114CQH	south_america	47.333966133588	0.425938999263172	0.37678332518387	no
LOC105199313	QH	49.133049311644	-0.156919105199937	1.54693179210804	45.1167387348267	5.81539375487332	43QH	south_america	50.9321324897001	-2.7584215773591	-1.68171763320866	no
LOC105199313	QH	49.133049311644	-0.156919105199937	1.54693179210804	19.0974575760099	17.0513014071517	111BQH	south_america	36.1487589831617	-0.154910153314302	0.00129866869107196	no
LOC105199313	QT	26.4715429666247	0.182227205719409	1.1287051691787	14.3027317285809	11.9372799427002	43QT	south_america	26.2400116712811	-0.242254891747876	-0.376078810533099	no
LOC105199313	QT	26.4715429666247	0.182227205719409	1.1287051691787	21.6000339466724	36.0902839714851	3QT	south_america	57.6903179181575	0.714716373817382	0.471769938367021	no
LOC105199313	QT	26.4715429666247	0.182227205719409	1.1287051691787	9.34295730909437	12.6000198022255	114CQT	south_america	21.9429771113199	0.394960005024296	0.188475081991235	no
LOC105199313	QT	26.4715429666247	0.182227205719409	1.1287051691787	13.3015405075802	22.5583693674134	112BQT	south_america	35.8599098749936	0.720069127034509	0.476512322262562	no
LOC105199313	QT	26.4715429666247	0.182227205719409	1.1287051691787	14.0144359636416	10.6157032317239	118QT	south_america	24.6301391953655	-0.370273779575068	-0.489499827219276	no
LOC105199313	QT	26.4715429666247	0.182227205719409	1.1287051691787	10.1131856621727	16.5898885997956	111BQT	south_america	26.7030742619683	0.66247391265973	0.425484635008602	no
LOC105199313	W	55.2918383321483	0.127073279071061	1.3566622902154	24.3590020102168	30.0778258232178	104W	south_america	54.4368278334346	0.293387607513732	0.122590809549417	no
LOC105199313	W	55.2918383321483	0.127073279071061	1.3566622902154	33.7384569495075	41.7974405933169	112W	south_america	75.5358975428244	0.300990849729396	0.128195183070006	no
LOC105199313	W	55.2918383321483	0.127073279071061	1.3566622902154	23.3573932727359	30.0778258232178	3BW	south_america	53.4352190959538	0.351525833287357	0.165444676862552	no
LOC105199313	W	55.2918383321483	0.127073279071061	1.3566622902154	19.3846458495777	34.4854753900228	43CW	south_america	53.8701212396006	0.799745741354903	0.495828967264243	no
LOC105199313	W	55.2918383321483	0.127073279071061	1.3566622902154	28.6352608149296	41.5967059744875	114W	south_america	70.2319667894171	0.523427115926816	0.292153647753286	no
LOC105199313	W	55.2918383321483	0.127073279071061	1.3566622902154	26.2391095200849	29.9077393107771	28W	south_america	56.146848830862	0.182288594154497	0.040699380738791	no
LOC105199314	QA	23.2370839446321	0.297259275323424	1.07755291546055	1.51390511952918	2.86054634571618	111BQA	south_america	4.37445146524536	0.618874832382737	0.298468457970673	no
LOC105199314	QA	23.2370839446321	0.297259275323424	1.07755291546055	10.6096986533388	20.0518838821452	3QA	south_america	30.6615825354841	0.858618816921091	0.520957749307134	no
LOC105199314	QA	23.2370839446321	0.297259275323424	1.07755291546055	13.7396431016094	16.6666936396095	114CQA	south_america	30.4063367412188	0.261330469461631	-0.0333429619523017	no
LOC105199314	QA	23.2370839446321	0.297259275323424	1.07755291546055	0	0	112BQA	south_america	0	0	-0.27586513020233	no
LOC105199314	QA	23.2370839446321	0.297259275323424	1.07755291546055	11.0846170896502	17.1632780742971	43QA	south_america	28.2478951639473	0.58785284008755	0.269679159691128	no
LOC105199314	QA	23.2370839446321	0.297259275323424	1.07755291546055	8.81644740315162	9.40982532216529	118QA	south_america	18.2262727253169	0.084672951117502	-0.197286203912374	no
LOC105199314	QH	11.4430415626774	-0.156919105199937	1.54693179210804	0	7.38974472643346	3QH	south_america	7.38974472643346	3.0686269146566	2.08512491391816	no
LOC105199314	QH	11.4430415626774	-0.156919105199937	1.54693179210804	10.230780844291	5.81539375487333	112BQH	south_america	16.0461745991644	-0.720589322409683	-0.364379489829749	no
LOC105199314	QH	11.4430415626774	-0.156919105199937	1.54693179210804	2.50648548526815	11.3675342714345	114CQH	south_america	13.8740197567026	1.81846023607642	1.27696602484617	no
LOC105199314	QH	11.4430415626774	-0.156919105199937	1.54693179210804	5.19053183838576	4.76191246845985	118QH	south_america	9.95244430684561	-0.103515614876733	0.0345222010405706	no
LOC105199314	QH	11.4430415626774	-0.156919105199937	1.54693179210804	10.0259419410726	2.90769687743666	43QH	south_america	12.9336388185093	-1.49651144383567	-0.865967294401679	no
LOC105199314	QH	11.4430415626774	-0.156919105199937	1.54693179210804	6.82052056286069	1.70513014071517	111BQH	south_america	8.52565070357586	-1.5315666397338	-0.888628407242573	no
LOC105199314	QT	7.6056942348231	0.182227205719409	1.1287051691787	0.583934831818398	1.17952258130266	118QT	south_america	1.76345741312106	0.460499171531959	0.246540880126414	no
LOC105199314	QT	7.6056942348231	0.182227205719409	1.1287051691787	0	1.38249071664963	111BQT	south_america	1.38249071664963	1.25247059269991	0.948204558821378	no
LOC105199314	QT	7.6056942348231	0.182227205719409	1.1287051691787	4.83692382093826	16.0415071057162	112BQT	south_america	20.8784309266544	1.54577278482678	1.20806178295396	no
LOC105199314	QT	7.6056942348231	0.182227205719409	1.1287051691787	1.43027317285809	5.11597711830009	43QT	south_america	6.54625029115817	1.33146452125931	1.01819088538076	no
LOC105199314	QT	7.6056942348231	0.182227205719409	1.1287051691787	9.34295730909437	7.7538583398311	114CQT	south_america	17.0968156489255	-0.240657804355253	-0.374663837485899	no
LOC105199314	QT	7.6056942348231	0.182227205719409	1.1287051691787	4.15385268205238	4.51128549643564	3QT	south_america	8.66513817848802	0.0967375640809484	-0.0757413396987162	no
LOC105199314	W	25.9521866876496	0.127073279071061	1.3566622902154	10.4956438080339	12.1846345340203	28W	south_america	22.6802783420542	0.197770315808528	0.0521110059941618	no
LOC105199314	W	25.9521866876496	0.127073279071061	1.3566622902154	11.0298801565697	20.8987202966585	112W	south_america	31.9286004532282	0.864224294758162	0.543356309822737	no
LOC105199314	W	25.9521866876496	0.127073279071061	1.3566622902154	11.678696636368	17.5453983968771	3BW	south_america	29.224095033245	0.548654815732941	0.31074906386242	no
LOC105199314	W	25.9521866876496	0.127073279071061	1.3566622902154	0.97436008040867	3.3419806470242	104W	south_america	4.31634072743287	1.13696816558012	0.744396666578475	no
LOC105199314	W	25.9521866876496	0.127073279071061	1.3566622902154	0	2.52101248330227	114W	south_america	2.52101248330227	1.81599034210203	1.24490602798639	no
LOC105199314	W	25.9521866876496	0.127073279071061	1.3566622902154	10.8554016757635	19.7059859371559	43CW	south_america	30.5613876129194	0.804503355823667	0.499335819708714	no
LOC105199317	QA	1.21643368348267	0.297259275323424	1.07755291546055	0.686982155080468	1.19047811711496	114CQA	south_america	1.87746027219543	0.376801089344715	0.0738170839501603	no
LOC105199317	QA	1.21643368348267	0.297259275323424	1.07755291546055	0	0	112BQA	south_america	0	0	-0.27586513020233	no
LOC105199317	QA	1.21643368348267	0.297259275323424	1.07755291546055	0.21627215993274	0	111BQA	south_america	0.21627215993274	-0.282466090501827	-0.538001760755736	no
LOC105199317	QA	1.21643368348267	0.297259275323424	1.07755291546055	0	1.43027317285809	43QA	south_america	1.43027317285809	1.28111848789579	0.913049557433443	no
LOC105199317	QA	1.21643368348267	0.297259275323424	1.07755291546055	0	1.00259419410726	3QA	south_america	1.00259419410726	1.00187010289637	0.653899049840907	no
LOC105199317	QA	1.21643368348267	0.297259275323424	1.07755291546055	3.77847745849355	3.13660844072176	118QA	south_america	6.91508589921532	-0.208102610244108	-0.468990319005856	no
LOC105199317	QH	3.49084731638761	-0.156919105199937	1.54693179210804	0	3.41026028143035	111BQH	south_america	3.41026028143035	2.14086380218821	1.48538088046979	no
LOC105199317	QH	3.49084731638761	-0.156919105199937	1.54693179210804	3.57143435134488	0	3QH	south_america	3.57143435134488	-2.19264690202237	-1.31597773554599	no
LOC105199317	QH	3.49084731638761	-0.156919105199937	1.54693179210804	2.50648548526815	2.90769687743666	43QH	south_america	5.41418236270482	0.156292804725876	0.202472993007011	no
LOC105199317	QH	3.49084731638761	-0.156919105199937	1.54693179210804	0	2.90769687743666	112BQH	south_america	2.90769687743666	1.96631856086315	1.37254769531222	no
LOC105199317	QH	3.49084731638761	-0.156919105199937	1.54693179210804	2.50648548526815	2.2735068542869	114CQH	south_america	4.77999233955505	-0.0991887563966214	0.0373192593867666	no
LOC105199317	QH	3.49084731638761	-0.156919105199937	1.54693179210804	1.29763295959644	1.19047811711496	118QH	south_america	2.4881110767114	-0.0689025477111262	0.0568975037799623	no
LOC105199317	QT	1.03903510230077	0.182227205719409	1.1287051691787	0.403076985078189	0.501297097053631	112BQT	south_america	0.904374082131819	0.0976153352938308	-0.0749636598963625	no
LOC105199317	QT	1.03903510230077	0.182227205719409	1.1287051691787	0.235190364236576	0	111BQT	south_america	0.235190364236576	-0.304733403247833	-0.431432957219092	no
LOC105199317	QT	1.03903510230077	0.182227205719409	1.1287051691787	0.583934831818398	0.58976129065133	118QT	south_america	1.17369612246973	0.00529717552244512	-0.156754868346804	no
LOC105199317	QT	1.03903510230077	0.182227205719409	1.1287051691787	0.830770536410475	1.12782137410891	3QT	south_america	1.95859191051939	0.216926065710017	0.0307421822262555	no
LOC105199317	QT	1.03903510230077	0.182227205719409	1.1287051691787	0.715136586429044	0	43QT	south_america	0.715136586429044	-0.778323471277037	-0.85102000347477	no
LOC105199317	QT	1.03903510230077	0.182227205719409	1.1287051691787	2.33573932727359	0	114CQT	south_america	2.33573932727359	-1.73800655318803	-1.70127134290055	no
LOC105199317	W	2.60778704037485	0.127073279071061	1.3566622902154	0	1.22933648803873	112W	south_america	1.22933648803873	1.15661438823829	0.758877958496043	no
LOC105199317	W	2.60778704037485	0.127073279071061	1.3566622902154	3.89289887878932	0	3BW	south_america	3.89289887878932	-2.29068946699808	-1.78214045124323	no
LOC105199317	W	2.60778704037485	0.127073279071061	1.3566622902154	0.437318492001414	0.55384702427365	28W	south_america	0.991165516275064	0.112464697288836	-0.0107680311361094	no
LOC105199317	W	2.60778704037485	0.127073279071061	1.3566622902154	5.54230854482509	2.52101248330227	114W	south_america	8.06332102812736	-0.893809458528121	-0.752495845843181	no
LOC105199317	W	2.60778704037485	0.127073279071061	1.3566622902154	0.487180040204335	0.835495161756051	104W	south_america	1.32267520196039	0.303589998845666	0.130111023979726	no
LOC105199317	W	2.60778704037485	0.127073279071061	1.3566622902154	1.55077166796622	2.46324824214449	43CW	south_america	4.01401991011071	0.441192040129662	0.231537917228265	no
LOC105199320	QA	1.29920163582357	0.297259275323424	1.07755291546055	12.1253698895301	16.0415071057162	3QA	south_america	28.1668769952463	0.37669484900785	0.0737184898715387	no
LOC105199320	QA	1.29920163582357	0.297259275323424	1.07755291546055	0	0.715136586429044	111BQA	south_america	0.715136586429044	0.778323471277037	0.446441366406592	no
LOC105199320	QA	1.29920163582357	0.297259275323424	1.07755291546055	0.692788568103137	0.715136586429044	43QA	south_america	1.40792515453218	0.0189216816216069	-0.258305267155122	no
LOC105199320	QA	1.29920163582357	0.297259275323424	1.07755291546055	0	0	112BQA	south_america	0	0	-0.27586513020233	no
LOC105199320	QA	1.29920163582357	0.297259275323424	1.07755291546055	0	1.19047811711496	114CQA	south_america	1.19047811711496	1.1312458022037	0.773963408120731	no
LOC105199320	QA	1.29920163582357	0.297259275323424	1.07755291546055	20.1518797786323	19.603802754511	118QA	south_america	39.7556825331433	-0.0378752481562567	-0.311014446410221	no
LOC105199320	QH	39.3038279795311	-0.156919105199937	1.54693179210804	23.3573932727359	19.0476498738394	118QH	south_america	42.4050431465753	-0.280926620580747	-0.0801635314585021	no
LOC105199320	QH	39.3038279795311	-0.156919105199937	1.54693179210804	18.7564315478669	17.44618126462	112BQH	south_america	36.2026128124869	-0.0990002076280516	0.0374411450248612	no
LOC105199320	QH	39.3038279795311	-0.156919105199937	1.54693179210804	7.51945645580446	2.2735068542869	114CQH	south_america	9.79296331009136	-1.37992438921633	-0.79060065237251	no
LOC105199320	QH	39.3038279795311	-0.156919105199937	1.54693179210804	23.1897699137263	30.6923425328731	111BQH	south_america	53.8821124465995	0.389737253289216	0.353381035465185	no
LOC105199320	QH	39.3038279795311	-0.156919105199937	1.54693179210804	5.01297097053631	2.90769687743666	43QH	south_america	7.92066784797297	-0.621759432634339	-0.300491805654181	no
LOC105199320	QH	39.3038279795311	-0.156919105199937	1.54693179210804	57.1429496215181	36.9487236321673	3QH	south_america	94.0916732536854	-0.615552899152455	-0.296479648483743	no
LOC105199320	QT	2.43638552961577	0.182227205719409	1.1287051691787	2.33573932727359	0.969232292478887	114CQT	south_america	3.30497161975248	-0.760373250257045	-0.835116628961961	no
LOC105199320	QT	2.43638552961577	0.182227205719409	1.1287051691787	0.715136586429044	0.852662853050014	43QT	south_america	1.56779943947906	0.111276892825549	-0.0628599166826597	no
LOC105199320	QT	2.43638552961577	0.182227205719409	1.1287051691787	0	1.03686803748722	111BQT	south_america	1.03686803748722	1.02635251548801	0.747870509340214	no
LOC105199320	QT	2.43638552961577	0.182227205719409	1.1287051691787	78.2472674636654	62.514696809041	118QT	south_america	140.761964272706	-0.319270731361201	-0.44431260773398	no
LOC105199320	QT	2.43638552961577	0.182227205719409	1.1287051691787	0.806153970156377	0.501297097053631	112BQT	south_america	1.30745106721001	-0.266711378948565	-0.397746547926811	no
LOC105199320	QT	2.43638552961577	0.182227205719409	1.1287051691787	19.1077223374409	22.5564274821782	3QT	south_america	41.6641498196191	0.228371087223396	0.0408821389004213	no
LOC105199320	W	1.37557960511843	0.127073279071061	1.3566622902154	0.487180040204335	0.835495161756051	104W	south_america	1.32267520196039	0.303589998845666	0.130111023979726	no
LOC105199320	W	1.37557960511843	0.127073279071061	1.3566622902154	0.874636984002829	0.55384702427365	28W	south_america	1.42848400827648	-0.270766772610698	-0.29324914133096	no
LOC105199320	W	1.37557960511843	0.127073279071061	1.3566622902154	0.64881647979822	0	112W	south_america	0.64881647979822	-0.721430829691621	-0.625435021583717	no
LOC105199320	W	1.37557960511843	0.127073279071061	1.3566622902154	1.84743618160836	1.26050624165114	114W	south_america	3.1079424232595	-0.333017606583022	-0.339134424957765	no
LOC105199320	W	1.37557960511843	0.127073279071061	1.3566622902154	0	1.23162412107224	43CW	south_america	1.23162412107224	1.15809405031617	0.759968622022668	no
LOC105199320	W	1.37557960511843	0.127073279071061	1.3566622902154	0	2.50648548526815	3BW	south_america	2.50648548526815	1.81002575613728	1.24050951309262	no
LOC105199322	QA	0.423009201507499	0.297259275323424	1.07755291546055	0.629746243082259	0	118QA	south_america	0.629746243082259	-0.70464734951994	-0.929798073457162	no
LOC105199322	QA	0.423009201507499	0.297259275323424	1.07755291546055	0	0.715136586429044	43QA	south_america	0.715136586429044	0.778323471277037	0.446441366406592	no
LOC105199322	QA	0.423009201507499	0.297259275323424	1.07755291546055	0	0	112BQA	south_america	0	0	-0.27586513020233	no
LOC105199322	QA	0.423009201507499	0.297259275323424	1.07755291546055	0	1.19047811711496	114CQA	south_america	1.19047811711496	1.1312458022037	0.773963408120731	no
LOC105199322	QA	0.423009201507499	0.297259275323424	1.07755291546055	0	0	3QA	south_america	0	0	-0.27586513020233	no
LOC105199322	QA	0.423009201507499	0.297259275323424	1.07755291546055	0.21627215993274	0	111BQA	south_america	0.21627215993274	-0.282466090501827	-0.538001760755736	no
LOC105199322	QH	1.53461712664366	-0.156919105199937	1.54693179210804	0	0	118QH	south_america	0	0	0.10143892962863	no
LOC105199322	QH	1.53461712664366	-0.156919105199937	1.54693179210804	2.50648548526815	0	114CQH	south_america	2.50648548526815	-1.81002575613728	-1.06863577267658	no
LOC105199322	QH	1.53461712664366	-0.156919105199937	1.54693179210804	1.70513014071517	0	112BQH	south_america	1.70513014071517	-1.43569800212899	-0.826654997623675	no
LOC105199322	QH	1.53461712664366	-0.156919105199937	1.54693179210804	0	0	3QH	south_america	0	0	0.10143892962863	no
LOC105199322	QH	1.53461712664366	-0.156919105199937	1.54693179210804	0	2.90769687743666	43QH	south_america	2.90769687743666	1.96631856086315	1.37254769531222	no
LOC105199322	QH	1.53461712664366	-0.156919105199937	1.54693179210804	1.36410411257214	0	111BQH	south_america	1.36410411257214	-1.24129357163393	-0.700984020088105	no
LOC105199322	QT	0.721212071850672	0.182227205719409	1.1287051691787	0	0.501297097053631	112BQT	south_america	0.501297097053631	0.586209505294724	0.357916584956613	no
LOC105199322	QT	0.721212071850672	0.182227205719409	1.1287051691787	0.470380728473151	0	111BQT	south_america	0.470380728473151	-0.55618976319877	-0.654215989331819	no
LOC105199322	QT	0.721212071850672	0.182227205719409	1.1287051691787	0	1.12782137410891	3QT	south_america	1.12782137410891	1.0893770448693	0.8037084120116	no
LOC105199322	QT	0.721212071850672	0.182227205719409	1.1287051691787	0	0.58976129065133	118QT	south_america	0.58976129065133	0.668810155039405	0.431098361739636	no
LOC105199322	QT	0.721212071850672	0.182227205719409	1.1287051691787	0	0.852662853050014	43QT	south_america	0.852662853050014	0.889600364102586	0.626712074773164	no
LOC105199322	QT	0.721212071850672	0.182227205719409	1.1287051691787	0	0.969232292478887	114CQT	south_america	0.969232292478887	0.97763330293098	0.704706701919641	no
LOC105199322	W	0.725081702887709	0.127073279071061	1.3566622902154	3.89289887878932	0	3BW	south_america	3.89289887878932	-2.29068946699808	-1.78214045124323	no
LOC105199322	W	0.725081702887709	0.127073279071061	1.3566622902154	0	0.835495161756051	104W	south_america	0.835495161756051	0.876169311593684	0.552161018939864	no
LOC105199322	W	0.725081702887709	0.127073279071061	1.3566622902154	0	0.614668244019367	112W	south_america	0.614668244019367	0.691237773665631	0.415847406287823	no
LOC105199322	W	0.725081702887709	0.127073279071061	1.3566622902154	0	0.55384702427365	28W	south_america	0.55384702427365	0.635844477886412	0.375016835423777	no
LOC105199322	W	0.725081702887709	0.127073279071061	1.3566622902154	0	0	114W	south_america	0	0	-0.093666109825228	no
LOC105199322	W	0.725081702887709	0.127073279071061	1.3566622902154	0	1.23162412107224	43CW	south_america	1.23162412107224	1.15809405031617	0.759968622022668	no
LOC105199327	QA	29.0667559829215	0.297259275323424	1.07755291546055	7.35325343771316	22.1692341793004	111BQA	south_america	29.5224876170135	1.47180024390566	1.09000769403537	no
LOC105199327	QA	29.0667559829215	0.297259275323424	1.07755291546055	12.3656787914484	9.52382493691969	114CQA	south_america	21.8895037283681	-0.344873953690495	-0.595918047086784	no
LOC105199327	QA	29.0667559829215	0.297259275323424	1.07755291546055	0	0	112BQA	south_america	0	0	-0.27586513020233	no
LOC105199327	QA	29.0667559829215	0.297259275323424	1.07755291546055	36.0250055413631	12.8724585557228	43QA	south_america	48.8974640970859	-1.41627645852361	-1.59021028968649	no
LOC105199327	QA	29.0667559829215	0.297259275323424	1.07755291546055	17.6328948063032	10.9781295425262	118QA	south_america	28.6110243488294	-0.637449188629389	-0.86743625351644	no
LOC105199327	QA	29.0667559829215	0.297259275323424	1.07755291546055	24.2507397790602	14.0363187175017	3QA	south_america	38.2870584965619	-0.747874254665514	-0.969913880788164	no
LOC105199327	QH	21.3320780353814	-0.156919105199937	1.54693179210804	5.45641645028855	18.7564315478669	111BQH	south_america	24.2128479981555	1.61351684444159	1.14448223164961	no
LOC105199327	QH	21.3320780353814	-0.156919105199937	1.54693179210804	20.0518838821452	11.6307875097466	43QH	south_america	31.6826713918919	-0.737004750658928	-0.374991094254063	no
LOC105199327	QH	21.3320780353814	-0.156919105199937	1.54693179210804	6.82052056286069	11.6307875097467	112BQH	south_america	18.4513080726073	0.691608044722261	0.548522665479576	no
LOC105199327	QH	21.3320780353814	-0.156919105199937	1.54693179210804	7.51945645580446	6.82052056286069	114CQH	south_america	14.3399770186651	-0.123496747094188	0.0216055796876496	no
LOC105199327	QH	21.3320780353814	-0.156919105199937	1.54693179210804	18.1668614343502	16.6666936396095	118QH	south_america	34.8335550739596	-0.117582054011551	0.0254290792839554	no
LOC105199327	QH	21.3320780353814	-0.156919105199937	1.54693179210804	7.14286870268977	3.69487236321673	3QH	south_america	10.8377410659065	-0.794451203501393	-0.412126831676707	no
LOC105199327	QT	9.13240952154845	0.182227205719409	1.1287051691787	5.17418801320466	12.4424164498467	111BQT	south_america	17.6166044630514	1.12247118375397	0.83302885794235	no
LOC105199327	QT	9.13240952154845	0.182227205719409	1.1287051691787	3.50360899091039	0.969232292478887	114CQT	south_america	4.47284128338928	-1.19344827329665	-1.21880852199611	no
LOC105199327	QT	9.13240952154845	0.182227205719409	1.1287051691787	4.29081951857427	3.41065141220006	43QT	south_america	7.70147093077432	-0.262499460940295	-0.394014910894144	no
LOC105199327	QT	9.13240952154845	0.182227205719409	1.1287051691787	3.22461588062551	4.01037677642905	112BQT	south_america	7.23499265705455	0.246098925425222	0.0565884886947838	no
LOC105199327	QT	9.13240952154845	0.182227205719409	1.1287051691787	8.30770536410475	2.25564274821782	3QT	south_america	10.5633481123226	-1.51548314599435	-1.504122066659	no
LOC105199327	QT	9.13240952154845	0.182227205719409	1.1287051691787	8.17508764545757	3.53856774390798	118QT	south_america	11.7136553893656	-1.0154848478131	-1.06113809543729	no
LOC105199327	W	37.3854984888896	0.127073279071061	1.3566622902154	31.1431910303146	10.0259419410726	3BW	south_america	41.1691329713872	-1.5436112505359	-1.23146677080683	no
LOC105199327	W	37.3854984888896	0.127073279071061	1.3566622902154	27.7115427241255	20.1680998664182	114W	south_america	47.8796425905436	-0.439739078230466	-0.417799154136977	no
LOC105199327	W	37.3854984888896	0.127073279071061	1.3566622902154	19.4644943939466	14.1373696124454	112W	south_america	33.601864006392	-0.435008490128889	-0.414312222911944	no
LOC105199327	W	37.3854984888896	0.127073279071061	1.3566622902154	25.5877325214426	23.4008583003726	43CW	south_america	48.9885908218153	-0.123828849755781	-0.184940740696055	no
LOC105199327	W	37.3854984888896	0.127073279071061	1.3566622902154	17.4927396800566	9.9692464369257	28W	south_america	27.4619861169823	-0.753494555165427	-0.64906929350611	no
LOC105199327	W	37.3854984888896	0.127073279071061	1.3566622902154	14.6154012061301	6.68396129404841	104W	south_america	21.2993625001785	-1.02304748002962	-0.847757594056869	no
LOC105199329	QA	1.33370882034835	0.297259275323424	1.07755291546055	0.21627215993274	0.715136586429044	111BQA	south_america	0.931408746361784	0.49585738077521	0.184304735853186	no
LOC105199329	QA	1.33370882034835	0.297259275323424	1.07755291546055	0.692788568103137	0.715136586429044	43QA	south_america	1.40792515453218	0.0189216816216069	-0.258305267155122	no
LOC105199329	QA	1.33370882034835	0.297259275323424	1.07755291546055	1.25949248616452	0	118QA	south_america	1.25949248616452	-1.17599875940271	-1.36722569591533	no
LOC105199329	QA	1.33370882034835	0.297259275323424	1.07755291546055	0.757835618095632	1.00259419410726	3QA	south_america	1.76042981220289	0.188069938015988	-0.101330835581999	no
LOC105199329	QA	1.33370882034835	0.297259275323424	1.07755291546055	2.06094646524141	0	114CQA	south_america	2.06094646524141	-1.61397781291256	-1.77368281484266	no
LOC105199329	QA	1.33370882034835	0.297259275323424	1.07755291546055	0	0	112BQA	south_america	0	0	-0.27586513020233	no
LOC105199329	QH	4.81289899434407	-0.156919105199937	1.54693179210804	5.01297097053631	0	43QH	south_america	5.01297097053631	-2.58807799349749	-1.57160057133777	no
LOC105199329	QH	4.81289899434407	-0.156919105199937	1.54693179210804	14.2857374053795	12.9320532712586	3QH	south_america	27.2177906766381	-0.133778257128005	0.0149591909546297	no
LOC105199329	QH	4.81289899434407	-0.156919105199937	1.54693179210804	0	2.2735068542869	114CQH	south_america	2.2735068542869	1.71083699974066	1.20739396169198	no
LOC105199329	QH	4.81289899434407	-0.156919105199937	1.54693179210804	1.70513014071517	2.90769687743666	112BQH	south_america	4.61282701815184	0.530620558734159	0.444453768059916	no
LOC105199329	QH	4.81289899434407	-0.156919105199937	1.54693179210804	6.82052056286069	10.230780844291	111BQH	south_america	17.0513014071517	0.522121690738468	0.43895975207353	no
LOC105199329	QH	4.81289899434407	-0.156919105199937	1.54693179210804	1.29763295959644	1.19047811711496	118QH	south_america	2.4881110767114	-0.0689025477111262	0.0568975037799623	no
LOC105199329	QT	2.70511355084739	0.182227205719409	1.1287051691787	0	0.345622679162408	111BQT	south_america	0.345622679162408	0.42827392613332	0.217990248589848	no
LOC105199329	QT	2.70511355084739	0.182227205719409	1.1287051691787	1.66154107282095	2.25564274821782	3QT	south_america	3.91718382103877	0.29068056682428	0.0960865282328664	no
LOC105199329	QT	2.70511355084739	0.182227205719409	1.1287051691787	1.1678696636368	0.969232292478887	114CQT	south_america	2.13710195611568	-0.138644718854322	-0.284283206399429	no
LOC105199329	QT	2.70511355084739	0.182227205719409	1.1287051691787	0.715136586429044	2.55798855915004	43QT	south_america	3.27312514557909	1.05273840029374	0.771247636978358	no
LOC105199329	QT	2.70511355084739	0.182227205719409	1.1287051691787	1.1678696636368	0	118QT	south_america	1.1678696636368	-1.1162780217853	-1.15043792033802	no
LOC105199329	QT	2.70511355084739	0.182227205719409	1.1287051691787	2.01538492539094	3.00778258232178	112BQT	south_america	5.02316750771273	0.410462066671857	0.202209458399595	no
LOC105199329	W	2.24440825890914	0.127073279071061	1.3566622902154	0	2.50648548526815	3BW	south_america	2.50648548526815	1.81002575613728	1.24050951309262	no
LOC105199329	W	2.24440825890914	0.127073279071061	1.3566622902154	0	1.22933648803873	112W	south_america	1.22933648803873	1.15661438823829	0.758877958496043	no
LOC105199329	W	2.24440825890914	0.127073279071061	1.3566622902154	3.87692916991555	2.46324824214449	43CW	south_america	6.34017741206004	-0.493847217375018	-0.457682432042462	no
LOC105199329	W	2.24440825890914	0.127073279071061	1.3566622902154	0.874636984002829	1.1076940485473	28W	south_america	1.98233103255013	0.169054211032909	0.0309442757159434	no
LOC105199329	W	2.24440825890914	0.127073279071061	1.3566622902154	0.97436008040867	0	104W	south_america	0.97436008040867	-0.981385130040271	-0.817048146105206	no
LOC105199329	W	2.24440825890914	0.127073279071061	1.3566622902154	1.84743618160836	2.52101248330227	114W	south_america	4.36844866491063	0.306326834324526	0.132128353936193	no
LOC105199338	QA	24.0232075235862	0.297259275323424	1.07755291546055	0	0	112BQA	south_america	0	0	-0.27586513020233	no
LOC105199338	QA	24.0232075235862	0.297259275323424	1.07755291546055	26.1053218930578	42.8572122161386	114CQA	south_america	68.9625341091964	0.694237970057207	0.368407610464414	no
LOC105199338	QA	24.0232075235862	0.297259275323424	1.07755291546055	3.78917809047816	10.0259419410726	3QA	south_america	13.8151200315508	1.20305192003899	0.840601544220616	no
LOC105199338	QA	24.0232075235862	0.297259275323424	1.07755291546055	8.81644740315162	12.5464337628871	118QA	south_america	21.3628811660387	0.464640188185984	0.155334286104196	no
LOC105199338	QA	24.0232075235862	0.297259275323424	1.07755291546055	15.241348498269	11.4421853828647	43QA	south_america	26.6835338811337	-0.384431515587777	-0.632628598679859	no
LOC105199338	QA	24.0232075235862	0.297259275323424	1.07755291546055	13.4088739158299	13.9451634353664	111BQA	south_america	27.3540373511962	0.0527210837086843	-0.22693845295776	no
LOC105199338	QH	14.1808367226839	-0.156919105199937	1.54693179210804	10.3810636767715	7.14286870268977	118QH	south_america	17.5239323794613	-0.483026353239378	-0.210809067150303	no
LOC105199338	QH	14.1808367226839	-0.156919105199937	1.54693179210804	10.0259419410726	8.72309063230999	43QH	south_america	18.7490325733826	-0.18141503539692	-0.0158351714807036	no
LOC105199338	QH	14.1808367226839	-0.156919105199937	1.54693179210804	5.11539042214552	0	112BQH	south_america	5.11539042214552	-2.61244460702949	-1.5873521472355	no
LOC105199338	QH	14.1808367226839	-0.156919105199937	1.54693179210804	12.5324274263408	6.82052056286069	114CQH	south_america	19.3529479892015	-0.791084104004221	-0.409950200803678	no
LOC105199338	QH	14.1808367226839	-0.156919105199937	1.54693179210804	7.14286870268977	3.69487236321673	3QH	south_america	10.8377410659065	-0.794451203501393	-0.412126831676707	no
LOC105199338	QH	14.1808367226839	-0.156919105199937	1.54693179210804	2.72820822514428	3.41026028143035	111BQH	south_america	6.13846850657462	0.242381363603244	0.258124159604377	no
LOC105199338	QT	12.7771835785793	0.182227205719409	1.1287051691787	4.67147865454718	3.87692916991555	114CQT	south_america	8.54840782446274	-0.217751900715893	-0.354369872095426	no
LOC105199338	QT	12.7771835785793	0.182227205719409	1.1287051691787	9.34295730909437	10.0259419410726	118QT	south_america	19.368899250167	0.0922531627313379	-0.0797143890583409	no
LOC105199338	QT	12.7771835785793	0.182227205719409	1.1287051691787	7.86650245071949	15.3479313549003	43QT	south_america	23.2144338056197	0.882671065408926	0.620572917371499	no
LOC105199338	QT	12.7771835785793	0.182227205719409	1.1287051691787	5.24000080601645	2.00518838821452	112BQT	south_america	7.24518919423097	-1.05409078249836	-1.09534183237362	no
LOC105199338	QT	12.7771835785793	0.182227205719409	1.1287051691787	2.49231160923143	13.5338564893069	3QT	south_america	16.0261680985384	2.05716336851654	1.66113898828108	no
LOC105199338	QT	12.7771835785793	0.182227205719409	1.1287051691787	3.99823619202178	5.52996286659853	111BQT	south_america	9.52819905862031	0.385655710043513	0.1802317468539	no
LOC105199338	W	18.5762834410727	0.127073279071061	1.3566622902154	7.43441436402404	8.8615523883784	28W	south_america	16.2959667524024	0.225526871260018	0.0725704494766536	no
LOC105199338	W	18.5762834410727	0.127073279071061	1.3566622902154	9.23718090804182	7.56303744990681	114W	south_america	16.8002183579486	-0.257623943770031	-0.283561521253763	no
LOC105199338	W	18.5762834410727	0.127073279071061	1.3566622902154	11.6307875097466	14.7794894528669	43CW	south_america	26.4102769626136	0.321105935850591	0.14302207570664	no
LOC105199338	W	18.5762834410727	0.127073279071061	1.3566622902154	10.7179608844954	15.0389129116089	104W	south_america	25.7568737961043	0.452854822623097	0.240134590532706	no
LOC105199338	W	18.5762834410727	0.127073279071061	1.3566622902154	7.78579775757864	2.50648548526815	3BW	south_america	10.2922832428468	-1.32514753392662	-1.07043648479911	no
LOC105199338	W	18.5762834410727	0.127073279071061	1.3566622902154	12.9763295959644	7.3760189282324	112W	south_america	20.3523485241968	-0.738648928433431	-0.63812653579915	no
LOC105199342	QA	14.1100538664559	0.297259275323424	1.07755291546055	11.7774056577533	5.00595610500331	43QA	south_america	16.7833617627566	-1.08912910321043	-1.28660816433438	no
LOC105199342	QA	14.1100538664559	0.297259275323424	1.07755291546055	3.89289887878932	5.36352439821783	111BQA	south_america	9.25642327700715	0.379136547493501	0.0759844560720088	no
LOC105199342	QA	14.1100538664559	0.297259275323424	1.07755291546055	5.49585724064375	9.52382493691969	114CQA	south_america	15.0196821775634	0.696067322789473	0.370105302249215	no
LOC105199342	QA	14.1100538664559	0.297259275323424	1.07755291546055	11.3675342714345	13.0337245233944	3QA	south_america	24.4012587948289	0.18234005092792	-0.106648335080962	no
LOC105199342	QA	14.1100538664559	0.297259275323424	1.07755291546055	6.92720867390485	6.27321688144353	118QA	south_america	13.2004255553484	-0.124219357106314	-0.391144255082451	no
LOC105199342	QA	14.1100538664559	0.297259275323424	1.07755291546055	0	0	112BQA	south_america	0	0	-0.27586513020233	no
LOC105199342	QH	10.0956193961676	-0.156919105199937	1.54693179210804	5.45641645028855	1.70513014071517	111BQH	south_america	7.16154659100373	-1.25503563587161	-0.709867452640071	no
LOC105199342	QH	10.0956193961676	-0.156919105199937	1.54693179210804	10.3810636767715	7.14286870268977	118QH	south_america	17.5239323794613	-0.483026353239378	-0.210809067150303	no
LOC105199342	QH	10.0956193961676	-0.156919105199937	1.54693179210804	10.7143030540346	0	3QH	south_america	10.7143030540346	-3.55019921806852	-2.19355509414186	no
LOC105199342	QH	10.0956193961676	-0.156919105199937	1.54693179210804	5.01297097053631	9.09402741714759	114CQH	south_america	14.1069983876839	0.747352011756753	0.584557846422188	no
LOC105199342	QH	10.0956193961676	-0.156919105199937	1.54693179210804	5.11539042214552	4.36154531615499	112BQH	south_america	9.47693573830051	-0.189795729734799	-0.0212527951798444	no
LOC105199342	QH	10.0956193961676	-0.156919105199937	1.54693179210804	5.01297097053631	2.90769687743666	43QH	south_america	7.92066784797297	-0.621759432634339	-0.300491805654181	no
LOC105199342	QT	5.50015503315353	0.182227205719409	1.1287051691787	4.29081951857427	0.852662853050014	43QT	south_america	5.14348237162428	-1.51389084099876	-1.50271133067668	no
LOC105199342	QT	5.50015503315353	0.182227205719409	1.1287051691787	4.08754382272879	1.76928387195399	118QT	south_america	5.85682769468278	-0.877456368285838	-0.93884887120374	no
LOC105199342	QT	5.50015503315353	0.182227205719409	1.1287051691787	5.81539375487333	5.63910687054455	3QT	south_america	11.4545006254179	-0.0378078348997041	-0.19494465572371	no
LOC105199342	QT	5.50015503315353	0.182227205719409	1.1287051691787	4.03076985078189	2.00518838821452	112BQT	south_america	6.03595823899641	-0.743323757332211	-0.820011273382487	no
LOC105199342	QT	5.50015503315353	0.182227205719409	1.1287051691787	0	2.90769687743666	114CQT	south_america	2.90769687743666	1.96631856086315	1.58065312701805	no
LOC105199342	QT	5.50015503315353	0.182227205719409	1.1287051691787	0.940761456946302	1.38249071664963	111BQT	south_america	2.32325217359593	0.295847788419336	0.100664536499468	no
LOC105199342	W	15.5176692353945	0.127073279071061	1.3566622902154	8.31346281723764	8.82354369155795	114W	south_america	17.1370065087956	0.0769258757083118	-0.0369638072233784	no
LOC105199342	W	15.5176692353945	0.127073279071061	1.3566622902154	9.30463000779732	13.5478653317947	43CW	south_america	22.852495339592	0.497514770860311	0.273053577490118	no
LOC105199342	W	15.5176692353945	0.127073279071061	1.3566622902154	0	0	3BW	south_america	0	0	-0.093666109825228	no
LOC105199342	W	15.5176692353945	0.127073279071061	1.3566622902154	3.93586642801273	14.4000226311149	28W	south_america	18.3358890591276	1.64155721241004	1.11633082474676	no
LOC105199342	W	15.5176692353945	0.127073279071061	1.3566622902154	7.13698127778042	6.76135068421303	112W	south_america	13.8983319619935	-0.0681859291497934	-0.143926170594638	no
LOC105199342	W	15.5176692353945	0.127073279071061	1.3566622902154	1.94872016081734	2.50648548526815	104W	south_america	4.45520564608549	0.249936841759833	0.0905631147669519	no
LOC105199343	QA	28.1227460160664	0.297259275323424	1.07755291546055	12.1253698895301	18.0466954939307	3QA	south_america	30.1720653834608	0.537182638757324	0.222655760094489	no
LOC105199343	QA	28.1227460160664	0.297259275323424	1.07755291546055	11.9651786185629	14.1147379832479	118QA	south_america	26.0799166018109	0.221313887762611	-0.0704794970819179	no
LOC105199343	QA	28.1227460160664	0.297259275323424	1.07755291546055	15.1136074117703	22.6190842251843	114CQA	south_america	37.7326916369546	0.551673517111464	0.236103710674202	no
LOC105199343	QA	28.1227460160664	0.297259275323424	1.07755291546055	9.00625138534078	12.1573219692938	43QA	south_america	21.1635733546345	0.394964271488595	0.0906730377351465	no
LOC105199343	QA	28.1227460160664	0.297259275323424	1.07755291546055	16.2204119949555	13.9451634353664	111BQA	south_america	30.1655754303219	-0.204440985403267	-0.465592226171338	no
LOC105199343	QA	28.1227460160664	0.297259275323424	1.07755291546055	0	0	112BQA	south_america	0	0	-0.27586513020233	no
LOC105199343	QH	10.4486701076168	-0.156919105199937	1.54693179210804	7.14286870268977	3.69487236321673	3QH	south_america	10.8377410659065	-0.794451203501393	-0.412126831676707	no
LOC105199343	QH	10.4486701076168	-0.156919105199937	1.54693179210804	10.0259419410726	4.54701370857379	114CQH	south_america	14.5729556496464	-0.99111871383679	-0.539260756610394	no
LOC105199343	QH	10.4486701076168	-0.156919105199937	1.54693179210804	5.11539042214552	2.90769687743666	112BQH	south_america	8.02308729958218	-0.646126046166341	-0.316243381551911	no
LOC105199343	QH	10.4486701076168	-0.156919105199937	1.54693179210804	5.01297097053631	14.5384843871833	43QH	south_america	19.5514553577196	1.36969589254031	0.986866392900164	no
LOC105199343	QH	10.4486701076168	-0.156919105199937	1.54693179210804	1.36410411257214	3.41026028143035	111BQH	south_america	4.77436439400248	0.899570230554287	0.682957930753057	no
LOC105199343	QH	10.4486701076168	-0.156919105199937	1.54693179210804	6.4881647979822	3.57143435134488	118QH	south_america	10.0595991493271	-0.711965283782415	-0.358804558426009	no
LOC105199343	QT	15.4045000688647	0.182227205719409	1.1287051691787	8.17508764545757	1.93846458495777	114CQT	south_america	10.1135522304153	-1.64265942869081	-1.61679655967031	no
LOC105199343	QT	15.4045000688647	0.182227205719409	1.1287051691787	3.57568293214522	1.70532570610003	43QT	south_america	5.28100863824525	-0.758184788386645	-0.833177715302168	no
LOC105199343	QT	15.4045000688647	0.182227205719409	1.1287051691787	6.42328315000238	7.66689677846729	118QT	south_america	14.0901799284697	0.223458123099162	0.0365293953688141	no
LOC105199343	QT	15.4045000688647	0.182227205719409	1.1287051691787	10.0769246269547	11.0285361351799	112BQT	south_america	21.1054607621346	0.118903687878062	-0.0561027977637636	no
LOC105199343	QT	15.4045000688647	0.182227205719409	1.1287051691787	6.35013983438754	10.3686803748722	111BQT	south_america	16.7188202092598	0.629221200218075	0.396023697511655	no
LOC105199343	QT	15.4045000688647	0.182227205719409	1.1287051691787	16.6154107282095	16.9173206116337	3QT	south_america	33.5327313398432	0.0245167966127795	-0.13972684223763	no
LOC105199343	W	22.8587899270083	0.127073279071061	1.3566622902154	9.7436008040867	22.5583693674134	104W	south_america	32.3019701715001	1.13276207883455	0.741296346936728	no
LOC105199343	W	22.8587899270083	0.127073279071061	1.3566622902154	6.20308667186488	17.2427376950114	43CW	south_america	23.4458243668763	1.34063508269736	0.894520185589905	no
LOC105199343	W	22.8587899270083	0.127073279071061	1.3566622902154	11.678696636368	5.01297097053631	3BW	south_america	16.6916676069043	-1.0762565461657	-0.88697816244727	no
LOC105199343	W	22.8587899270083	0.127073279071061	1.3566622902154	12.0083351804544	16.3865811414648	114W	south_america	28.3949163219191	0.418537935860027	0.2148395064056	no
LOC105199343	W	22.8587899270083	0.127073279071061	1.3566622902154	7.87173285602546	14.4000226311149	28W	south_america	22.2717554871404	0.795644641934544	0.492806034106937	no
LOC105199343	W	22.8587899270083	0.127073279071061	1.3566622902154	10.3810636767715	7.3760189282324	112W	south_america	17.7570826050039	-0.442298790943444	-0.41968592635099	no
LOC105199346	QA	0.738470339141789	0.297259275323424	1.07755291546055	0	0	112BQA	south_america	0	0	-0.27586513020233	no
LOC105199346	QA	0.738470339141789	0.297259275323424	1.07755291546055	0.686982155080468	2.38095623422992	114CQA	south_america	3.06793838931039	1.00298662810815	0.654935217249257	no
LOC105199346	QA	0.738470339141789	0.297259275323424	1.07755291546055	0	1.00259419410726	3QA	south_america	1.00259419410726	1.00187010289637	0.653899049840907	no
LOC105199346	QA	0.738470339141789	0.297259275323424	1.07755291546055	0	0.784152110180441	118QA	south_america	0.784152110180441	0.83523861932102	0.499260255602077	no
LOC105199346	QA	0.738470339141789	0.297259275323424	1.07755291546055	0.21627215993274	0.357568293214522	111BQA	south_america	0.573840453147262	0.15855868491541	-0.128718124574638	no
LOC105199346	QA	0.738470339141789	0.297259275323424	1.07755291546055	0.692788568103137	0	43QA	south_america	0.692788568103137	-0.75940178965543	-0.980611763764044	no
LOC105199346	QH	2.50648548526815	-0.156919105199937	1.54693179210804	2.59526591919288	3.57143435134488	118QH	south_america	6.16670027053777	0.346548420338951	0.325462006862502	no
LOC105199346	QH	2.50648548526815	-0.156919105199937	1.54693179210804	3.57143435134488	1.84743618160836	3QH	south_america	5.41887053295325	-0.682983394244875	-0.340069479293627	no
LOC105199346	QH	2.50648548526815	-0.156919105199937	1.54693179210804	2.50648548526815	0	43QH	south_america	2.50648548526815	-1.81002575613728	-1.06863577267658	no
LOC105199346	QH	2.50648548526815	-0.156919105199937	1.54693179210804	2.50648548526815	0	114CQH	south_america	2.50648548526815	-1.81002575613728	-1.06863577267658	no
LOC105199346	QH	2.50648548526815	-0.156919105199937	1.54693179210804	0	1.70513014071517	111BQH	south_america	1.70513014071517	1.43569800212899	1.02953285688093	no
LOC105199346	QH	2.50648548526815	-0.156919105199937	1.54693179210804	0	1.45384843871833	112BQH	south_america	1.45384843871833	1.2950461440856	0.938609741355765	no
LOC105199346	QT	1.33206763346411	0.182227205719409	1.1287051691787	0	0.969232292478887	114CQT	south_america	0.969232292478887	0.97763330293098	0.704706701919641	no
LOC105199346	QT	1.33206763346411	0.182227205719409	1.1287051691787	0.235190364236576	0	111BQT	south_america	0.235190364236576	-0.304733403247833	-0.431432957219092	no
LOC105199346	QT	1.33206763346411	0.182227205719409	1.1287051691787	1.43027317285809	0.852662853050014	43QT	south_america	2.2829360259081	-0.391518123793206	-0.50832169921761	no
LOC105199346	QT	1.33206763346411	0.182227205719409	1.1287051691787	0	1.00259419410726	112BQT	south_america	1.00259419410726	1.00187010289637	0.726179802803046	no
LOC105199346	QT	1.33206763346411	0.182227205719409	1.1287051691787	1.66154107282095	0	3QT	south_america	1.66154107282095	-1.41226183006121	-1.41267097849906	no
LOC105199346	QT	1.33206763346411	0.182227205719409	1.1287051691787	2.33573932727359	1.76928387195399	118QT	south_america	4.10502319922758	-0.268493605055921	-0.399325548498459	no
LOC105199346	W	2.03523578366612	0.127073279071061	1.3566622902154	3.10154333593244	2.46324824214449	43CW	south_america	5.56479157807693	-0.244041069546718	-0.273549542354315	no
LOC105199346	W	2.03523578366612	0.127073279071061	1.3566622902154	1.29763295959644	0.614668244019367	112W	south_america	1.91230120361581	-0.508910576249195	-0.468785680789639	no
LOC105199346	W	2.03523578366612	0.127073279071061	1.3566622902154	0.437318492001414	1.1076940485473	28W	south_america	1.54501254054871	0.552285680932443	0.313425385910794	no
LOC105199346	W	2.03523578366612	0.127073279071061	1.3566622902154	0.487180040204335	1.6709903235121	104W	south_america	2.15817036371644	0.844795436625832	0.529035237974234	no
LOC105199346	W	2.03523578366612	0.127073279071061	1.3566622902154	0.923718090804182	0	114W	south_america	0.923718090804182	-0.943897396406448	-0.789415820872763	no
LOC105199346	W	2.03523578366612	0.127073279071061	1.3566622902154	11.678696636368	2.50648548526815	3BW	south_america	14.1851821216361	-1.85430878352591	-1.46048289016892	no
LOC105199351	QA	14.6257917119382	0.297259275323424	1.07755291546055	7.5569549169871	7.05736899162397	118QA	south_america	14.6143239086111	-0.0867886635977023	-0.356407498333374	no
LOC105199351	QA	14.6257917119382	0.297259275323424	1.07755291546055	0	0	112BQA	south_america	0	0	-0.27586513020233	no
LOC105199351	QA	14.6257917119382	0.297259275323424	1.07755291546055	6.82052056286069	8.02075355285809	3QA	south_america	14.8412741157188	0.205983312855387	-0.0847067101377813	no
LOC105199351	QA	14.6257917119382	0.297259275323424	1.07755291546055	9.61775017112656	16.6666936396095	114CQA	south_america	26.284443810736	0.734553960335347	0.405822005339778	no
LOC105199351	QA	14.6257917119382	0.297259275323424	1.07755291546055	6.05562047811672	8.58163903714853	111BQA	south_america	14.6372595152653	0.441499504378264	0.133859068065526	no
LOC105199351	QA	14.6257917119382	0.297259275323424	1.07755291546055	6.92788568103137	7.15136586429044	43QA	south_america	14.0792515453218	0.0401056621527789	-0.238645925857607	no
LOC105199351	QH	13.975795702309	-0.156919105199937	1.54693179210804	10.0259419410726	6.82052056286069	114CQH	south_america	16.8464625039333	-0.495565362836032	-0.218914795961763	no
LOC105199351	QH	13.975795702309	-0.156919105199937	1.54693179210804	10.3810636767715	4.76191246845985	118QH	south_america	15.1429761452314	-0.982015749335127	-0.533376227927162	no
LOC105199351	QH	13.975795702309	-0.156919105199937	1.54693179210804	5.01297097053631	5.81539375487332	43QH	south_america	10.8283647254096	0.18071901669409	0.218263095772258	no
LOC105199351	QH	13.975795702309	-0.156919105199937	1.54693179210804	3.57143435134488	9.23718090804182	3QH	south_america	12.8086152593867	1.16309967676447	0.8533141465569	no
LOC105199351	QH	13.975795702309	-0.156919105199937	1.54693179210804	10.230780844291	5.81539375487333	112BQH	south_america	16.0461745991644	-0.720589322409683	-0.364379489829749	no
LOC105199351	QH	13.975795702309	-0.156919105199937	1.54693179210804	5.45641645028855	3.41026028143035	111BQH	south_america	8.8666767317189	-0.54986983581239	-0.254019429051213	no
LOC105199351	QT	9.21111478112273	0.182227205719409	1.1287051691787	4.67147865454718	3.87692916991555	114CQT	south_america	8.54840782446274	-0.217751900715893	-0.354369872095426	no
LOC105199351	QT	9.21111478112273	0.182227205719409	1.1287051691787	4.29081951857427	3.41065141220006	43QT	south_america	7.70147093077432	-0.262499460940295	-0.394014910894144	no
LOC105199351	QT	9.21111478112273	0.182227205719409	1.1287051691787	3.99823619202178	5.87558554576094	111BQT	south_america	9.87382173778272	0.460063505354364	0.246154892545697	no
LOC105199351	QT	9.21111478112273	0.182227205719409	1.1287051691787	2.49231160923143	4.51128549643564	3QT	south_america	7.00359710566707	0.658206571442251	0.421703894622179	no
LOC105199351	QT	9.21111478112273	0.182227205719409	1.1287051691787	5.64307779109464	6.01556516464357	112BQT	south_america	11.6586429557382	0.0787075215131987	-0.0917154337846583	no
LOC105199351	QT	9.21111478112273	0.182227205719409	1.1287051691787	5.83934831818398	4.12832903455931	118QT	south_america	9.96767735274329	-0.415370037108202	-0.529453801706652	no
LOC105199351	W	13.4553216760256	0.127073279071061	1.3566622902154	6.20308667186488	7.38974472643346	43CW	south_america	13.5928313982983	0.220011650889487	0.0685051633621147	no
LOC105199351	W	13.4553216760256	0.127073279071061	1.3566622902154	4.87180040204335	8.35495161756051	104W	south_america	13.2267520196039	0.671927264066486	0.401613569511775	no
LOC105199351	W	13.4553216760256	0.127073279071061	1.3566622902154	6.1224588880198	6.6461642912838	28W	south_america	12.7686231793036	0.102360810240244	-0.0182156377523348	no
LOC105199351	W	13.4553216760256	0.127073279071061	1.3566622902154	7.78579775757864	5.5320141961743	112W	south_america	13.3178119537529	-0.427645363719092	-0.4088848394998	no
LOC105199351	W	13.4553216760256	0.127073279071061	1.3566622902154	15.5715955151573	0	3BW	south_america	15.5715955151573	-4.05064060698147	-3.07940591861608	no
LOC105199351	W	13.4553216760256	0.127073279071061	1.3566622902154	7.38974472643346	6.30253120825568	114W	south_america	13.6922759346891	-0.200230296056171	-0.241256484747774	no
LOC105199355	QA	1.52664780491926	0.297259275323424	1.07755291546055	0	1.19047811711496	114CQA	south_america	1.19047811711496	1.1312458022037	0.773963408120731	no
LOC105199355	QA	1.52664780491926	0.297259275323424	1.07755291546055	0	0.715136586429044	43QA	south_america	0.715136586429044	0.778323471277037	0.446441366406592	no
LOC105199355	QA	1.52664780491926	0.297259275323424	1.07755291546055	0.43254431986548	1.43027317285809	111BQA	south_america	1.86281749272357	0.762538714316023	0.431792659382985	no
LOC105199355	QA	1.52664780491926	0.297259275323424	1.07755291546055	0	2.00518838821452	3QA	south_america	2.00518838821452	1.58745543294107	1.19733902540295	no
LOC105199355	QA	1.52664780491926	0.297259275323424	1.07755291546055	0	0	112BQA	south_america	0	0	-0.27586513020233	no
LOC105199355	QA	1.52664780491926	0.297259275323424	1.07755291546055	0.629746243082259	1.56830422036088	118QA	south_america	2.19805046344314	0.656168752944507	0.333078285503673	no
LOC105199355	QH	2.1359004950044	-0.156919105199937	1.54693179210804	1.36410411257214	0	111BQH	south_america	1.36410411257214	-1.24129357163393	-0.700984020088105	no
LOC105199355	QH	2.1359004950044	-0.156919105199937	1.54693179210804	0	2.90769687743666	43QH	south_america	2.90769687743666	1.96631856086315	1.37254769531222	no
LOC105199355	QH	2.1359004950044	-0.156919105199937	1.54693179210804	0	0	114CQH	south_america	0	0	0.10143892962863	no
LOC105199355	QH	2.1359004950044	-0.156919105199937	1.54693179210804	2.59526591919288	1.19047811711496	118QH	south_america	3.78574403630784	-0.714852679479724	-0.360671089136696	no
LOC105199355	QH	2.1359004950044	-0.156919105199937	1.54693179210804	0	0	112BQH	south_america	0	0	0.10143892962863	no
LOC105199355	QH	2.1359004950044	-0.156919105199937	1.54693179210804	7.14286870268977	0	3QH	south_america	7.14286870268977	-3.02553714019678	-1.85439206151922	no
LOC105199355	QT	1.04715269309909	0.182227205719409	1.1287051691787	1.66154107282095	2.25564274821782	3QT	south_america	3.91718382103877	0.29068056682428	0.0960865282328664	no
LOC105199355	QT	1.04715269309909	0.182227205719409	1.1287051691787	0.583934831818398	1.17952258130266	118QT	south_america	1.76345741312106	0.460499171531959	0.246540880126414	no
LOC105199355	QT	1.04715269309909	0.182227205719409	1.1287051691787	0.235190364236576	0.691245358324816	111BQT	south_america	0.926435722561392	0.453352571438262	0.240209199995192	no
LOC105199355	QT	1.04715269309909	0.182227205719409	1.1287051691787	0	0	43QT	south_america	0	0	-0.161448012018946	no
LOC105199355	QT	1.04715269309909	0.182227205719409	1.1287051691787	0.403076985078189	0.501297097053631	112BQT	south_america	0.904374082131819	0.0976153352938308	-0.0749636598963625	no
LOC105199355	QT	1.04715269309909	0.182227205719409	1.1287051691787	1.1678696636368	0	114CQT	south_america	1.1678696636368	-1.1162780217853	-1.15043792033802	no
LOC105199355	W	1.6191696252206	0.127073279071061	1.3566622902154	0.874636984002829	0.55384702427365	28W	south_america	1.42848400827648	-0.270766772610698	-0.29324914133096	no
LOC105199355	W	1.6191696252206	0.127073279071061	1.3566622902154	0	1.26050624165114	114W	south_america	1.26050624165114	1.17664590119448	0.77364324909243	no
LOC105199355	W	1.6191696252206	0.127073279071061	1.3566622902154	1.29763295959644	0	112W	south_america	1.29763295959644	-1.20014834991483	-0.97829919690269	no
LOC105199355	W	1.6191696252206	0.127073279071061	1.3566622902154	3.89289887878932	0	3BW	south_america	3.89289887878932	-2.29068946699808	-1.78214045124323	no
LOC105199355	W	1.6191696252206	0.127073279071061	1.3566622902154	0.97436008040867	0.835495161756051	104W	south_america	1.80985524216472	-0.105215818446587	-0.171221017340113	no
LOC105199355	W	1.6191696252206	0.127073279071061	1.3566622902154	0	2.46324824214449	43CW	south_america	2.46324824214449	1.79212580216841	1.2273154012654	no
LOC105199531	QA	178.305080921525	0.297259275323424	1.07755291546055	1.25949248616452	72.1419941366006	118QA	south_america	73.4014866227651	5.01662929620503	4.37971068814244	sa
LOC105199531	QA	178.305080921525	0.297259275323424	1.07755291546055	3.02781023905836	234.207232055512	111BQA	south_america	237.23504229457	5.86779289431291	5.16961491084514	sa
LOC105199531	QA	178.305080921525	0.297259275323424	1.07755291546055	0	205.952714260888	114CQA	south_america	205.952714260888	7.69315735994256	6.8636054698605	sa
LOC105199531	QA	178.305080921525	0.297259275323424	1.07755291546055	1.50664698305925	212.526208132643	112BQA	south_america	214.032855115703	6.41251051400667	5.67512847948593	sa
LOC105199531	QA	178.305080921525	0.297259275323424	1.07755291546055	0.692788568103137	93.6828928222048	43QA	south_america	94.3756813903079	5.80563009027038	5.11192604642778	sa
LOC105199531	QA	178.305080921525	0.297259275323424	1.07755291546055	2.2735068542869	148.383940727875	3QA	south_america	150.657447582162	5.51204425196601	4.83946997110002	sa
LOC105199531	QH	394.213497800322	-0.156919105199937	1.54693179210804	1.29763295959644	217.857495432038	118QH	south_america	219.155128391634	6.57369963410625	4.35094732272211	sa
LOC105199531	QH	394.213497800322	-0.156919105199937	1.54693179210804	10.0259419410726	388.769672083059	114CQH	south_america	398.795614024132	5.14364802416434	3.42650345439024	sa
LOC105199531	QH	394.213497800322	-0.156919105199937	1.54693179210804	5.45641645028855	520.064692918128	111BQH	south_america	525.521109368416	6.33458505356406	4.19637387497084	sa
LOC105199531	QH	394.213497800322	-0.156919105199937	1.54693179210804	10.230780844291	1035.14008836745	112BQH	south_america	1045.37086921174	6.52761702374349	4.32115763800695	sa
LOC105199531	QH	394.213497800322	-0.156919105199937	1.54693179210804	10.7143030540346	258.641065425171	3QH	south_america	269.355368479206	4.47017555303959	2.99114329529299	sa
LOC105199531	QH	394.213497800322	-0.156919105199937	1.54693179210804	0	389.631381576513	43QH	south_america	389.631381576513	8.60966404331639	5.66707801419603	sa
LOC105199531	QT	210.677794483426	0.182227205719409	1.1287051691787	5.64307779109464	764.478073006787	112BQT	south_america	770.121150797881	6.8483654337136	5.90600487179908	sa
LOC105199531	QT	210.677794483426	0.182227205719409	1.1287051691787	1.1678696636368	111.461713635072	114CQT	south_america	112.629583298709	5.69701210321023	4.88593925861406	sa
LOC105199531	QT	210.677794483426	0.182227205719409	1.1287051691787	0.715136586429044	111.698833749552	43QT	south_america	112.413970335981	6.0380053045274	5.1880493318454	sa
LOC105199531	QT	210.677794483426	0.182227205719409	1.1287051691787	0.830770536410475	307.895235131733	3QT	south_america	308.726005668143	7.39852282743777	6.39342834494973	sa
LOC105199531	QT	210.677794483426	0.182227205719409	1.1287051691787	4.46861692049493	466.936239548413	111BQT	south_america	471.404856468908	6.41899214892718	5.52559261135125	sa
LOC105199531	QT	210.677794483426	0.182227205719409	1.1287051691787	2.33573932727359	97.3106129574695	118QT	south_america	99.646352284743	4.88126871039774	4.16321430342841	sa
LOC105199531	W	742.987868751162	0.127073279071061	1.3566622902154	6.4881647979822	674.905731933265	112W	south_america	681.393896731247	6.49606605290954	4.69460441244172	sa
LOC105199531	W	742.987868751162	0.127073279071061	1.3566622902154	0	804.581840771077	3BW	south_america	804.581840771077	9.65388735260702	7.02224432878089	sa
LOC105199531	W	742.987868751162	0.127073279071061	1.3566622902154	8.74636984002829	291.877381792214	28W	south_america	300.623751632242	4.90928800275698	3.52498536900193	sa
LOC105199531	W	742.987868751162	0.127073279071061	1.3566622902154	285.974683599945	1134.60242966472	104W	south_america	1420.57711326466	1.98446246526223	1.36908735474344	sa
LOC105199531	W	742.987868751162	0.127073279071061	1.3566622902154	2.32615750194933	814.103544028753	43CW	south_america	816.429701530702	7.9369830433414	5.75670881441716	sa
LOC105199531	W	742.987868751162	0.127073279071061	1.3566622902154	5.54230854482509	644.11868948373	114W	south_america	649.660998028555	6.62362100235775	4.7886255630023	sa
LOC105199580	QA	0.132168039883485	0.297259275323424	1.07755291546055	0	0.264336079766969	112BQA	south_america	0.264336079766969	0.338380004785408	0.0381612159105972	no
LOC105199580	QA	0.132168039883485	0.297259275323424	1.07755291546055	0.629746243082259	0	118QA	south_america	0.629746243082259	-0.70464734951994	-0.929798073457162	no
LOC105199580	QA	0.132168039883485	0.297259275323424	1.07755291546055	0	0	43QA	south_america	0	0	-0.27586513020233	no
LOC105199580	QA	0.132168039883485	0.297259275323424	1.07755291546055	0	0	3QA	south_america	0	0	-0.27586513020233	no
LOC105199580	QA	0.132168039883485	0.297259275323424	1.07755291546055	0.43254431986548	0.715136586429044	111BQA	south_america	1.14768090629452	0.259743697697268	-0.0348155316438656	no
LOC105199580	QA	0.132168039883485	0.297259275323424	1.07755291546055	0	0	114CQA	south_america	0	0	-0.27586513020233	no
LOC105199580	QH	1.32216327791665	-0.156919105199937	1.54693179210804	0	1.70513014071517	111BQH	south_america	1.70513014071517	1.43569800212899	1.02953285688093	no
LOC105199580	QH	1.32216327791665	-0.156919105199937	1.54693179210804	0	1.19047811711496	118QH	south_america	1.19047811711496	1.1312458022037	0.832722498804053	no
LOC105199580	QH	1.32216327791665	-0.156919105199937	1.54693179210804	0	0	3QH	south_america	0	0	0.10143892962863	no
LOC105199580	QH	1.32216327791665	-0.156919105199937	1.54693179210804	0	0	43QH	south_america	0	0	0.10143892962863	no
LOC105199580	QH	1.32216327791665	-0.156919105199937	1.54693179210804	0	1.45384843871833	112BQH	south_america	1.45384843871833	1.2950461440856	0.938609741355765	no
LOC105199580	QH	1.32216327791665	-0.156919105199937	1.54693179210804	5.01297097053631	0	114CQH	south_america	5.01297097053631	-2.58807799349749	-1.57160057133777	no
LOC105199580	QT	0.319133674657382	0.182227205719409	1.1287051691787	1.1678696636368	0	118QT	south_america	1.1678696636368	-1.1162780217853	-1.15043792033802	no
LOC105199580	QT	0.319133674657382	0.182227205719409	1.1287051691787	0	0	43QT	south_america	0	0	-0.161448012018946	no
LOC105199580	QT	0.319133674657382	0.182227205719409	1.1287051691787	0.830770536410475	0	3QT	south_america	0.830770536410475	-0.872450979159287	-0.93441424180429	no
LOC105199580	QT	0.319133674657382	0.182227205719409	1.1287051691787	0	0	114CQT	south_america	0	0	-0.161448012018946	no
LOC105199580	QT	0.319133674657382	0.182227205719409	1.1287051691787	0.403076985078189	0	112BQT	south_america	0.403076985078189	-0.488594170000894	-0.594328256871921	no
LOC105199580	QT	0.319133674657382	0.182227205719409	1.1287051691787	0.235190364236576	0	111BQT	south_america	0.235190364236576	-0.304733403247833	-0.431432957219092	no
LOC105199580	W	0.712101156890665	0.127073279071061	1.3566622902154	0.487180040204335	0	104W	south_america	0.487180040204335	-0.572579312748018	-0.515716104785366	no
LOC105199580	W	0.712101156890665	0.127073279071061	1.3566622902154	0.923718090804182	0	114W	south_america	0.923718090804182	-0.943897396406448	-0.789415820872763	no
LOC105199580	W	0.712101156890665	0.127073279071061	1.3566622902154	0.64881647979822	0	112W	south_america	0.64881647979822	-0.721430829691621	-0.625435021583717	no
LOC105199580	W	0.712101156890665	0.127073279071061	1.3566622902154	0	0.55384702427365	28W	south_america	0.55384702427365	0.635844477886412	0.375016835423777	no
LOC105199580	W	0.712101156890665	0.127073279071061	1.3566622902154	0.77538583398311	0	43CW	south_america	0.77538583398311	-0.828132590974476	-0.704085222191795	no
LOC105199580	W	0.712101156890665	0.127073279071061	1.3566622902154	3.89289887878932	0	3BW	south_america	3.89289887878932	-2.29068946699808	-1.78214045124323	no
LOC105199719	QA	4.65667200117084	0.297259275323424	1.07755291546055	14.2055286974158	22.7329028599594	112BQA	south_america	36.9384315573751	0.64229259288193	0.320200811123079	no
LOC105199719	QA	4.65667200117084	0.297259275323424	1.07755291546055	2.51898497232903	2.35245633054132	118QA	south_america	4.87144130287036	-0.0699408135843048	-0.340772210477281	no
LOC105199719	QA	4.65667200117084	0.297259275323424	1.07755291546055	13.4088739158299	26.4600536978746	111BQA	south_america	39.8689276137045	0.930376856434653	0.587551267346007	no
LOC105199719	QA	4.65667200117084	0.297259275323424	1.07755291546055	3.46394284051568	0.715136586429044	43QA	south_america	4.17907942694473	-1.3799950827197	-1.55654013271939	no
LOC105199719	QA	4.65667200117084	0.297259275323424	1.07755291546055	2.06094646524141	2.38095623422992	114CQA	south_america	4.44190269947133	0.143453528054574	-0.142736143220506	no
LOC105199719	QA	4.65667200117084	0.297259275323424	1.07755291546055	0	4.01037677642904	3QA	south_america	4.01037677642904	2.32491909704265	1.88172644946406	no
LOC105199719	QH	1.93529479892015	-0.156919105199937	1.54693179210804	1.36410411257214	0	111BQH	south_america	1.36410411257214	-1.24129357163393	-0.700984020088105	no
LOC105199719	QH	1.93529479892015	-0.156919105199937	1.54693179210804	7.14286870268977	3.69487236321673	3QH	south_america	10.8377410659065	-0.794451203501393	-0.412126831676707	no
LOC105199719	QH	1.93529479892015	-0.156919105199937	1.54693179210804	0	0	114CQH	south_america	0	0	0.10143892962863	no
LOC105199719	QH	1.93529479892015	-0.156919105199937	1.54693179210804	0	1.19047811711496	118QH	south_america	1.19047811711496	1.1312458022037	0.832722498804053	no
LOC105199719	QH	1.93529479892015	-0.156919105199937	1.54693179210804	3.41026028143035	0	112BQH	south_america	3.41026028143035	-2.14086380218821	-1.28250302121253	no
LOC105199719	QH	1.93529479892015	-0.156919105199937	1.54693179210804	2.50648548526815	0	43QH	south_america	2.50648548526815	-1.81002575613728	-1.06863577267658	no
LOC105199719	QT	3.71757101557545	0.182227205719409	1.1287051691787	0.715136586429044	0	43QT	south_america	0.715136586429044	-0.778323471277037	-0.85102000347477	no
LOC105199719	QT	3.71757101557545	0.182227205719409	1.1287051691787	1.17595182118288	1.38249071664963	111BQT	south_america	2.55844253783251	0.130823979176924	-0.0455417658624602	no
LOC105199719	QT	3.71757101557545	0.182227205719409	1.1287051691787	0.583934831818398	3.53856774390798	118QT	south_america	4.12250257572638	1.51872411210406	1.18409744447006	no
LOC105199719	QT	3.71757101557545	0.182227205719409	1.1287051691787	3.3230821456419	1.12782137410891	3QT	south_america	4.45090351975081	-1.02268320519385	-1.06751563102171	no
LOC105199719	QT	3.71757101557545	0.182227205719409	1.1287051691787	0.806153970156377	2.50648548526815	112BQT	south_america	3.31263945542453	0.957104871893988	0.686519108208229	no
LOC105199719	QT	3.71757101557545	0.182227205719409	1.1287051691787	2.33573932727359	2.90769687743666	114CQT	south_america	5.24343620471025	0.228312007675127	0.0408297961364454	no
LOC105199719	W	2.66155812222121	0.127073279071061	1.3566622902154	1.74927396800566	1.66154107282095	28W	south_america	3.41081504082661	-0.0467888500122141	-0.128154316912333	no
LOC105199719	W	2.66155812222121	0.127073279071061	1.3566622902154	1.84743618160836	0	114W	south_america	1.84743618160836	-1.5096635077775	-1.20644378387542	no
LOC105199719	W	2.66155812222121	0.127073279071061	1.3566622902154	1.29763295959644	0.614668244019367	112W	south_america	1.91230120361581	-0.508910576249195	-0.468785680789639	no
LOC105199719	W	2.66155812222121	0.127073279071061	1.3566622902154	2.92308024122601	0.835495161756051	104W	south_america	3.75857540298206	-1.09581753247158	-0.901396626384065	no
LOC105199719	W	2.66155812222121	0.127073279071061	1.3566622902154	2.32615750194933	1.23162412107224	43CW	south_america	3.55778162302157	-0.575762435176493	-0.518062394242538	no
LOC105199719	W	2.66155812222121	0.127073279071061	1.3566622902154	0	0	3BW	south_america	0	0	-0.093666109825228	no
LOC105199739	QA	0.738470339141789	0.297259275323424	1.07755291546055	0.21627215993274	0.357568293214522	111BQA	south_america	0.573840453147262	0.15855868491541	-0.128718124574638	no
LOC105199739	QA	0.738470339141789	0.297259275323424	1.07755291546055	1.51567123619126	0	3QA	south_america	1.51567123619126	-1.33094339403446	-1.51101875926157	no
LOC105199739	QA	0.738470339141789	0.297259275323424	1.07755291546055	0	0.784152110180441	118QA	south_america	0.784152110180441	0.83523861932102	0.499260255602077	no
LOC105199739	QA	0.738470339141789	0.297259275323424	1.07755291546055	0.692788568103137	0	43QA	south_america	0.692788568103137	-0.75940178965543	-0.980611763764044	no
LOC105199739	QA	0.738470339141789	0.297259275323424	1.07755291546055	0.215235283294178	0	112BQA	south_america	0.215235283294178	-0.281235662950139	-0.536859888710258	no
LOC105199739	QA	0.738470339141789	0.297259275323424	1.07755291546055	0.686982155080468	1.19047811711496	114CQA	south_america	1.87746027219543	0.376801089344715	0.0738170839501603	no
LOC105199739	QH	3.49084731638761	-0.156919105199937	1.54693179210804	0	5.81539375487332	43QH	south_america	5.81539375487332	2.76879701019158	1.89130259673866	no
LOC105199739	QH	3.49084731638761	-0.156919105199937	1.54693179210804	1.70513014071517	1.45384843871833	112BQH	south_america	3.1589785794335	-0.140651858043397	0.0105158141034599	no
LOC105199739	QH	3.49084731638761	-0.156919105199937	1.54693179210804	3.57143435134488	0	3QH	south_america	3.57143435134488	-2.19264690202237	-1.31597773554599	no
LOC105199739	QH	3.49084731638761	-0.156919105199937	1.54693179210804	0	3.41026028143035	111BQH	south_america	3.41026028143035	2.14086380218821	1.48538088046979	no
LOC105199739	QH	3.49084731638761	-0.156919105199937	1.54693179210804	1.29763295959644	0	118QH	south_america	1.29763295959644	-1.20014834991483	-0.674386065395461	no
LOC105199739	QH	3.49084731638761	-0.156919105199937	1.54693179210804	7.51945645580446	4.54701370857379	114CQH	south_america	12.0664701643783	-0.619050098094946	-0.298740380960982	no
LOC105199739	QT	0.649535709123721	0.182227205719409	1.1287051691787	0.403076985078189	0	112BQT	south_america	0.403076985078189	-0.488594170000894	-0.594328256871921	no
LOC105199739	QT	0.649535709123721	0.182227205719409	1.1287051691787	0.583934831818398	0	118QT	south_america	0.583934831818398	-0.66351297951696	-0.749301242105386	no
LOC105199739	QT	0.649535709123721	0.182227205719409	1.1287051691787	0.235190364236576	0.345622679162408	111BQT	south_america	0.580813043398984	0.123540522885487	-0.0519946966102985	no
LOC105199739	QT	0.649535709123721	0.182227205719409	1.1287051691787	2.33573932727359	0	114CQT	south_america	2.33573932727359	-1.73800655318803	-1.70127134290055	no
LOC105199739	QT	0.649535709123721	0.182227205719409	1.1287051691787	1.66154107282095	0	3QT	south_america	1.66154107282095	-1.41226183006121	-1.41267097849906	no
LOC105199739	QT	0.649535709123721	0.182227205719409	1.1287051691787	0.715136586429044	0	43QT	south_america	0.715136586429044	-0.778323471277037	-0.85102000347477	no
LOC105199739	W	1.55546045271298	0.127073279071061	1.3566622902154	0	2.50648548526815	3BW	south_america	2.50648548526815	1.81002575613728	1.24050951309262	no
LOC105199739	W	1.55546045271298	0.127073279071061	1.3566622902154	0	2.46324824214449	43CW	south_america	2.46324824214449	1.79212580216841	1.2273154012654	no
LOC105199739	W	1.55546045271298	0.127073279071061	1.3566622902154	1.84743618160836	0	114W	south_america	1.84743618160836	-1.5096635077775	-1.20644378387542	no
LOC105199739	W	1.55546045271298	0.127073279071061	1.3566622902154	0.64881647979822	0.614668244019367	112W	south_america	1.26348472381759	-0.0301930560259896	-0.115921505470666	no
LOC105199739	W	1.55546045271298	0.127073279071061	1.3566622902154	0	0.835495161756051	104W	south_america	0.835495161756051	0.876169311593684	0.552161018939864	no
LOC105199739	W	1.55546045271298	0.127073279071061	1.3566622902154	0.437318492001414	0	28W	south_america	0.437318492001414	-0.523379780597576	-0.479450976385114	no
LOC105199756	QA	6.56578856505971	0.297259275323424	1.07755291546055	5.49585724064375	19.0476498738394	114CQA	south_america	24.5435071144831	1.62584129186147	1.23296220303966	no
LOC105199756	QA	6.56578856505971	0.297259275323424	1.07755291546055	0	0.357568293214522	111BQA	south_america	0.357568293214522	0.441024775417237	0.133418505978769	no
LOC105199756	QA	6.56578856505971	0.297259275323424	1.07755291546055	0.215235283294178	2.11468863813575	112BQA	south_america	2.32992392142993	1.3578522875643	0.984260723555817	no
LOC105199756	QA	6.56578856505971	0.297259275323424	1.07755291546055	13.2246711047274	9.40982532216529	118QA	south_america	22.6344964268927	-0.450449435406988	-0.693895121067758	no
LOC105199756	QA	6.56578856505971	0.297259275323424	1.07755291546055	4.84951997672196	5.00595610500331	43QA	south_america	9.85547608172527	0.0380756917643513	-0.240529796579222	no
LOC105199756	QA	6.56578856505971	0.297259275323424	1.07755291546055	2.2735068542869	1.00259419410726	3QA	south_america	3.27610104839416	-0.708966896844281	-0.933806737219623	no
LOC105199756	QH	169.741984791407	-0.156919105199937	1.54693179210804	1.36410411257214	1.70513014071517	111BQH	south_america	3.06923425328731	0.194404430495068	0.2271099071642	no
LOC105199756	QH	169.741984791407	-0.156919105199937	1.54693179210804	0	0	112BQH	south_america	0	0	0.10143892962863	no
LOC105199756	QH	169.741984791407	-0.156919105199937	1.54693179210804	50.0000809188284	31.4064150873422	3QH	south_america	81.4064960061706	-0.654220102688676	-0.321475710839879	no
LOC105199756	QH	169.741984791407	-0.156919105199937	1.54693179210804	95.2464484401898	162.831025136453	43QH	south_america	258.077473576643	0.767403379664292	0.59751987099873	no
LOC105199756	QH	169.741984791407	-0.156919105199937	1.54693179210804	160.906486989959	163.09550204475	118QH	south_america	324.001989034708	0.0193749040491068	0.113963660290933	no
LOC105199756	QH	169.741984791407	-0.156919105199937	1.54693179210804	180.466954939307	318.290959600166	114CQH	south_america	498.757914539472	0.815164847096674	0.628394837610733	no
LOC105199756	QT	5.71194983543832	0.182227205719409	1.1287051691787	15.733004901439	22.1692341793004	43QT	south_america	37.9022390807393	0.469513812274818	0.254527590021097	no
LOC105199756	QT	5.71194983543832	0.182227205719409	1.1287051691787	0	0	112BQT	south_america	0	0	-0.161448012018946	no
LOC105199756	QT	5.71194983543832	0.182227205719409	1.1287051691787	5.25541348636558	0.58976129065133	118QT	south_america	5.84517477701691	-1.97629509546089	-1.91238807097069	no
LOC105199756	QT	5.71194983543832	0.182227205719409	1.1287051691787	43.2111775545615	52.3385437938599	114CQT	south_america	95.5497213484214	0.27076727746883	0.0784439321863359	no
LOC105199756	QT	5.71194983543832	0.182227205719409	1.1287051691787	0.235190364236576	0	111BQT	south_america	0.235190364236576	-0.304733403247833	-0.431432957219092	no
LOC105199756	QT	5.71194983543832	0.182227205719409	1.1287051691787	3.3230821456419	2.25564274821782	3QT	south_america	5.57872489385972	-0.409117853177664	-0.523914548320324	no
LOC105199756	W	18.1053970994984	0.127073279071061	1.3566622902154	25.8205421308298	27.5713403379497	104W	south_america	53.3918824687794	0.091230318412895	-0.0264199579487648	no
LOC105199756	W	18.1053970994984	0.127073279071061	1.3566622902154	19.4644943939466	2.50648548526815	3BW	south_america	21.9709798792148	-2.54502536202477	-1.96961223170107	no
LOC105199756	W	18.1053970994984	0.127073279071061	1.3566622902154	0	0.55384702427365	28W	south_america	0.55384702427365	0.635844477886412	0.375016835423777	no
LOC105199756	W	18.1053970994984	0.127073279071061	1.3566622902154	1.94644943939466	12.2933648803873	112W	south_america	14.239814319782	2.17365691764411	1.508543174918	no
LOC105199756	W	18.1053970994984	0.127073279071061	1.3566622902154	62.0308667186488	93.6034332014905	43CW	south_america	155.634299920139	0.585834039634233	0.338153985610034	no
LOC105199756	W	18.1053970994984	0.127073279071061	1.3566622902154	0	0	114W	south_america	0	0	-0.093666109825228	no
LOC105199767	QA	12.9214545787393	0.297259275323424	1.07755291546055	4.3254431986548	5.72109269143235	111BQA	south_america	10.0465358900872	0.33579420476604	0.0357615193553129	no
LOC105199767	QA	12.9214545787393	0.297259275323424	1.07755291546055	6.82052056286069	8.02075355285809	3QA	south_america	14.8412741157188	0.205983312855387	-0.0847067101377813	no
LOC105199767	QA	12.9214545787393	0.297259275323424	1.07755291546055	4.73517623247192	8.45875455254302	112BQA	south_america	13.1939307850149	0.721812415840919	0.393997486736919	no
LOC105199767	QA	12.9214545787393	0.297259275323424	1.07755291546055	1.88923872924678	1.56830422036088	118QA	south_america	3.45754294960766	-0.169873311985369	-0.433512434151914	no
LOC105199767	QA	12.9214545787393	0.297259275323424	1.07755291546055	13.7396431016094	26.1905185765292	114CQA	south_america	39.9301616781385	0.883402074494262	0.543957322894273	no
LOC105199767	QA	12.9214545787393	0.297259275323424	1.07755291546055	6.92788568103137	5.72109269143235	43QA	south_america	12.6489783724637	-0.238240358900473	-0.49695901383648	no
LOC105199767	QH	14.5218379600421	-0.156919105199937	1.54693179210804	5.01297097053631	5.81539375487332	43QH	south_america	10.8283647254096	0.18071901669409	0.218263095772258	no
LOC105199767	QH	14.5218379600421	-0.156919105199937	1.54693179210804	12.5324274263408	4.54701370857379	114CQH	south_america	17.0794411349146	-1.28663745500498	-0.73029616145231	no
LOC105199767	QH	14.5218379600421	-0.156919105199937	1.54693179210804	13.6410411257214	5.81539375487333	112BQH	south_america	19.4564348805947	-1.10314923213668	-0.611681867141208	no
LOC105199767	QH	14.5218379600421	-0.156919105199937	1.54693179210804	8.18462467543283	8.52565070357586	111BQH	south_america	16.7102753790087	0.0525968798235375	0.135439704641381	no
LOC105199767	QH	14.5218379600421	-0.156919105199937	1.54693179210804	7.14286870268977	0	3QH	south_america	7.14286870268977	-3.02553714019678	-1.85439206151922	no
LOC105199767	QH	14.5218379600421	-0.156919105199937	1.54693179210804	5.19053183838576	7.14286870268977	118QH	south_america	12.3334005410755	0.395473781219015	0.35708936181743	no
LOC105199767	QT	25.1250502243173	0.182227205719409	1.1287051691787	16.5261563882057	17.0441012998234	112BQT	south_america	33.5702576880292	0.0420176530851769	-0.12422159166353	no
LOC105199767	QT	25.1250502243173	0.182227205719409	1.1287051691787	6.42328315000238	5.8976129065133	118QT	south_america	12.3208960565157	-0.105960232190187	-0.255325700438934	no
LOC105199767	QT	25.1250502243173	0.182227205719409	1.1287051691787	0.470380728473151	0	111BQT	south_america	0.470380728473151	-0.55618976319877	-0.654215989331819	no
LOC105199767	QT	25.1250502243173	0.182227205719409	1.1287051691787	7.86650245071949	11.9372799427002	43QT	south_america	19.8037823934197	0.545097298041849	0.321492363312629	no
LOC105199767	QT	25.1250502243173	0.182227205719409	1.1287051691787	15.784640191799	14.6616778634158	3QT	south_america	30.4463180552149	-0.0999028312731279	-0.249959019145654	no
LOC105199767	QT	25.1250502243173	0.182227205719409	1.1287051691787	19.8537842818255	16.4769489721411	114CQT	south_america	36.3307332539666	-0.254855860331578	-0.387242902740519	no
LOC105199767	W	12.3359445053296	0.127073279071061	1.3566622902154	19.4644943939466	5.01297097053631	3BW	south_america	24.4774653644829	-1.76697312466455	-1.39610750397942	no
LOC105199767	W	12.3359445053296	0.127073279071061	1.3566622902154	1.94872016081734	8.35495161756051	104W	south_america	10.3036717783779	1.66564127770048	1.13408326429206	no
LOC105199767	W	12.3359445053296	0.127073279071061	1.3566622902154	4.37318492001414	3.3230821456419	28W	south_america	7.69626706565604	-0.313717239684199	-0.324908064397718	no
LOC105199767	W	12.3359445053296	0.127073279071061	1.3566622902154	15.5715955151573	9.83469190430987	112W	south_america	25.4062874194672	-0.613054382607512	-0.545550404855038	no
LOC105199767	W	12.3359445053296	0.127073279071061	1.3566622902154	6.97847250584799	7.38974472643346	43CW	south_america	14.3682172322814	0.0725143485569447	-0.0402155576281653	no
LOC105199767	W	12.3359445053296	0.127073279071061	1.3566622902154	2.77115427241255	5.04202496660454	114W	south_america	7.81317923901709	0.680025975289192	0.407583154780796	no
LOC105199789	QA	10.2388716697753	0.297259275323424	1.07755291546055	6.92788568103137	1.43027317285809	43QA	south_america	8.35815885388946	-1.70581767132409	-1.85891283658343	sa
LOC105199789	QA	10.2388716697753	0.297259275323424	1.07755291546055	26.7923040481383	2.38095623422992	114CQA	south_america	29.1732602823682	-3.03918219626849	-3.09631334454319	sa
LOC105199789	QA	10.2388716697753	0.297259275323424	1.07755291546055	3.46035455892384	1.07270487964357	111BQA	south_america	4.53305943856741	-1.10564368212064	-1.30193416705152	sa
LOC105199789	QA	10.2388716697753	0.297259275323424	1.07755291546055	11.3354323754807	0.784152110180441	118QA	south_america	12.1195844856611	-2.78949776072439	-2.86459902967135	sa
LOC105199789	QA	10.2388716697753	0.297259275323424	1.07755291546055	12.8832055076257	0	3QA	south_america	12.8832055076257	-3.79526880660961	-3.79798339665192	sa
LOC105199789	QA	10.2388716697753	0.297259275323424	1.07755291546055	3.44376453270685	1.05734431906788	112BQA	south_america	4.50110885177473	-1.11099910801088	-1.30690415582275	sa
LOC105199789	QH	11.6035552201277	-0.156919105199937	1.54693179210804	12.9763295959644	0	118QH	south_america	12.9763295959644	-3.80491363092614	-2.35821291173737	sa
LOC105199789	QH	11.6035552201277	-0.156919105199937	1.54693179210804	7.14286870268977	0	3QH	south_america	7.14286870268977	-3.02553714019678	-1.85439206151922	sa
LOC105199789	QH	11.6035552201277	-0.156919105199937	1.54693179210804	10.230780844291	0	112BQH	south_america	10.230780844291	-3.48938633260126	-2.15424315693978	sa
LOC105199789	QH	11.6035552201277	-0.156919105199937	1.54693179210804	15.0389129116089	0	43QH	south_america	15.0389129116089	-4.00350445674384	-2.48659014648738	sa
LOC105199789	QH	11.6035552201277	-0.156919105199937	1.54693179210804	5.45641645028855	0	111BQH	south_america	5.45641645028855	-2.6907336380006	-1.63796137989238	sa
LOC105199789	QH	11.6035552201277	-0.156919105199937	1.54693179210804	35.0907967937541	0	114CQH	south_america	35.0907967937541	-5.17355908954141	-3.24296133154338	sa
LOC105199789	QT	7.41062596837069	0.182227205719409	1.1287051691787	6.6461642912838	0	3QT	south_america	6.6461642912838	-2.9347361993452	-2.7615390539344	sa
LOC105199789	QT	7.41062596837069	0.182227205719409	1.1287051691787	11.4421853828647	0.852662853050014	43QT	south_america	12.2948482359147	-2.74756763780618	-2.59571314416629	sa
LOC105199789	QT	7.41062596837069	0.182227205719409	1.1287051691787	2.41846191046913	0	112BQT	south_america	2.41846191046913	-1.77334735047182	-1.7325822629254	sa
LOC105199789	QT	7.41062596837069	0.182227205719409	1.1287051691787	14.0144359636416	0	114CQT	south_america	14.0144359636416	-3.90827837412865	-3.62406914714895	sa
LOC105199789	QT	7.41062596837069	0.182227205719409	1.1287051691787	8.17508764545757	0	118QT	south_america	8.17508764545757	-3.19772193943411	-2.99453678201274	sa
LOC105199789	QT	7.41062596837069	0.182227205719409	1.1287051691787	2.35190364236576	0	111BQT	south_america	2.35190364236576	-1.74498067628094	-1.70745021341816	sa
LOC105199789	W	6.81597912001533	0.127073279071061	1.3566622902154	9.30463000779732	0	43CW	south_america	9.30463000779732	-3.36522080010429	-2.57418084394524	sa
LOC105199789	W	6.81597912001533	0.127073279071061	1.3566622902154	7.78579775757864	0	112W	south_america	7.78579775757864	-3.13517329006389	-2.40461210771695	sa
LOC105199789	W	6.81597912001533	0.127073279071061	1.3566622902154	5.68514039601839	0	28W	south_america	5.68514039601839	-2.74095785897421	-2.11403468551479	sa
LOC105199789	W	6.81597912001533	0.127073279071061	1.3566622902154	5.54230854482509	0	114W	south_america	5.54230854482509	-2.70979980063015	-2.0910679836548	sa
LOC105199789	W	6.81597912001533	0.127073279071061	1.3566622902154	15.5715955151573	0	3BW	south_america	15.5715955151573	-4.05064060698147	-3.07940591861608	sa
LOC105199789	W	6.81597912001533	0.127073279071061	1.3566622902154	5.84616048245202	0	104W	south_america	5.84616048245202	-2.77529511129663	-2.13934478115912	sa
LOC105199797	QA	21.7387984103986	0.297259275323424	1.07755291546055	14.398876743817	6.01556516464357	3QA	south_america	20.4144419084606	-1.13419388352031	-1.32842957251146	sa
LOC105199797	QA	21.7387984103986	0.297259275323424	1.07755291546055	16.6269256344753	6.4362292778614	43QA	south_america	23.0631549123367	-1.24513771377103	-1.43138862784778	sa
LOC105199797	QA	21.7387984103986	0.297259275323424	1.07755291546055	8.86715855724234	7.50893415750496	111BQA	south_america	16.3760927147473	-0.213656263045634	-0.474144268034106	sa
LOC105199797	QA	21.7387984103986	0.297259275323424	1.07755291546055	10.5465288814147	7.13707415370817	112BQA	south_america	17.6836030351229	-0.504877170452505	-0.744405619684205	sa
LOC105199797	QA	21.7387984103986	0.297259275323424	1.07755291546055	12.3656787914484	27.3809966936441	114CQA	south_america	39.7466754850925	1.08639214697383	0.732337930071054	sa
LOC105199797	QA	21.7387984103986	0.297259275323424	1.07755291546055	15.1139098339742	10.1939774323457	118QA	south_america	25.3078872663199	-0.525583843706122	-0.763622006143302	sa
LOC105199797	QH	16.6680263668871	-0.156919105199937	1.54693179210804	12.5324274263408	4.54701370857379	114CQH	south_america	17.0794411349146	-1.28663745500498	-0.73029616145231	sa
LOC105199797	QH	16.6680263668871	-0.156919105199937	1.54693179210804	32.440823989911	11.9047811711496	118QH	south_america	44.3456051610606	-1.37370471862536	-0.786580002837286	sa
LOC105199797	QH	16.6680263668871	-0.156919105199937	1.54693179210804	10.7143030540346	5.54230854482509	3QH	south_america	16.2566115988597	-0.84039941743837	-0.441829637043686	sa
LOC105199797	QH	16.6680263668871	-0.156919105199937	1.54693179210804	17.0513014071517	10.1769390710283	112BQH	south_america	27.22824047818	-0.691577707644286	-0.345625195093934	sa
LOC105199797	QH	16.6680263668871	-0.156919105199937	1.54693179210804	2.50648548526815	5.81539375487332	43QH	south_america	8.32187924014148	0.958771254054304	0.721227894433449	sa
LOC105199797	QH	16.6680263668871	-0.156919105199937	1.54693179210804	9.54872878800497	3.41026028143035	111BQH	south_america	12.9589890694353	-1.25813344502106	-0.711870003214862	sa
LOC105199797	QT	10.7185539368425	0.182227205719409	1.1287051691787	14.9538696553886	3.38346412232673	3QT	south_america	18.3373337777153	-1.86376305113326	-1.81268794785572	sa
LOC105199797	QT	10.7185539368425	0.182227205719409	1.1287051691787	7.86650245071949	1.70532570610003	43QT	south_america	9.57182815681952	-1.71256282314275	-1.67872893701807	sa
LOC105199797	QT	10.7185539368425	0.182227205719409	1.1287051691787	12.8465663000048	2.94880645325665	118QT	south_america	15.7953727532614	-1.81003969573285	-1.76509061520639	sa
LOC105199797	QT	10.7185539368425	0.182227205719409	1.1287051691787	6.11494947015096	3.45622679162408	111BQT	south_america	9.57117626177504	-0.67503085296578	-0.759505743478585	sa
LOC105199797	QT	10.7185539368425	0.182227205719409	1.1287051691787	3.50360899091039	5.81539375487332	114CQT	south_america	9.31900274578371	0.597715433963949	0.36811050360199	sa
LOC105199797	QT	10.7185539368425	0.182227205719409	1.1287051691787	6.8523087463292	5.01297097053631	112BQT	south_america	11.8652797168655	-0.385038906005651	-0.50258130042749	sa
LOC105199797	W	15.6171238678914	0.127073279071061	1.3566622902154	5.42770083788177	3.69487236321673	43CW	south_america	9.1225732010985	-0.453216847055	-0.427733659519591	sa
LOC105199797	W	15.6171238678914	0.127073279071061	1.3566622902154	15.5715955151573	0	3BW	south_america	15.5715955151573	-4.05064060698147	-3.07940591861608	sa
LOC105199797	W	15.6171238678914	0.127073279071061	1.3566622902154	13.6251460757626	4.30267770813557	112W	south_america	17.9278237838982	-1.46365806380586	-1.17253302782107	sa
LOC105199797	W	15.6171238678914	0.127073279071061	1.3566622902154	7.30770060306503	8.35495161756051	104W	south_america	15.6626522206255	0.171280967500616	0.0325856248444386	sa
LOC105199797	W	15.6171238678914	0.127073279071061	1.3566622902154	12.0083351804544	6.30253120825568	114W	south_america	18.31086638871	-0.832967812624732	-0.707649279131484	sa
LOC105199797	W	15.6171238678914	0.127073279071061	1.3566622902154	9.1836883320297	3.3230821456419	28W	south_america	12.5067704776716	-1.23612801670993	-1.00481992137082	sa
LOC105201526	QA	13.2246703415099	0.297259275323424	1.07755291546055	5.03796994465807	11.7622816527066	118QA	south_america	16.8002515973647	1.07975079789106	0.726174567708535	no
LOC105201526	QA	13.2246703415099	0.297259275323424	1.07755291546055	0	0	112BQA	south_america	0	0	-0.27586513020233	no
LOC105201526	QA	13.2246703415099	0.297259275323424	1.07755291546055	3.78917809047816	12.0311303292871	3QA	south_america	15.8203084197653	1.4441122399302	1.0643124325051	no
LOC105201526	QA	13.2246703415099	0.297259275323424	1.07755291546055	11.0846170896502	18.5935512471552	43QA	south_america	29.6781683368053	0.697207142664996	0.371163087773406	no
LOC105201526	QA	13.2246703415099	0.297259275323424	1.07755291546055	5.62307615825124	5.00595610500331	111BQA	south_america	10.6290322632546	-0.141107516882704	-0.406816951554319	no
LOC105201526	QA	13.2246703415099	0.297259275323424	1.07755291546055	2.06094646524141	7.14286870268977	114CQA	south_america	9.20381516793117	1.41155932728422	1.0341023962471	no
LOC105201526	QH	0	-0.156919105199937	1.54693179210804	0	0	3QH	south_america	0	0	0.10143892962863	no
LOC105201526	QH	0	-0.156919105199937	1.54693179210804	0	0	118QH	south_america	0	0	0.10143892962863	no
LOC105201526	QH	0	-0.156919105199937	1.54693179210804	0	0	114CQH	south_america	0	0	0.10143892962863	no
LOC105201526	QH	0	-0.156919105199937	1.54693179210804	0	1.45384843871833	112BQH	south_america	1.45384843871833	1.2950461440856	0.938609741355765	no
LOC105201526	QH	0	-0.156919105199937	1.54693179210804	0	0	111BQH	south_america	0	0	0.10143892962863	no
LOC105201526	QH	0	-0.156919105199937	1.54693179210804	0	0	43QH	south_america	0	0	0.10143892962863	no
LOC105201526	QT	0.484616146239444	0.182227205719409	1.1287051691787	0	0	118QT	south_america	0	0	-0.161448012018946	no
LOC105201526	QT	0.484616146239444	0.182227205719409	1.1287051691787	0	0	3QT	south_america	0	0	-0.161448012018946	no
LOC105201526	QT	0.484616146239444	0.182227205719409	1.1287051691787	0.705571092709727	0.345622679162408	111BQT	south_america	1.05119377187213	-0.341980965412629	-0.464433215552187	no
LOC105201526	QT	0.484616146239444	0.182227205719409	1.1287051691787	0	2.55798855915004	43QT	south_america	2.55798855915004	1.83106187157077	1.46081962843418	no
LOC105201526	QT	0.484616146239444	0.182227205719409	1.1287051691787	0	0	112BQT	south_america	0	0	-0.161448012018946	no
LOC105201526	QT	0.484616146239444	0.182227205719409	1.1287051691787	0	0.969232292478887	114CQT	south_america	0.969232292478887	0.97763330293098	0.704706701919641	no
LOC105201526	W	24.6724054188732	0.127073279071061	1.3566622902154	1.74927396800566	4.4307761941892	28W	south_america	6.18005016219486	0.982107730014982	0.630248557146943	no
LOC105201526	W	24.6724054188732	0.127073279071061	1.3566622902154	5.42770083788177	19.7059859371559	43CW	south_america	25.1336867750377	1.68767321091215	1.1503230708899	no
LOC105201526	W	24.6724054188732	0.127073279071061	1.3566622902154	11.678696636368	12.5324274263408	3BW	south_america	24.2111240627087	0.0940142062038278	-0.0243679455865056	no
LOC105201526	W	24.6724054188732	0.127073279071061	1.3566622902154	48.0124195050683	51.6321324976268	112W	south_america	99.6445520026951	0.10279648237966	-0.0178945024612912	no
LOC105201526	W	24.6724054188732	0.127073279071061	1.3566622902154	3.69487236321673	0	114W	south_america	3.69487236321673	-2.23108593669539	-1.73820650339742	no
LOC105201526	W	24.6724054188732	0.127073279071061	1.3566622902154	7.79488064326936	20.0518838821452	104W	south_america	27.8467645254146	1.25921343845884	0.834504038000517	no
LOC105201534	QA	5.85776085474243	0.297259275323424	1.07755291546055	0	0	112BQA	south_america	0	0	-0.27586513020233	no
LOC105201534	QA	5.85776085474243	0.297259275323424	1.07755291546055	2.06094646524141	9.52382493691969	114CQA	south_america	11.5847714021611	1.78160943666133	1.37751950743272	no
LOC105201534	QA	5.85776085474243	0.297259275323424	1.07755291546055	1.38557713620627	4.29081951857427	43QA	south_america	5.67639665478054	1.14915286934585	0.790581679841056	no
LOC105201534	QA	5.85776085474243	0.297259275323424	1.07755291546055	5.03796994465807	1.56830422036088	118QA	south_america	6.60627416501895	-1.23324747306866	-1.42035414357164	no
LOC105201534	QA	5.85776085474243	0.297259275323424	1.07755291546055	3.03134247238253	3.00778258232178	3QA	south_america	6.03912505470431	-0.00845610278066141	-0.283712636027181	no
LOC105201534	QA	5.85776085474243	0.297259275323424	1.07755291546055	0.64881647979822	1.78784146607261	111BQA	south_america	2.43665794587083	0.757717693274457	0.427318613633218	no
LOC105201534	QH	3.79615847264648	-0.156919105199937	1.54693179210804	0	0	43QH	south_america	0	0	0.10143892962863	no
[truncated: 929 more rows]
