# Supplementary material for: Genomic architecture and evolutionary antagonism drive allelic expression bias in the social supergene of red fire ants
Source: eLife. 2020 Aug 10;9:e55862. doi: 10.7554/eLife.55862 (PMC7476760; doi:10.7554/eLife.55862)
Supplement: Supplementary file 1. — The columns show, from left to right: the scaffold in the reference genome of the fire ant (version gnG; RefSeq GCF_000188075.1) where the SNP is located, its position within the scaffold, the allele present in all SB males (reference allele), the allele present in all Sb males (alternative allele), the position within the gene were the SNP is located, the gene (or genes) that could be potentially affected by the SNP and the potential effect of the SNP in Sb: ‘HIGH’ implies a change that substantially alters protein sequence (e.g., an early stop codon), ‘MODERATE’ implies a change affecting protein sequence, but without necessarily altering substantially protein structure (e.g., a non-synonymous mutation), ‘LOW’ implies a change with no effect on protein sequence (e.g., a synonymous mutation) and ‘MODIFIER’ are variants outside gene coding regions that could have potential regulatory effects. The last three columns of the table are based on the results from snpEff. [file elife-55862-supp1.xlsx]

## Sheet: Sheet1
Scaffold	Position in scaffold	Reference allele	Alternative allele	Position in gene	Gene(s) affected	SNP effect
NW_011803911.1	150360	C	T	downstream gene variant	LOC105204974	MODIFIER
NW_011803911.1	150385	T	G	downstream gene variant	LOC105204974	MODIFIER
NW_011803911.1	172497	G	A	intron variant	LOC105204974	MODIFIER
NW_011803911.1	233223	C	T	intron variant	LOC105204975	MODIFIER
NW_011803911.1	286162	C	T	intron variant	LOC105204975	MODIFIER
NW_011803911.1	290724	G	A	intron variant	LOC105204975	MODIFIER
NW_011803911.1	300686	C	T	intron variant	LOC105204975	MODIFIER
NW_011803911.1	352332	G	A	intron variant	LOC105204975	MODIFIER
NW_011803911.1	353967	C	T	intron variant	LOC105204975	MODIFIER
NW_011803911.1	355472	C	T	intron variant	LOC105204975	MODIFIER
NW_011803911.1	355508	G	A	intron variant	LOC105204975	MODIFIER
NW_011803911.1	356555	T	C	intron variant	LOC105204975	MODIFIER
NW_011803911.1	356796	C	T	intron variant	LOC105204975	MODIFIER
NW_011803911.1	358117	G	A	intron variant	LOC105204975	MODIFIER
NW_011803911.1	367678	C	T	upstream gene variant	LOC105204968	MODIFIER
NW_011803911.1	369983	T	C	missense variant	LOC105204968	MODERATE
NW_011803911.1	371001	C	T	intron variant	LOC105204975	MODIFIER
NW_011803911.1	371604	A	G	intron variant	LOC105204975	MODIFIER
NW_011803911.1	382501	T	C	intron variant	LOC105204975	MODIFIER
NW_011803911.1	382506	G	A	intron variant	LOC105204975	MODIFIER
NW_011803911.1	383227	A	G	intron variant	LOC105204975	MODIFIER
NW_011803911.1	406534	T	C	intron variant	LOC105204975	MODIFIER
NW_011803911.1	406626	C	T	intron variant	LOC105204975	MODIFIER
NW_011803911.1	421722	G	A	intron variant	LOC105204975	MODIFIER
NW_011803911.1	423310	T	C	intron variant	LOC105204975	MODIFIER
NW_011803911.1	428226	T	A	intron variant	LOC105204975	MODIFIER
NW_011803911.1	428483	T	C	intron variant	LOC105204975	MODIFIER
NW_011803911.1	428960	T	C	intron variant	LOC105204975	MODIFIER
NW_011803911.1	444348	G	A	intron variant	LOC105204975	MODIFIER
NW_011803911.1	445888	C	T	intron variant	LOC105204975	MODIFIER
NW_011803911.1	446093	C	T	intron variant	LOC105204975	MODIFIER
NW_011803911.1	447030	A	G	intron variant	LOC105204975	MODIFIER
NW_011803911.1	447092	A	C	intron variant	LOC105204975	MODIFIER
NW_011803911.1	455794	A	G	intron variant	LOC105204975	MODIFIER
NW_011803911.1	455806	T	C	intron variant	LOC105204975	MODIFIER
NW_011803911.1	456143	A	C	intron variant	LOC105204975	MODIFIER
NW_011803911.1	467116	C	T	intron variant	LOC105204975	MODIFIER
NW_011803911.1	467262	C	T	intron variant	LOC105204975	MODIFIER
NW_011803911.1	472874	C	T	intron variant	LOC105204975	MODIFIER
NW_011803911.1	481597	G	T	intron variant	LOC105204975	MODIFIER
NW_011803911.1	496394	A	G	intron variant	LOC105204975	MODIFIER
NW_011803911.1	501595	A	G	intron variant	LOC105204975	MODIFIER
NW_011803911.1	507299	T	C	intron variant	LOC105204975	MODIFIER
NW_011803911.1	507640	G	C	intron variant	LOC105204975	MODIFIER
NW_011803911.1	514589	G	A	intron variant	LOC105204975	MODIFIER
NW_011803911.1	514853	A	C	intron variant	LOC105204975	MODIFIER
NW_011803911.1	519874	G	A	intron variant	LOC105204975	MODIFIER
NW_011803911.1	520538	G	A	intron variant	LOC105204975	MODIFIER
NW_011803911.1	521211	C	T	intron variant	LOC105204975	MODIFIER
NW_011803911.1	521900	T	C	intron variant	LOC105204975	MODIFIER
NW_011803911.1	523135	A	G	intron variant	LOC105204975	MODIFIER
NW_011803911.1	530591	C	T	intron variant	LOC105204975	MODIFIER
NW_011803911.1	533710	T	G	intron variant	LOC105204975	MODIFIER
NW_011803911.1	544017	G	T	intron variant	LOC105204975	MODIFIER
NW_011803911.1	561818	G	A	intron variant	LOC105204975	MODIFIER
NW_011803911.1	562124	C	T	intron variant	LOC105204975	MODIFIER
NW_011803911.1	564231	T	C	intron variant	LOC105204975	MODIFIER
NW_011803911.1	566284	G	A	intron variant	LOC105204975	MODIFIER
NW_011803911.1	566639	T	C	intron variant	LOC105204975	MODIFIER
NW_011803911.1	566872	C	T	intron variant	LOC105204975	MODIFIER
NW_011803911.1	566888	A	G	intron variant	LOC105204975	MODIFIER
NW_011803911.1	567174	C	T	intron variant	LOC105204975	MODIFIER
NW_011803911.1	567249	C	T	intron variant	LOC105204975	MODIFIER
NW_011803911.1	568710	C	T	intron variant	LOC105204975	MODIFIER
NW_011803911.1	585953	T	A	intron variant	LOC105204975	MODIFIER
NW_011803911.1	586148	G	A	intron variant	LOC105204975	MODIFIER
NW_011803911.1	620974	T	C	intron variant	LOC105204975	MODIFIER
NW_011803911.1	626465	C	T	intron variant	LOC105204975	MODIFIER
NW_011803911.1	633123	T	C	upstream gene variant	LOC105204975	MODIFIER
NW_011803911.1	642508	A	G	intergenic region	LOC105204969-CHR_END	MODIFIER
NW_011803911.1	643046	T	C	intergenic region	LOC105204969-CHR_END	MODIFIER
NW_011803911.1	645286	C	T	intergenic region	LOC105204969-CHR_END	MODIFIER
NW_011803911.1	647747	T	C	intergenic region	LOC105204969-CHR_END	MODIFIER
NW_011803911.1	648604	G	A	intergenic region	LOC105204969-CHR_END	MODIFIER
NW_011803911.1	654651	C	T	intergenic region	LOC105204969-CHR_END	MODIFIER
NW_011800721.1	77904	T	C	intergenic region	LOC105201538-LOC105201519	MODIFIER
NW_011800721.1	79551	C	G	intergenic region	LOC105201538-LOC105201519	MODIFIER
NW_011800721.1	80341	C	A	intergenic region	LOC105201538-LOC105201519	MODIFIER
NW_011800721.1	80754	C	T	intergenic region	LOC105201538-LOC105201519	MODIFIER
NW_011800721.1	82826	T	C	intergenic region	LOC105201538-LOC105201519	MODIFIER
NW_011800721.1	82907	T	C	intergenic region	LOC105201538-LOC105201519	MODIFIER
NW_011800721.1	83027	G	A	intergenic region	LOC105201538-LOC105201519	MODIFIER
NW_011800721.1	83206	G	A	intergenic region	LOC105201538-LOC105201519	MODIFIER
NW_011800721.1	83329	A	T	intergenic region	LOC105201538-LOC105201519	MODIFIER
NW_011800721.1	86911	A	G	upstream gene variant	LOC105201519	MODIFIER
NW_011800721.1	87095	C	T	upstream gene variant	LOC105201519	MODIFIER
NW_011800721.1	87198	A	G	upstream gene variant	LOC105201519	MODIFIER
NW_011800721.1	87242	C	T	upstream gene variant	LOC105201519	MODIFIER
NW_011800721.1	87675	A	T	upstream gene variant	LOC105201519	MODIFIER
NW_011800721.1	88695	A	G	upstream gene variant	LOC105201519	MODIFIER
NW_011800721.1	90350	G	A	downstream gene variant	LOC105201520	MODIFIER
NW_011800721.1	90436	A	C	downstream gene variant	LOC105201520	MODIFIER
NW_011800721.1	90567	A	G	stop lost	LOC105201519	HIGH
NW_011800721.1	90692	G	A	stop gained	LOC105201519	HIGH
NW_011800721.1	90754	T	C	missense variant	LOC105201519	MODERATE
NW_011800721.1	91001	C	T	missense variant	LOC105201519	MODERATE
NW_011800721.1	91333	A	G	synonymous variant	LOC105201519	LOW
NW_011800721.1	91647	G	C	downstream gene variant	LOC105201519	MODIFIER
NW_011800721.1	91675	A	G	downstream gene variant	LOC105201519	MODIFIER
NW_011800721.1	93861	A	G	synonymous variant	LOC105201520	LOW
NW_011800721.1	97157	T	C	intron variant	LOC105201520	MODIFIER
NW_011800721.1	130966	C	T	synonymous variant	LOC105201526	LOW
NW_011800721.1	130972	C	A	missense variant	LOC105201526	MODERATE
NW_011800721.1	161303	T	C	upstream gene variant	LOC105201529	MODIFIER
NW_011800721.1	206399	C	T	intron variant	LOC105201534	MODIFIER
NW_011800721.1	239847	T	G	intron variant	LOC105201535	MODIFIER
NW_011800721.1	239881	T	C	intron variant	LOC105201535	MODIFIER
NW_011800721.1	240183	T	C	intron variant	LOC105201535	MODIFIER
NW_011800721.1	242044	C	T	intron variant	LOC105201535	MODIFIER
NW_011800721.1	243332	G	A	intron variant	LOC105201535	MODIFIER
NW_011800721.1	243753	G	A	intron variant	LOC105201535	MODIFIER
NW_011800721.1	244973	T	A	intron variant	LOC105201535	MODIFIER
NW_011800721.1	245303	C	T	intron variant	LOC105201535	MODIFIER
NW_011800721.1	245720	C	T	intron variant	LOC105201535	MODIFIER
NW_011800721.1	246931	C	T	intron variant	LOC105201535	MODIFIER
NW_011800721.1	253762	G	C	intron variant	LOC105201535	MODIFIER
NW_011800721.1	253797	T	C	intron variant	LOC105201535	MODIFIER
NW_011800721.1	253805	A	G	intron variant	LOC105201535	MODIFIER
NW_011800721.1	257631	G	A	intron variant	LOC105201535	MODIFIER
NW_011800721.1	279258	A	C	intron variant	LOC105201535	MODIFIER
NW_011800721.1	280181	G	T	intron variant	LOC105201535	MODIFIER
NW_011800721.1	280263	A	G	intron variant	LOC105201535	MODIFIER
NW_011800721.1	280456	A	G	intron variant	LOC105201535	MODIFIER
NW_011800721.1	292100	C	T	intron variant	LOC105201535	MODIFIER
NW_011800721.1	292408	C	T	intron variant	LOC105201535	MODIFIER
NW_011800721.1	294324	C	T	intron variant	LOC105201535	MODIFIER
NW_011800721.1	297281	A	T	intron variant	LOC105201535	MODIFIER
NW_011800721.1	300770	C	A	intron variant	LOC105201535	MODIFIER
NW_011800721.1	301116	G	A	intron variant	LOC105201535	MODIFIER
NW_011800721.1	301162	C	G	intron variant	LOC105201535	MODIFIER
NW_011800721.1	307741	A	C	intron variant	LOC105201535	MODIFIER
NW_011800721.1	313644	C	G	intron variant	LOC105201535	MODIFIER
NW_011800721.1	313652	A	G	intron variant	LOC105201535	MODIFIER
NW_011800721.1	316062	G	A	intron variant	LOC105201535	MODIFIER
NW_011800721.1	317241	G	A	intron variant	LOC105201535	MODIFIER
NW_011800721.1	318959	G	A	intron variant	LOC105201535	MODIFIER
NW_011800721.1	319101	T	C	intron variant	LOC105201535	MODIFIER
NW_011800721.1	320089	G	T	intron variant	LOC105201535	MODIFIER
NW_011800721.1	322157	C	T	intron variant	LOC105201535	MODIFIER
NW_011800721.1	322182	A	G	intron variant	LOC105201535	MODIFIER
NW_011800721.1	325010	C	T	intron variant	LOC105201535	MODIFIER
NW_011800721.1	325557	G	A	intron variant	LOC105201535	MODIFIER
NW_011800721.1	325680	A	G	intron variant	LOC105201535	MODIFIER
NW_011800721.1	325834	T	C	intron variant	LOC105201535	MODIFIER
NW_011800721.1	328427	C	T	intron variant	LOC105201535	MODIFIER
NW_011800721.1	329644	C	T	intron variant	LOC105201535	MODIFIER
NW_011800721.1	329998	G	A	intron variant	LOC105201535	MODIFIER
NW_011800721.1	339144	A	G	intron variant	LOC105201535	MODIFIER
NW_011800721.1	339160	C	T	intron variant	LOC105201535	MODIFIER
NW_011800721.1	341174	T	C	intron variant	LOC105201535	MODIFIER
NW_011800721.1	344420	G	A	intron variant	LOC105201535	MODIFIER
NW_011800721.1	347943	C	T	intron variant	LOC105201535	MODIFIER
NW_011800721.1	348742	C	T	intron variant	LOC105201535	MODIFIER
NW_011800721.1	349176	C	T	intron variant	LOC105201535	MODIFIER
NW_011800721.1	351225	G	A	intron variant	LOC105201535	MODIFIER
NW_011800721.1	363318	G	A	intron variant	LOC105201535	MODIFIER
NW_011800721.1	369208	C	T	intron variant	LOC105201535	MODIFIER
NW_011800721.1	369480	C	T	intron variant	LOC105201535	MODIFIER
NW_011800721.1	369541	T	A	intron variant	LOC105201535	MODIFIER
NW_011800721.1	371384	T	C	intron variant	LOC105201535	MODIFIER
NW_011800721.1	371395	T	A	intron variant	LOC105201535	MODIFIER
NW_011800721.1	371724	C	T	intron variant	LOC105201535	MODIFIER
NW_011800721.1	376965	A	G	upstream gene variant	LOC105201535	MODIFIER
NW_011800721.1	389056	C	T	intron variant	LOC105201535	MODIFIER
NW_011800721.1	407393	G	A	intron variant	LOC105201535	MODIFIER
NW_011800721.1	407400	C	T	intron variant	LOC105201535	MODIFIER
NW_011800721.1	412030	G	A	intron variant	LOC105201535	MODIFIER
NW_011800721.1	412090	G	T	intron variant	LOC105201535	MODIFIER
NW_011800721.1	416927	C	A	intron variant	LOC105201535	MODIFIER
NW_011800721.1	417746	A	C	intron variant	LOC105201535	MODIFIER
NW_011800721.1	435294	C	T	upstream gene variant	LOC105201536	MODIFIER
NW_011800721.1	436048	C	T	upstream gene variant	LOC105201536	MODIFIER
NW_011800721.1	436400	T	C	upstream gene variant	LOC105201536	MODIFIER
NW_011800721.1	440592	C	T	intron variant	LOC105201536	MODIFIER
NW_011800721.1	440667	G	A	intron variant	LOC105201536	MODIFIER
NW_011800721.1	444497	A	G	intron variant	LOC105201536	MODIFIER
NW_011800721.1	444537	C	T	intron variant	LOC105201536	MODIFIER
NW_011800721.1	444984	T	A	intron variant	LOC105201536	MODIFIER
NW_011800721.1	446482	G	A	missense variant	LOC105201536	MODERATE
NW_011800721.1	446689	A	G	missense variant	LOC105201536	MODERATE
NW_011800721.1	447450	A	G	missense variant	LOC105201536	MODERATE
NW_011800721.1	456888	G	A	intron variant	LOC105201541	MODIFIER
NW_011800721.1	457362	G	A	intron variant	LOC105201541	MODIFIER
NW_011800721.1	458458	G	A	missense variant	LOC105201541	MODERATE
NW_011800721.1	459482	T	A	missense variant	LOC105201541	MODERATE
NW_011800721.1	459547	T	A	missense variant	LOC105201541	MODERATE
NW_011800721.1	459600	A	G	synonymous variant	LOC105201541	LOW
NW_011800721.1	462076	G	A	missense variant	LOC105201541	MODERATE
NW_011800721.1	462530	G	A	missense variant	LOC105201541	MODERATE
NW_011800721.1	463372	A	T	3 prime UTR variant	LOC105201541	MODIFIER
NW_011800721.1	463623	C	A	downstream gene variant	LOC105201541	MODIFIER
NW_011800721.1	463714	A	G	downstream gene variant	LOC105201541	MODIFIER
NW_011800721.1	463731	A	C	downstream gene variant	LOC105201541	MODIFIER
NW_011800721.1	464710	T	C	downstream gene variant	LOC105201541	MODIFIER
NW_011800721.1	465806	T	C	downstream gene variant	LOC105201541	MODIFIER
NW_011800721.1	474261	T	C	intron variant	LOC105201542	MODIFIER
NW_011800721.1	475530	T	C	intron variant	LOC105201542	MODIFIER
NW_011800721.1	476206	T	A	intron variant	LOC105201542	MODIFIER
NW_011799419.1	15844	C	T	3 prime UTR variant	LOC105199289	MODIFIER
NW_011799419.1	16774	T	A	downstream gene variant	LOC105199289	MODIFIER
NW_011799419.1	16790	A	G	downstream gene variant	LOC105199289	MODIFIER
NW_011799419.1	17508	T	G	downstream gene variant	LOC105199289	MODIFIER
NW_011799419.1	18603	G	A	upstream gene variant	LOC105199290	MODIFIER
NW_011799419.1	18721	T	A	upstream gene variant	LOC105199290	MODIFIER
NW_011799419.1	18943	G	A	missense variant	LOC105199288	MODERATE
NW_011799419.1	23338	T	C	downstream gene variant	LOC105199288	MODIFIER
NW_011799419.1	23452	A	G	synonymous variant	LOC105199287	LOW
NW_011799419.1	23616	C	T	downstream gene variant	LOC105199288	MODIFIER
NW_011799419.1	25935	C	T	3 prime UTR variant	LOC105199291	MODIFIER
NW_011799419.1	30558	G	A	upstream gene variant	LOC105199291	MODIFIER
NW_011799419.1	30962	T	C	upstream gene variant	LOC105199291	MODIFIER
NW_011799419.1	31325	C	T	synonymous variant	LOC105199292	LOW
NW_011799419.1	38414	T	A	synonymous variant	LOC105199293	LOW
NW_011799419.1	45026	G	A	downstream gene variant	LOC105199293	MODIFIER
NW_011799419.1	47266	G	A	3 prime UTR variant	LOC105199297	MODIFIER
NW_011799419.1	47329	T	C	3 prime UTR variant	LOC105199297	MODIFIER
NW_011799419.1	50587	T	C	3 prime UTR variant	LOC105199299	MODIFIER
NW_011799419.1	52007	C	T	synonymous variant	LOC105199299	LOW
NW_011799419.1	52809	C	T	synonymous variant	LOC105199299	LOW
NW_011799419.1	53860	A	G	downstream gene variant	LOC105199297	MODIFIER
NW_011799419.1	53958	T	C	downstream gene variant	LOC105199297	MODIFIER
NW_011799419.1	57987	T	G	upstream gene variant	LOC105199298	MODIFIER
NW_011799419.1	58014	T	C	upstream gene variant	LOC105199298	MODIFIER
NW_011799419.1	59969	A	G	upstream gene variant	LOC105199298	MODIFIER
NW_011799419.1	97540	A	G	intergenic region	LOC105199300-LOC105199302	MODIFIER
NW_011799419.1	112037	C	A	3 prime UTR variant	LOC105199302	MODIFIER
NW_011799419.1	112091	G	A	3 prime UTR variant	LOC105199302	MODIFIER
NW_011799419.1	112904	T	C	3 prime UTR variant	LOC105199302	MODIFIER
NW_011799419.1	113231	G	C	3 prime UTR variant	LOC105199302	MODIFIER
NW_011799419.1	115476	C	T	downstream gene variant	LOC105199302	MODIFIER
NW_011799419.1	117055	G	A	missense variant	LOC105199304	MODERATE
NW_011799419.1	118782	G	A	downstream gene variant	LOC105199304	MODIFIER
NW_011799419.1	118798	C	T	downstream gene variant	LOC105199304	MODIFIER
NW_011799419.1	118841	A	G	synonymous variant	LOC105199303	LOW
NW_011799419.1	118970	G	A	synonymous variant	LOC105199303	LOW
NW_011799419.1	120461	G	A	downstream gene variant	LOC105199304	MODIFIER
NW_011799419.1	120810	T	A	downstream gene variant	LOC105199304	MODIFIER
NW_011799419.1	121404	C	A	missense variant	LOC105199303	MODERATE
NW_011799419.1	130088	C	T	intergenic region	LOC105199303-LOC105199305	MODIFIER
NW_011799419.1	140446	C	T	intergenic region	LOC105199303-LOC105199305	MODIFIER
NW_011799419.1	141076	T	A	intergenic region	LOC105199303-LOC105199305	MODIFIER
NW_011799419.1	142622	T	C	intergenic region	LOC105199303-LOC105199305	MODIFIER
NW_011799419.1	149146	A	T	intergenic region	LOC105199303-LOC105199305	MODIFIER
NW_011799419.1	159669	G	A	5 prime UTR variant	LOC105199305	MODIFIER
NW_011799419.1	161266	C	T	intron variant	LOC105199305	MODIFIER
NW_011799419.1	161283	A	T	intron variant	LOC105199305	MODIFIER
NW_011799419.1	161759	G	A	intron variant	LOC105199305	MODIFIER
NW_011799419.1	169919	T	C	intron variant	LOC105199305	MODIFIER
NW_011799419.1	169945	A	T	intron variant	LOC105199305	MODIFIER
NW_011799419.1	176987	C	T	intron variant	LOC105199305	MODIFIER
NW_011799419.1	177083	C	A	intron variant	LOC105199305	MODIFIER
NW_011799419.1	177999	G	A	intron variant	LOC105199305	MODIFIER
NW_011799419.1	204016	G	C	intergenic region	LOC105199305-LOC105199306	MODIFIER
NW_011799419.1	214046	T	C	intergenic region	LOC105199305-LOC105199306	MODIFIER
NW_011799419.1	247683	A	G	intergenic region	LOC105199305-LOC105199306	MODIFIER
NW_011799419.1	248881	A	C	intergenic region	LOC105199305-LOC105199306	MODIFIER
NW_011799419.1	250655	C	T	intergenic region	LOC105199305-LOC105199306	MODIFIER
NW_011799419.1	260380	G	A	intergenic region	LOC105199305-LOC105199306	MODIFIER
NW_011799419.1	271078	A	C	intergenic region	LOC105199305-LOC105199306	MODIFIER
NW_011799419.1	272981	C	T	intergenic region	LOC105199305-LOC105199306	MODIFIER
NW_011799419.1	277630	C	T	intergenic region	LOC105199305-LOC105199306	MODIFIER
NW_011799419.1	295016	G	A	intron variant	LOC105199306	MODIFIER
NW_011799419.1	313974	G	A	intron variant	LOC105199306	MODIFIER
NW_011799419.1	329744	G	A	upstream gene variant	LOC105199306	MODIFIER
NW_011799419.1	332943	A	G	upstream gene variant	LOC105199306	MODIFIER
NW_011799419.1	333744	C	T	upstream gene variant	LOC105199306	MODIFIER
NW_011799419.1	333882	T	G	upstream gene variant	LOC105199306	MODIFIER
NW_011799419.1	335465	T	A	downstream gene variant	LOC105199308	MODIFIER
NW_011799419.1	337528	C	T	synonymous variant	LOC105199307	LOW
NW_011799419.1	343148	C	T	upstream gene variant	LOC105199308	MODIFIER
NW_011799419.1	343300	T	C	upstream gene variant	LOC105199308	MODIFIER
NW_011799419.1	343829	T	A	upstream gene variant	LOC105199308	MODIFIER
NW_011799419.1	346437	T	A	3 prime UTR variant	LOC105199310	MODIFIER
NW_011799419.1	353337	C	T	upstream gene variant	LOC105199313	MODIFIER
NW_011799419.1	353351	C	T	upstream gene variant	LOC105199313	MODIFIER
NW_011799419.1	354402	A	G	splice region variant&intron variant	LOC105199309	LOW
NW_011799419.1	354622	G	A	synonymous variant	LOC105199309	LOW
NW_011799419.1	354631	G	A	synonymous variant	LOC105199309	LOW
NW_011799419.1	355840	C	T	synonymous variant	LOC105199309	LOW
NW_011799419.1	358601	C	A	upstream gene variant	LOC105199309	MODIFIER
NW_011799419.1	359026	C	T	synonymous variant	LOC105199313	LOW
NW_011799419.1	359400	A	G	3 prime UTR variant	LOC105199313	MODIFIER
NW_011799419.1	360763	G	A	splice region variant&synonymous variant	LOC105199311	LOW
NW_011799419.1	363829	C	T	5 prime UTR variant	LOC105199314	MODIFIER
NW_011799419.1	364926	C	T	upstream gene variant	LOC105199311	MODIFIER
NW_011799419.1	365316	C	T	synonymous variant	LOC105199314	LOW
NW_011799419.1	377397	G	A	upstream gene variant	LOC105199316	MODIFIER
NW_011799419.1	383514	A	G	intergenic region	LOC105199316-LOC105199317	MODIFIER
NW_011799419.1	384846	C	T	intergenic region	LOC105199316-LOC105199317	MODIFIER
NW_011799419.1	395109	G	A	downstream gene variant	LOC105199317	MODIFIER
NW_011799419.1	402414	G	A	synonymous variant	LOC105199317	LOW
NW_011799419.1	404893	G	A	intron variant	LOC105199317	MODIFIER
NW_011799419.1	405583	C	T	intron variant	LOC105199317	MODIFIER
NW_011799419.1	405669	A	G	intron variant	LOC105199317	MODIFIER
NW_011799419.1	411127	C	T	intron variant	LOC105199317	MODIFIER
NW_011799419.1	412873	C	T	intron variant	LOC105199317	MODIFIER
NW_011799419.1	413318	C	T	intron variant	LOC105199317	MODIFIER
NW_011799419.1	413790	G	A	intron variant	LOC105199317	MODIFIER
NW_011799419.1	417224	C	A	intron variant	LOC105199317	MODIFIER
NW_011799419.1	421450	A	C	intron variant	LOC105199317	MODIFIER
NW_011799419.1	423524	C	T	intron variant	LOC105199317	MODIFIER
NW_011799419.1	431054	C	T	intron variant	LOC105199317	MODIFIER
NW_011799419.1	436515	G	C	intron variant	LOC105199317	MODIFIER
NW_011799419.1	437588	G	A	intron variant	LOC105199317	MODIFIER
NW_011799419.1	439047	G	C	intron variant	LOC105199317	MODIFIER
NW_011799419.1	447964	A	G	intron variant	LOC105199317	MODIFIER
NW_011799419.1	449281	C	T	intron variant	LOC105199317	MODIFIER
NW_011799419.1	450641	G	A	intron variant	LOC105199317	MODIFIER
NW_011799419.1	451569	C	T	intron variant	LOC105199317	MODIFIER
NW_011799419.1	460085	C	T	intron variant	LOC105199317	MODIFIER
NW_011799419.1	461092	A	G	intron variant	LOC105199317	MODIFIER
NW_011799419.1	468382	T	A	intron variant	LOC105199317	MODIFIER
NW_011799419.1	470592	G	A	intron variant	LOC105199317	MODIFIER
NW_011799419.1	470667	G	A	intron variant	LOC105199317	MODIFIER
NW_011799419.1	470730	G	A	intron variant	LOC105199317	MODIFIER
NW_011799419.1	471270	G	A	intron variant	LOC105199317	MODIFIER
NW_011799419.1	477441	G	A	intron variant	LOC105199317	MODIFIER
NW_011799419.1	489327	C	T	intron variant	LOC105199317	MODIFIER
NW_011799419.1	494997	C	T	intron variant	LOC105199317	MODIFIER
NW_011799419.1	496214	C	G	intron variant	LOC105199317	MODIFIER
NW_011799419.1	497952	C	T	intron variant	LOC105199317	MODIFIER
NW_011799419.1	506471	T	A	intron variant	LOC105199317	MODIFIER
NW_011799419.1	506544	T	C	intron variant	LOC105199317	MODIFIER
NW_011799419.1	511708	G	A	intron variant	LOC105199317	MODIFIER
NW_011799419.1	516208	C	G	intron variant	LOC105199317	MODIFIER
NW_011799419.1	521925	G	A	intron variant	LOC105199317	MODIFIER
NW_011799419.1	523806	G	A	intron variant	LOC105199317	MODIFIER
NW_011799419.1	525779	T	G	intron variant	LOC105199317	MODIFIER
NW_011799419.1	525929	C	G	intron variant	LOC105199317	MODIFIER
NW_011799419.1	525957	C	T	intron variant	LOC105199317	MODIFIER
NW_011799419.1	527471	G	A	intron variant	LOC105199317	MODIFIER
NW_011799419.1	539726	G	A	intron variant	LOC105199317	MODIFIER
NW_011799419.1	540365	G	A	intron variant	LOC105199317	MODIFIER
NW_011799419.1	541663	G	A	intron variant	LOC105199317	MODIFIER
NW_011799419.1	543027	C	T	intron variant	LOC105199317	MODIFIER
NW_011799419.1	545635	A	G	intron variant	LOC105199317	MODIFIER
NW_011799419.1	545645	T	A	intron variant	LOC105199317	MODIFIER
NW_011799419.1	545943	T	A	intron variant	LOC105199317	MODIFIER
NW_011799419.1	546248	G	A	intron variant	LOC105199317	MODIFIER
NW_011799419.1	549621	A	C	intron variant	LOC105199317	MODIFIER
NW_011799419.1	550020	T	C	intron variant	LOC105199317	MODIFIER
NW_011799419.1	552392	C	T	intron variant	LOC105199317	MODIFIER
NW_011799419.1	554853	C	T	intron variant	LOC105199317	MODIFIER
NW_011799419.1	554955	G	A	intron variant	LOC105199317	MODIFIER
NW_011799419.1	558686	G	A	intron variant	LOC105199317	MODIFIER
NW_011799419.1	558709	C	T	intron variant	LOC105199317	MODIFIER
NW_011799419.1	559385	C	T	intron variant	LOC105199317	MODIFIER
NW_011799419.1	559422	G	C	intron variant	LOC105199317	MODIFIER
NW_011799419.1	564351	G	A	intron variant	LOC105199317	MODIFIER
NW_011799419.1	564481	G	A	intron variant	LOC105199317	MODIFIER
NW_011799419.1	565582	G	A	intron variant	LOC105199317	MODIFIER
NW_011799419.1	566356	A	C	intron variant	LOC105199317	MODIFIER
NW_011799419.1	566377	C	T	intron variant	LOC105199317	MODIFIER
NW_011799419.1	566382	C	G	intron variant	LOC105199317	MODIFIER
NW_011799419.1	567530	C	T	intron variant	LOC105199317	MODIFIER
NW_011799419.1	569137	G	A	intron variant	LOC105199317	MODIFIER
NW_011799419.1	570289	C	T	intron variant	LOC105199317	MODIFIER
NW_011799419.1	577220	C	T	upstream gene variant	LOC105199317	MODIFIER
NW_011799419.1	579978	T	C	intergenic region	LOC105199317-LOC105199318	MODIFIER
NW_011799419.1	580268	C	T	intergenic region	LOC105199317-LOC105199318	MODIFIER
NW_011799419.1	584157	C	A	intergenic region	LOC105199317-LOC105199318	MODIFIER
NW_011799419.1	585148	C	T	intergenic region	LOC105199317-LOC105199318	MODIFIER
NW_011799419.1	588285	C	T	intergenic region	LOC105199317-LOC105199318	MODIFIER
NW_011799419.1	589737	G	A	intergenic region	LOC105199317-LOC105199318	MODIFIER
NW_011799419.1	589874	C	T	intergenic region	LOC105199317-LOC105199318	MODIFIER
NW_011799419.1	590516	C	T	intergenic region	LOC105199317-LOC105199318	MODIFIER
NW_011799419.1	594350	G	A	intergenic region	LOC105199317-LOC105199318	MODIFIER
NW_011799419.1	601754	A	C	intergenic region	LOC105199317-LOC105199318	MODIFIER
NW_011799419.1	602184	C	T	intergenic region	LOC105199317-LOC105199318	MODIFIER
NW_011799419.1	602207	G	A	intergenic region	LOC105199317-LOC105199318	MODIFIER
NW_011799419.1	608614	C	T	downstream gene variant	LOC105199318	MODIFIER
NW_011799419.1	610692	C	T	intron variant	LOC105199318	MODIFIER
NW_011799419.1	623123	C	T	intron variant	LOC105199320	MODIFIER
NW_011799419.1	631723	C	A	upstream gene variant	LOC105199320	MODIFIER
NW_011799419.1	643331	G	T	intron variant	LOC105199320	MODIFIER
NW_011799419.1	646787	A	T	intron variant	LOC105199320	MODIFIER
NW_011799419.1	650056	T	G	intron variant	LOC105199320	MODIFIER
NW_011799419.1	653445	G	A	intron variant	LOC105199320	MODIFIER
NW_011799419.1	656034	C	T	intron variant	LOC105199320	MODIFIER
NW_011799419.1	656914	C	T	intron variant	LOC105199320	MODIFIER
NW_011799419.1	657430	G	A	intron variant	LOC105199320	MODIFIER
NW_011799419.1	657629	G	A	intron variant	LOC105199320	MODIFIER
NW_011799419.1	662422	C	T	intron variant	LOC105199320	MODIFIER
NW_011799419.1	662541	A	T	intron variant	LOC105199320	MODIFIER
NW_011799419.1	670128	T	G	intron variant	LOC105199320	MODIFIER
NW_011799419.1	670210	G	C	intron variant	LOC105199320	MODIFIER
NW_011799419.1	676524	A	G	intron variant	LOC105199320	MODIFIER
NW_011799419.1	679905	C	T	missense variant	LOC105199320	MODERATE
NW_011799419.1	682420	C	T	intron variant	LOC105199320	MODIFIER
NW_011799419.1	685829	A	T	intron variant	LOC105199320	MODIFIER
NW_011799419.1	706091	C	T	intron variant	LOC105199322	MODIFIER
NW_011799419.1	708411	C	T	intron variant	LOC105199322	MODIFIER
NW_011799419.1	708815	G	A	intron variant	LOC105199322	MODIFIER
NW_011799419.1	708893	T	A	intron variant	LOC105199322	MODIFIER
NW_011799419.1	709132	C	T	intron variant	LOC105199322	MODIFIER
NW_011799419.1	709151	G	A	intron variant	LOC105199322	MODIFIER
NW_011799419.1	712642	C	T	intron variant	LOC105199322	MODIFIER
NW_011799419.1	713069	C	T	intron variant	LOC105199322	MODIFIER
NW_011799419.1	713396	C	T	intron variant	LOC105199322	MODIFIER
NW_011799419.1	713517	G	A	intron variant	LOC105199322	MODIFIER
NW_011799419.1	714589	C	T	intron variant	LOC105199322	MODIFIER
NW_011799419.1	717068	A	G	intron variant	LOC105199322	MODIFIER
NW_011799419.1	722712	A	G	intron variant	LOC105199322	MODIFIER
NW_011799419.1	723742	C	T	intron variant	LOC105199322	MODIFIER
NW_011799419.1	725586	G	A	intron variant	LOC105199322	MODIFIER
NW_011799419.1	733748	G	A	intron variant	LOC105199322	MODIFIER
NW_011799419.1	737484	A	G	intron variant	LOC105199322	MODIFIER
NW_011799419.1	739973	G	A	upstream gene variant	LOC105199322	MODIFIER
NW_011799419.1	748544	C	T	intron variant	LOC105199322	MODIFIER
NW_011799419.1	748990	C	T	intron variant	LOC105199322	MODIFIER
NW_011799419.1	772812	A	G	downstream gene variant	LOC105199323	MODIFIER
NW_011799419.1	773846	G	A	downstream gene variant	LOC105199329	MODIFIER
NW_011799419.1	776866	C	T	upstream gene variant	LOC105199323	MODIFIER
NW_011799419.1	776927	A	G	upstream gene variant	LOC105199323	MODIFIER
NW_011799419.1	777229	A	G	upstream gene variant	LOC105199323	MODIFIER
NW_011799419.1	783596	A	G	upstream gene variant	LOC105199329	MODIFIER
NW_011799419.1	783788	G	A	upstream gene variant	LOC105199329	MODIFIER
NW_011799419.1	784602	G	A	synonymous variant	LOC105199327	LOW
NW_011799419.1	784701	G	A	upstream gene variant	LOC105199328	MODIFIER
NW_011799419.1	839550	C	T	upstream gene variant	LOC105199335	MODIFIER
NW_011799419.1	851505	A	G	intron variant	LOC105199334	MODIFIER
NW_011799419.1	856882	C	A	intron variant	LOC105199334	MODIFIER
NW_011799419.1	880486	T	C	splice region variant&intron variant	LOC105199337	LOW
NW_011799419.1	885945	A	G	3 prime UTR variant	LOC105199338	MODIFIER
NW_011799419.1	886651	C	G	3 prime UTR variant	LOC105199338	MODIFIER
NW_011799419.1	887568	G	T	downstream gene variant	LOC105199338	MODIFIER
NW_011799419.1	887886	C	T	downstream gene variant	LOC105199338	MODIFIER
NW_011799419.1	894611	T	A	downstream gene variant	LOC105199355	MODIFIER
NW_011799419.1	895188	T	C	downstream gene variant	LOC105199355	MODIFIER
NW_011799419.1	904239	C	T	intron variant	LOC105199355	MODIFIER
NW_011799419.1	904418	C	T	intron variant	LOC105199355	MODIFIER
NW_011799419.1	904953	G	A	intron variant	LOC105199355	MODIFIER
NW_011799419.1	912776	T	C	intron variant	LOC105199355	MODIFIER
NW_011799419.1	912785	C	T	intron variant	LOC105199355	MODIFIER
NW_011799419.1	917208	C	T	intron variant	LOC105199355	MODIFIER
NW_011799419.1	917977	C	T	missense variant	LOC105199355	MODERATE
NW_011799419.1	924341	C	T	downstream gene variant	LOC105199340	MODIFIER
NW_011799419.1	924377	A	G	downstream gene variant	LOC105199340	MODIFIER
NW_011799419.1	947517	G	A	downstream gene variant	LOC105199341	MODIFIER
NW_011799419.1	948077	A	G	downstream gene variant	LOC105199343	MODIFIER
NW_011799419.1	948150	C	T	downstream gene variant	LOC105199343	MODIFIER
NW_011799419.1	948448	C	A	synonymous variant	LOC105199342	LOW
NW_011799419.1	950384	G	A	downstream gene variant	LOC105199342	MODIFIER
NW_011799419.1	952645	A	G	synonymous variant	LOC105199343	LOW
NW_011799419.1	952843	C	T	synonymous variant	LOC105199343	LOW
NW_011799419.1	953891	C	T	synonymous variant	LOC105199343	LOW
NW_011799419.1	966384	T	A	upstream gene variant	LOC105199345	MODIFIER
NW_011799419.1	968917	G	A	upstream gene variant	LOC105199356	MODIFIER
NW_011799419.1	990327	T	C	intron variant	LOC105199346	MODIFIER
NW_011799419.1	990380	T	C	intron variant	LOC105199346	MODIFIER
NW_011799419.1	990937	T	C	intron variant	LOC105199346	MODIFIER
NW_011799419.1	991988	C	T	intron variant	LOC105199346	MODIFIER
NW_011799419.1	992030	G	C	intron variant	LOC105199346	MODIFIER
NW_011799419.1	992325	A	G	intron variant	LOC105199346	MODIFIER
NW_011799419.1	998205	C	T	synonymous variant	LOC105199346	LOW
NW_011799419.1	1002731	A	G	3 prime UTR variant	LOC105199346	MODIFIER
NW_011799419.1	1003521	C	T	3 prime UTR variant	LOC105199346	MODIFIER
NW_011799419.1	1003839	G	A	3 prime UTR variant	LOC105199346	MODIFIER
NW_011799419.1	1004725	G	A	3 prime UTR variant	LOC105199346	MODIFIER
NW_011799419.1	1008025	A	T	downstream gene variant	LOC105199346	MODIFIER
NW_011799419.1	1008415	T	G	downstream gene variant	LOC105199346	MODIFIER
NW_011799419.1	1010903	C	T	downstream gene variant	LOC105199349	MODIFIER
NW_011799419.1	1011320	A	G	downstream gene variant	LOC105199349	MODIFIER
NW_011799419.1	1014510	A	G	downstream gene variant	LOC105199349	MODIFIER
NW_011799419.1	1015092	T	G	downstream gene variant	LOC105199349	MODIFIER
NW_011799419.1	1017533	C	T	intron variant	LOC105199349	MODIFIER
NW_011799419.1	1018441	T	C	intron variant	LOC105199349	MODIFIER
NW_011799419.1	1018667	A	G	intron variant	LOC105199349	MODIFIER
NW_011799419.1	1018729	T	C	intron variant	LOC105199349	MODIFIER
NW_011799419.1	1020438	C	T	intron variant	LOC105199349	MODIFIER
NW_011799419.1	1020523	T	G	intron variant	LOC105199349	MODIFIER
NW_011799419.1	1025120	G	A	intron variant	LOC105199349	MODIFIER
NW_011799419.1	1025643	A	C	intron variant	LOC105199349	MODIFIER
NW_011799419.1	1026250	C	T	intron variant	LOC105199349	MODIFIER
NW_011799419.1	1034279	C	T	intron variant	LOC105199349	MODIFIER
NW_011799419.1	1034387	G	A	intron variant	LOC105199349	MODIFIER
NW_011799419.1	1034515	C	A	intron variant	LOC105199349	MODIFIER
NW_011799419.1	1034616	A	C	intron variant	LOC105199349	MODIFIER
NW_011799419.1	1035444	C	T	intron variant	LOC105199349	MODIFIER
NW_011799419.1	1036232	G	A	intron variant	LOC105199349	MODIFIER
NW_011799419.1	1036566	G	A	intron variant	LOC105199349	MODIFIER
NW_011799419.1	1037925	C	T	intron variant	LOC105199349	MODIFIER
NW_011799419.1	1037936	G	A	intron variant	LOC105199349	MODIFIER
NW_011799419.1	1039934	C	T	intron variant	LOC105199349	MODIFIER
NW_011799419.1	1040178	T	A	intron variant	LOC105199349	MODIFIER
NW_011799419.1	1041372	C	T	intron variant	LOC105199349	MODIFIER
NW_011799419.1	1041803	G	A	intron variant	LOC105199349	MODIFIER
NW_011799419.1	1049113	A	G	upstream gene variant	LOC105199349	MODIFIER
NW_011799419.1	1098583	A	C	downstream gene variant	LOC105199358	MODIFIER
NW_011799419.1	1098606	A	T	downstream gene variant	LOC105199358	MODIFIER
NW_011799419.1	1098682	G	A	downstream gene variant	LOC105199358	MODIFIER
NW_011799419.1	1100946	T	C	3 prime UTR variant	LOC105199351	MODIFIER
NW_011799419.1	1101022	C	T	3 prime UTR variant	LOC105199351	MODIFIER
NW_011799419.1	1101234	T	A	3 prime UTR variant	LOC105199351	MODIFIER
NW_011799419.1	1101888	G	A	3 prime UTR variant	LOC105199351	MODIFIER
NW_011799419.1	1102199	G	A	3 prime UTR variant	LOC105199351	MODIFIER
NW_011799419.1	1102447	G	C	3 prime UTR variant	LOC105199351	MODIFIER
NW_011801243.1	97550	G	A	intron variant	LOC105203024	MODIFIER
NW_011801243.1	103205	A	T	intron variant	LOC105203024	MODIFIER
NW_011801243.1	103351	C	T	intron variant	LOC105203024	MODIFIER
NW_011801243.1	104660	C	T	intron variant	LOC105203024	MODIFIER
NW_011801243.1	112881	C	T	intron variant	LOC105203024	MODIFIER
NW_011801243.1	115023	C	T	intron variant	LOC105203024	MODIFIER
NW_011801243.1	116159	T	G	intron variant	LOC105203024	MODIFIER
NW_011801243.1	187815	C	T	intron variant	LOC105203024	MODIFIER
NW_011801243.1	195261	G	A	intron variant	LOC105203024	MODIFIER
NW_011801243.1	199046	T	A	intron variant	LOC105203024	MODIFIER
NW_011801243.1	239639	T	G	3 prime UTR variant	LOC105203024	MODIFIER
NW_011801243.1	306722	T	C	intergenic region	LOC105203027-LOC105203085	MODIFIER
NW_011801243.1	306829	C	T	intergenic region	LOC105203027-LOC105203085	MODIFIER
NW_011801243.1	306870	A	G	intergenic region	LOC105203027-LOC105203085	MODIFIER
NW_011801243.1	309039	C	T	intergenic region	LOC105203027-LOC105203085	MODIFIER
NW_011801243.1	310046	G	A	intergenic region	LOC105203027-LOC105203085	MODIFIER
NW_011801243.1	320836	C	T	intergenic region	LOC105203027-LOC105203085	MODIFIER
NW_011801243.1	320863	A	G	intergenic region	LOC105203027-LOC105203085	MODIFIER
NW_011801243.1	323305	C	T	intergenic region	LOC105203027-LOC105203085	MODIFIER
NW_011801243.1	328028	G	A	intergenic region	LOC105203027-LOC105203085	MODIFIER
NW_011801243.1	331708	G	A	intergenic region	LOC105203027-LOC105203085	MODIFIER
NW_011801243.1	331878	C	T	intergenic region	LOC105203027-LOC105203085	MODIFIER
NW_011801243.1	335004	C	T	intergenic region	LOC105203027-LOC105203085	MODIFIER
NW_011801243.1	342768	A	T	intergenic region	LOC105203027-LOC105203085	MODIFIER
NW_011801243.1	349474	T	A	intergenic region	LOC105203027-LOC105203085	MODIFIER
NW_011801243.1	351446	C	T	intergenic region	LOC105203027-LOC105203085	MODIFIER
NW_011801243.1	352666	G	A	upstream gene variant	LOC105203085	MODIFIER
NW_011801243.1	354845	G	C	upstream gene variant	LOC105203085	MODIFIER
NW_011801243.1	362754	C	T	intron variant	LOC105203085	MODIFIER
NW_011801243.1	369765	A	G	intron variant	LOC105203085	MODIFIER
NW_011801243.1	370864	C	T	intron variant	LOC105203085	MODIFIER
NW_011801243.1	378150	C	T	downstream gene variant	LOC105203085	MODIFIER
NW_011801243.1	402095	A	G	downstream gene variant	LOC105203088	MODIFIER
NW_011801243.1	402105	C	T	downstream gene variant	LOC105203088	MODIFIER
NW_011801243.1	403150	C	G	upstream gene variant	LOC105203089	MODIFIER
NW_011801243.1	405043	A	T	upstream gene variant	LOC105203087	MODIFIER
NW_011801243.1	405059	G	A	upstream gene variant	LOC105203087	MODIFIER
NW_011801243.1	416570	A	G	upstream gene variant	LOC105203029	MODIFIER
NW_011801243.1	417351	C	T	upstream gene variant	LOC105203029	MODIFIER
NW_011801243.1	418082	T	C	upstream gene variant	LOC105203029	MODIFIER
NW_011801243.1	445577	T	C	intron variant	LOC105203034	MODIFIER
NW_011801243.1	453429	G	C	intron variant	LOC105203035	MODIFIER
NW_011801243.1	453495	A	G	intron variant	LOC105203035	MODIFIER
NW_011801243.1	478976	A	G	upstream gene variant	LOC105203037	MODIFIER
NW_011801243.1	481763	C	T	upstream gene variant	LOC105203037	MODIFIER
NW_011801243.1	483739	G	A	upstream gene variant	LOC105203037	MODIFIER
NW_011801243.1	484115	T	A	upstream gene variant	LOC105203037	MODIFIER
NW_011801243.1	484569	G	T	upstream gene variant	LOC105203037	MODIFIER
NW_011801243.1	484660	A	G	upstream gene variant	LOC105203037	MODIFIER
NW_011801243.1	485051	C	T	upstream gene variant	LOC105203037	MODIFIER
NW_011801243.1	486472	A	G	intron variant	LOC105203038	MODIFIER
NW_011801243.1	488312	T	C	upstream gene variant	LOC105203036	MODIFIER
NW_011801243.1	488371	C	T	upstream gene variant	LOC105203036	MODIFIER
NW_011801243.1	489830	C	A	upstream gene variant	LOC105203036	MODIFIER
NW_011801243.1	490646	A	G	3 prime UTR variant	LOC105203037	MODIFIER
NW_011801243.1	491353	T	G	upstream gene variant	LOC105203036	MODIFIER
NW_011801243.1	501064	A	C	3 prime UTR variant	LOC105203036	MODIFIER
NW_011801243.1	502571	G	C	missense variant	LOC105203040	MODERATE
NW_011801243.1	507668	C	T	downstream gene variant	LOC105203040	MODIFIER
NW_011801243.1	508474	C	T	downstream gene variant	LOC105203040	MODIFIER
NW_011801243.1	511541	C	T	intron variant	LOC105203041	MODIFIER
NW_011801243.1	512213	G	T	intron variant	LOC105203041	MODIFIER
NW_011801243.1	513864	C	T	intron variant	LOC105203041	MODIFIER
NW_011801243.1	517339	T	A	intron variant	LOC105203041	MODIFIER
NW_011801243.1	517662	C	A	intron variant	LOC105203041	MODIFIER
NW_011801243.1	517706	C	T	intron variant	LOC105203041	MODIFIER
NW_011801243.1	527958	C	T	intron variant	LOC105203041	MODIFIER
NW_011801243.1	531627	G	A	intron variant	LOC105203041	MODIFIER
NW_011801243.1	532419	C	T	intron variant	LOC105203041	MODIFIER
NW_011801243.1	532519	C	T	intron variant	LOC105203041	MODIFIER
NW_011801243.1	535062	T	C	intron variant	LOC105203041	MODIFIER
NW_011801243.1	537611	T	C	downstream gene variant	LOC105192719-2	MODIFIER
NW_011801243.1	537624	T	C	downstream gene variant	LOC105192719-2	MODIFIER
NW_011801243.1	539495	G	A	downstream gene variant	LOC105192719-2	MODIFIER
NW_011801243.1	541547	A	G	upstream gene variant	LOC105192719-2	MODIFIER
NW_011801243.1	541586	C	T	upstream gene variant	LOC105192719-2	MODIFIER
NW_011801243.1	544741	G	A	3 prime UTR variant	LOC105203041	MODIFIER
NW_011801243.1	544828	G	A	3 prime UTR variant	LOC105203041	MODIFIER
NW_011801243.1	545485	A	T	downstream gene variant	LOC105203041	MODIFIER
NW_011801243.1	546027	A	T	downstream gene variant	LOC105203041	MODIFIER
NW_011801243.1	548803	A	G	downstream gene variant	LOC105203041	MODIFIER
NW_011801243.1	549311	T	A	downstream gene variant	LOC105203041	MODIFIER
NW_011801243.1	549636	C	T	downstream gene variant	LOC105203041	MODIFIER
NW_011801243.1	551629	A	T	intergenic region	LOC105203041-LOC105203092	MODIFIER
NW_011801243.1	551645	A	G	intergenic region	LOC105203041-LOC105203092	MODIFIER
NW_011801243.1	553737	C	T	upstream gene variant	LOC105203092	MODIFIER
NW_011801243.1	553869	G	A	upstream gene variant	LOC105203092	MODIFIER
NW_011801243.1	557201	A	G	upstream gene variant	LOC105203092	MODIFIER
NW_011801243.1	557566	C	T	upstream gene variant	LOC105203092	MODIFIER
NW_011801243.1	558143	C	T	splice region variant	LOC105203092	LOW
NW_011801243.1	637534	T	C	upstream gene variant	LOC105203095	MODIFIER
NW_011801243.1	639589	C	T	upstream gene variant	LOC105203095	MODIFIER
NW_011801243.1	640481	G	A	upstream gene variant	LOC105203095	MODIFIER
NW_011801243.1	661275	G	A	upstream gene variant	LOC105203047	MODIFIER
NW_011801243.1	666877	A	G	upstream gene variant	LOC105203049	MODIFIER
NW_011801243.1	668693	G	A	upstream gene variant	LOC105203050	MODIFIER
NW_011801243.1	670573	A	T	upstream gene variant	LOC105203050	MODIFIER
NW_011801243.1	670590	G	C	upstream gene variant	LOC105203050	MODIFIER
NW_011801243.1	691307	C	T	upstream gene variant	LOC105203053	MODIFIER
NW_011801243.1	693781	C	T	missense variant	LOC105203053	MODERATE
NW_011801243.1	695700	C	T	missense variant	LOC105203053	MODERATE
NW_011801243.1	697712	G	A	synonymous variant	LOC105203053	LOW
NW_011801243.1	700542	C	T	missense variant	LOC105203053	MODERATE
NW_011801243.1	702960	A	G	upstream gene variant	LOC105203054	MODIFIER
NW_011801243.1	707374	T	C	downstream gene variant	LOC105203053	MODIFIER
NW_011801243.1	709112	T	C	downstream gene variant	LOC105203054	MODIFIER
NW_011801243.1	709123	A	G	downstream gene variant	LOC105203054	MODIFIER
NW_011801243.1	746331	C	A	upstream gene variant	LOC105203069	MODIFIER
NW_011801243.1	746579	G	A	upstream gene variant	LOC105203069	MODIFIER
NW_011801243.1	747512	T	C	missense variant&splice region variant	LOC105203058	MODERATE
NW_011801243.1	750594	C	T	upstream gene variant	LOC105203058	MODIFIER
NW_011801243.1	753762	G	A	downstream gene variant	LOC105203068	MODIFIER
NW_011801243.1	754968	C	T	downstream gene variant	LOC105203068	MODIFIER
NW_011801243.1	755614	G	A	upstream gene variant	LOC105203067	MODIFIER
NW_011801243.1	781143	G	C	intron variant	LOC105203066	MODIFIER
NW_011801243.1	785999	C	T	upstream gene variant	LOC105203065	MODIFIER
NW_011801243.1	788327	G	A	intron variant	LOC105203066	MODIFIER
NW_011801243.1	788710	C	T	missense variant	LOC105203065	MODERATE
NW_011801243.1	790768	A	G	synonymous variant	LOC105203065	LOW
NW_011801243.1	791169	G	A	missense variant	LOC105203065	MODERATE
NW_011801243.1	791598	T	A	3 prime UTR variant	LOC105203065	MODIFIER
NW_011801243.1	791762	T	C	upstream gene variant	LOC105203064	MODIFIER
NW_011801243.1	791977	G	A	upstream gene variant	LOC105203064	MODIFIER
NW_011801243.1	794991	C	T	5 prime UTR premature start codon gain variant	LOC105203064	LOW
NW_011801243.1	795177	G	A	upstream gene variant	LOC105203063	MODIFIER
NW_011801243.1	795481	G	T	upstream gene variant	LOC105203063	MODIFIER
NW_011801243.1	795535	C	T	synonymous variant	LOC105203064	LOW
NW_011801243.1	799966	A	G	missense variant	LOC105203061	MODERATE
NW_011801243.1	812175	T	A	intron variant	LOC105203066	MODIFIER
NW_011801243.1	812419	A	T	intron variant	LOC105203066	MODIFIER
NW_011801243.1	812432	A	G	intron variant	LOC105203066	MODIFIER
NW_011801243.1	812504	A	G	intron variant	LOC105203066	MODIFIER
NW_011801243.1	812750	A	G	intron variant	LOC105203066	MODIFIER
NW_011801243.1	814081	T	C	intron variant	LOC105203066	MODIFIER
NW_011801243.1	814381	T	C	intron variant	LOC105203066	MODIFIER
NW_011801243.1	814398	C	T	intron variant	LOC105203066	MODIFIER
NW_011801243.1	815315	C	A	intron variant	LOC105203066	MODIFIER
NW_011801243.1	818803	T	C	intron variant	LOC105203066	MODIFIER
NW_011801243.1	819052	A	G	intron variant	LOC105203066	MODIFIER
NW_011801243.1	819257	C	T	intron variant	LOC105203066	MODIFIER
NW_011801243.1	819310	T	C	intron variant	LOC105203066	MODIFIER
NW_011801243.1	821401	C	T	intron variant	LOC105203066	MODIFIER
NW_011801243.1	822900	T	C	intron variant	LOC105203066	MODIFIER
NW_011801243.1	825131	T	C	upstream gene variant	LOC105203059	MODIFIER
NW_011801243.1	829858	C	T	intron variant	LOC105203066	MODIFIER
NW_011801243.1	837522	G	A	intron variant	LOC105203066	MODIFIER
NW_011801243.1	840112	C	T	intron variant	LOC105203066	MODIFIER
NW_011801243.1	841789	T	C	intron variant	LOC105203066	MODIFIER
NW_011801243.1	845036	G	A	intron variant	LOC105203066	MODIFIER
NW_011801243.1	846051	A	G	intron variant	LOC105203066	MODIFIER
NW_011801243.1	847727	G	A	intron variant	LOC105203066	MODIFIER
NW_011801243.1	852423	C	T	upstream gene variant	LOC105203066	MODIFIER
NW_011801243.1	858890	C	A	intron variant	LOC105203059	MODIFIER
NW_011801243.1	859465	C	T	intron variant	LOC105203059	MODIFIER
NW_011801243.1	863906	T	G	intron variant	LOC105203059	MODIFIER
NW_011801243.1	864112	A	G	intron variant	LOC105203059	MODIFIER
NW_011801243.1	892257	G	T	upstream gene variant	LOC105203070	MODIFIER
NW_011801243.1	895891	T	A	downstream gene variant	LOC105203070	MODIFIER
NW_011801243.1	895922	A	T	downstream gene variant	LOC105203070	MODIFIER
NW_011801243.1	899984	C	T	upstream gene variant	LOC105203071	MODIFIER
NW_011801243.1	901129	G	C	upstream gene variant	LOC105203071	MODIFIER
NW_011801243.1	902818	G	A	upstream gene variant	LOC105203071	MODIFIER
NW_011801243.1	905544	C	A	missense variant	LOC105203072	MODERATE
NW_011801243.1	919671	C	T	intron variant	LOC105203073	MODIFIER
NW_011801243.1	920030	C	T	intron variant	LOC105203073	MODIFIER
NW_011801243.1	921524	G	A	intron variant	LOC105203073	MODIFIER
NW_011801243.1	936826	T	A	intron variant	LOC105203073	MODIFIER
NW_011801243.1	941426	C	A	intron variant	LOC105203073	MODIFIER
NW_011801243.1	947827	A	G	intron variant	LOC105203073	MODIFIER
NW_011801243.1	947834	G	A	intron variant	LOC105203073	MODIFIER
NW_011801243.1	947841	G	A	intron variant	LOC105203073	MODIFIER
NW_011801243.1	960986	G	T	intron variant	LOC105203073	MODIFIER
NW_011801243.1	968384	A	G	intron variant	LOC105203073	MODIFIER
NW_011801243.1	1009010	C	T	intron variant	LOC105203097	MODIFIER
NW_011801243.1	1013776	G	T	intron variant	LOC105203097	MODIFIER
NW_011801243.1	1022129	G	T	intron variant	LOC105203097	MODIFIER
NW_011801243.1	1022149	C	T	intron variant	LOC105203097	MODIFIER
NW_011801243.1	1024466	G	A	intron variant	LOC105203097	MODIFIER
NW_011801243.1	1030240	G	A	intron variant	LOC105203097	MODIFIER
NW_011801243.1	1047682	G	A	downstream gene variant	LOC105203074	MODIFIER
NW_011801243.1	1048525	G	A	downstream gene variant	LOC105203076	MODIFIER
NW_011801243.1	1058855	G	A	intron variant	LOC105203079	MODIFIER
NW_011801243.1	1058904	G	A	intron variant	LOC105203079	MODIFIER
NW_011801243.1	1070828	T	C	intron variant	LOC105203079	MODIFIER
NW_011801243.1	1070843	C	T	intron variant	LOC105203079	MODIFIER
NW_011801243.1	1070872	A	T	intron variant	LOC105203079	MODIFIER
NW_011801243.1	1071767	C	G	intron variant	LOC105203079	MODIFIER
NW_011801243.1	1072689	G	A	intron variant	LOC105203079	MODIFIER
NW_011801243.1	1072891	T	A	intron variant	LOC105203079	MODIFIER
NW_011801243.1	1082052	G	A	intron variant	LOC105203079	MODIFIER
NW_011801243.1	1082270	C	T	intron variant	LOC105203079	MODIFIER
NW_011801243.1	1088808	C	T	intron variant	LOC105203079	MODIFIER
NW_011801243.1	1091965	T	C	intron variant	LOC105203079	MODIFIER
NW_011801243.1	1095126	C	T	intron variant	LOC105203079	MODIFIER
NW_011801243.1	1096260	C	T	intron variant	LOC105203079	MODIFIER
NW_011801243.1	1099799	C	T	intron variant	LOC105203079	MODIFIER
NW_011801243.1	1101357	A	C	intron variant	LOC105203079	MODIFIER
NW_011801243.1	1106876	A	G	intron variant	LOC105203079	MODIFIER
NW_011801243.1	1107683	A	G	intron variant	LOC105203079	MODIFIER
NW_011801243.1	1108449	T	C	intron variant	LOC105203079	MODIFIER
NW_011801243.1	1110225	A	G	intron variant	LOC105203079	MODIFIER
NW_011801243.1	1119287	G	A	intron variant	LOC105203079	MODIFIER
NW_011801243.1	1119767	G	A	intron variant	LOC105203079	MODIFIER
NW_011801243.1	1128799	C	T	intron variant	LOC105203079	MODIFIER
NW_011801243.1	1128840	G	A	intron variant	LOC105203079	MODIFIER
NW_011801243.1	1130160	G	A	intron variant	LOC105203079	MODIFIER
NW_011801243.1	1132852	C	A	intron variant	LOC105203079	MODIFIER
NW_011801243.1	1133008	C	T	intron variant	LOC105203079	MODIFIER
NW_011801243.1	1133215	C	A	intron variant	LOC105203079	MODIFIER
NW_011801243.1	1135198	G	A	intron variant	LOC105203079	MODIFIER
NW_011801243.1	1136177	T	A	intron variant	LOC105203079	MODIFIER
NW_011801243.1	1136443	G	T	intron variant	LOC105203079	MODIFIER
NW_011801243.1	1138102	G	A	intron variant	LOC105203079	MODIFIER
NW_011801243.1	1140806	G	A	downstream gene variant	LOC105203078	MODIFIER
NW_011801243.1	1140921	C	T	downstream gene variant	LOC105203078	MODIFIER
NW_011801243.1	1142389	G	A	downstream gene variant	LOC105203078	MODIFIER
NW_011801243.1	1142425	A	C	downstream gene variant	LOC105203078	MODIFIER
NW_011801243.1	1142910	A	G	synonymous variant	LOC105203079	LOW
NW_011801243.1	1144584	G	A	downstream gene variant	LOC105203078	MODIFIER
NW_011801243.1	1144906	G	A	downstream gene variant	LOC105203078	MODIFIER
NW_011801243.1	1145516	A	G	downstream gene variant	LOC105203078	MODIFIER
NW_011801243.1	1151601	C	T	upstream gene variant	LOC105203078	MODIFIER
NW_011801243.1	1167127	G	A	intergenic region	LOC105203077-LOC105203080	MODIFIER
NW_011801243.1	1169356	T	C	intergenic region	LOC105203077-LOC105203080	MODIFIER
NW_011801243.1	1170013	C	T	intergenic region	LOC105203077-LOC105203080	MODIFIER
NW_011801243.1	1171310	G	A	downstream gene variant	LOC105203080	MODIFIER
NW_011801243.1	1171574	C	T	downstream gene variant	LOC105203080	MODIFIER
NW_011801243.1	1173113	A	G	downstream gene variant	LOC105203080	MODIFIER
NW_011801243.1	1173681	T	A	downstream gene variant	LOC105203080	MODIFIER
NW_011801243.1	1174388	G	A	downstream gene variant	LOC105203080	MODIFIER
NW_011801243.1	1177902	T	C	intron variant	LOC105203080	MODIFIER
NW_011801243.1	1177930	C	A	intron variant	LOC105203080	MODIFIER
NW_011801243.1	1180192	C	A	upstream gene variant	LOC105203080	MODIFIER
NW_011801243.1	1183950	A	G	upstream gene variant	LOC105203080	MODIFIER
NW_011801243.1	1185048	T	C	intron variant	LOC105203081	MODIFIER
NW_011801243.1	1186515	C	A	intron variant	LOC105203081	MODIFIER
NW_011801243.1	1186613	A	C	intron variant	LOC105203081	MODIFIER
NW_011801243.1	1186656	C	T	intron variant	LOC105203081	MODIFIER
NW_011801243.1	1200943	G	A	intron variant	LOC105203081	MODIFIER
NW_011801243.1	1201335	G	A	intron variant	LOC105203081	MODIFIER
NW_011801243.1	1206460	G	C	intron variant	LOC105203081	MODIFIER
NW_011801243.1	1213138	G	A	intron variant	LOC105203081	MODIFIER
NW_011801243.1	1213666	A	G	intron variant	LOC105203081	MODIFIER
NW_011801243.1	1228314	C	T	intron variant	LOC105203081	MODIFIER
NW_011801243.1	1234986	A	G	intron variant	LOC105203081	MODIFIER
NW_011801243.1	1235056	C	T	intron variant	LOC105203081	MODIFIER
NW_011801243.1	1236175	C	A	intron variant	LOC105203081	MODIFIER
NW_011801243.1	1236225	T	A	intron variant	LOC105203081	MODIFIER
NW_011801243.1	1238083	C	T	intron variant	LOC105203081	MODIFIER
NW_011801243.1	1238443	C	T	intron variant	LOC105203081	MODIFIER
NW_011801243.1	1267234	G	A	intron variant	LOC105203081	MODIFIER
NW_011801243.1	1276086	C	T	intron variant	LOC105203081	MODIFIER
NW_011801243.1	1277502	C	T	intron variant	LOC105203081	MODIFIER
NW_011801243.1	1281930	G	A	intron variant	LOC105203081	MODIFIER
NW_011801243.1	1283380	G	A	splice region variant&synonymous variant	LOC105203081	LOW
NW_011801243.1	1284443	C	T	intron variant	LOC105203081	MODIFIER
NW_011801243.1	1284570	A	C	intron variant	LOC105203081	MODIFIER
NW_011801243.1	1288886	C	T	3 prime UTR variant	LOC105203081	MODIFIER
NW_011801243.1	1294128	G	A	splice region variant&intron variant	LOC105203082	LOW
NW_011794409.1	4527	T	C	intergenic region	CHR_START-LOC105207370	MODIFIER
NW_011794409.1	8997	C	T	upstream gene variant	LOC105207370	MODIFIER
NW_011794409.1	16311	G	A	intron variant	LOC105207370	MODIFIER
NW_011794409.1	18418	T	G	intron variant	LOC105207370	MODIFIER
NW_011794409.1	18733	C	T	intron variant	LOC105207370	MODIFIER
NW_011794409.1	19042	C	T	intron variant	LOC105207370	MODIFIER
NW_011794409.1	25295	C	T	intron variant	LOC105207370	MODIFIER
NW_011794409.1	30742	G	A	intron variant	LOC105207370	MODIFIER
NW_011794409.1	33541	G	A	intron variant	LOC105207370	MODIFIER
NW_011794409.1	38140	A	G	intron variant	LOC105207370	MODIFIER
NW_011794409.1	41718	C	T	intron variant	LOC105207370	MODIFIER
NW_011794409.1	41818	A	G	intron variant	LOC105207370	MODIFIER
NW_011794409.1	41837	T	C	intron variant	LOC105207370	MODIFIER
NW_011794409.1	43856	C	T	intron variant	LOC105207370	MODIFIER
NW_011794409.1	45013	A	T	intron variant	LOC105207370	MODIFIER
NW_011794409.1	51607	G	A	intron variant	LOC105207370	MODIFIER
NW_011794409.1	51641	C	T	intron variant	LOC105207370	MODIFIER
NW_011794409.1	52507	C	T	intron variant	LOC105207370	MODIFIER
NW_011794409.1	53550	G	A	intron variant	LOC105207370	MODIFIER
NW_011794409.1	57938	G	A	intron variant	LOC105207370	MODIFIER
NW_011794409.1	59093	A	G	intron variant	LOC105207370	MODIFIER
NW_011794409.1	61132	C	T	intron variant	LOC105207370	MODIFIER
NW_011794409.1	64437	G	A	intron variant	LOC105207370	MODIFIER
NW_011794409.1	64976	G	A	intron variant	LOC105207370	MODIFIER
NW_011794409.1	65097	C	T	intron variant	LOC105207370	MODIFIER
NW_011794409.1	65183	G	A	intron variant	LOC105207370	MODIFIER
NW_011794409.1	68734	G	T	synonymous variant	LOC105207370	LOW
NW_011794409.1	71105	C	T	3 prime UTR variant	LOC105207370	MODIFIER
NW_011794409.1	73910	C	G	upstream gene variant	LOC105207387	MODIFIER
NW_011794409.1	76463	A	G	downstream gene variant	LOC105207370	MODIFIER
NW_011794409.1	78423	G	T	intron variant	LOC105207387	MODIFIER
NW_011794409.1	82105	C	T	intron variant	LOC105207387	MODIFIER
NW_011794409.1	84827	T	C	intron variant	LOC105207387	MODIFIER
NW_011794409.1	85489	T	C	intron variant	LOC105207387	MODIFIER
NW_011794409.1	85601	G	T	intron variant	LOC105207387	MODIFIER
NW_011794409.1	99290	G	A	downstream gene variant	LOC105207534	MODIFIER
NW_011794409.1	101044	G	T	missense variant	LOC105207534	MODERATE
NW_011794409.1	102294	C	T	missense variant	LOC105207534	MODERATE
NW_011794409.1	106302	A	C	upstream gene variant	LOC105207534	MODIFIER
NW_011794409.1	108891	C	T	intergenic region	LOC105207534-LOC105207396	MODIFIER
NW_011794409.1	109850	C	T	intergenic region	LOC105207534-LOC105207396	MODIFIER
NW_011794409.1	114668	A	G	intergenic region	LOC105207534-LOC105207396	MODIFIER
NW_011794409.1	114675	G	A	intergenic region	LOC105207534-LOC105207396	MODIFIER
NW_011794409.1	114696	G	A	intergenic region	LOC105207534-LOC105207396	MODIFIER
NW_011794409.1	119882	A	T	upstream gene variant	LOC105207396	MODIFIER
NW_011794409.1	120106	C	T	upstream gene variant	LOC105207396	MODIFIER
NW_011794409.1	120209	A	G	upstream gene variant	LOC105207396	MODIFIER
NW_011794409.1	120534	C	T	upstream gene variant	LOC105207396	MODIFIER
NW_011794409.1	120789	T	A	upstream gene variant	LOC105207396	MODIFIER
NW_011794409.1	122407	C	T	upstream gene variant	LOC105207396	MODIFIER
NW_011794409.1	122786	C	T	upstream gene variant	LOC105207396	MODIFIER
NW_011794409.1	123076	A	T	upstream gene variant	LOC105207396	MODIFIER
NW_011794409.1	123239	T	A	upstream gene variant	LOC105207396	MODIFIER
NW_011794409.1	124508	C	T	upstream gene variant	LOC105207402	MODIFIER
NW_011794409.1	125545	T	G	synonymous variant	LOC105207396	LOW
NW_011794409.1	127508	C	T	upstream gene variant	LOC105207402	MODIFIER
NW_011794409.1	133848	G	A	intron variant	LOC105207402	MODIFIER
NW_011794409.1	138354	T	C	downstream gene variant	LOC105207402	MODIFIER
NW_011794409.1	140496	G	A	missense variant	LOC105207412	MODERATE
NW_011794409.1	159511	C	T	intergenic region	LOC105207412-LOC105207423	MODIFIER
NW_011794409.1	161092	G	A	intergenic region	LOC105207412-LOC105207423	MODIFIER
NW_011794409.1	163674	C	T	downstream gene variant	LOC105207423	MODIFIER
NW_011794409.1	168269	G	A	intron variant	LOC105207423	MODIFIER
NW_011794409.1	168326	A	T	intron variant	LOC105207423	MODIFIER
NW_011794409.1	174352	A	T	intron variant	LOC105207423	MODIFIER
NW_011794409.1	175189	G	A	intron variant	LOC105207423	MODIFIER
NW_011794409.1	182515	T	A	intron variant	LOC105207423	MODIFIER
NW_011794409.1	183437	A	G	intron variant	LOC105207423	MODIFIER
NW_011794409.1	188797	G	A	intron variant	LOC105207423	MODIFIER
NW_011794409.1	194083	C	T	intron variant	LOC105207423	MODIFIER
NW_011794409.1	194329	G	T	intron variant	LOC105207423	MODIFIER
NW_011794409.1	194831	G	A	intron variant	LOC105207423	MODIFIER
NW_011794409.1	199549	C	T	intron variant	LOC105207423	MODIFIER
NW_011794409.1	215293	T	C	intron variant	LOC105207423	MODIFIER
NW_011794409.1	215450	G	T	intron variant	LOC105207423	MODIFIER
NW_011794409.1	215596	T	A	intron variant	LOC105207423	MODIFIER
NW_011794409.1	216060	C	T	intron variant	LOC105207423	MODIFIER
NW_011794409.1	225453	G	A	intron variant	LOC105207423	MODIFIER
NW_011794409.1	231112	T	A	intron variant	LOC105207423	MODIFIER
NW_011794409.1	242291	A	T	intron variant	LOC105207423	MODIFIER
NW_011794409.1	245421	T	G	intron variant	LOC105207423	MODIFIER
NW_011794409.1	246894	T	C	intron variant	LOC105207423	MODIFIER
NW_011794409.1	252601	A	G	intron variant	LOC105207423	MODIFIER
NW_011794409.1	252621	G	C	intron variant	LOC105207423	MODIFIER
NW_011794409.1	253099	C	T	intron variant	LOC105207423	MODIFIER
NW_011794409.1	258315	G	A	intron variant	LOC105207423	MODIFIER
NW_011794409.1	258333	C	T	intron variant	LOC105207423	MODIFIER
NW_011794409.1	265286	G	A	intron variant	LOC105207423	MODIFIER
NW_011794409.1	276192	G	A	intron variant	LOC105207423	MODIFIER
NW_011794409.1	278094	C	T	intron variant	LOC105207423	MODIFIER
NW_011794409.1	290771	A	G	intron variant	LOC105207423	MODIFIER
NW_011794409.1	291182	C	T	intron variant	LOC105207423	MODIFIER
NW_011794409.1	291419	A	G	intron variant	LOC105207423	MODIFIER
NW_011794409.1	292616	C	T	intron variant	LOC105207423	MODIFIER
NW_011794409.1	294631	C	T	intron variant	LOC105207423	MODIFIER
NW_011794409.1	294804	G	A	intron variant	LOC105207423	MODIFIER
NW_011794409.1	295119	C	T	synonymous variant	LOC105207423	LOW
NW_011794409.1	299198	C	T	intron variant	LOC105207423	MODIFIER
NW_011794409.1	299926	C	T	intron variant	LOC105207423	MODIFIER
NW_011794409.1	303929	G	A	intron variant	LOC105207423	MODIFIER
NW_011794409.1	313680	G	T	upstream gene variant	LOC105207423	MODIFIER
NW_011794409.1	421935	G	A	upstream gene variant	LOC105207481	MODIFIER
NW_011794409.1	423486	C	T	synonymous variant	LOC105207603	LOW
NW_011794409.1	423647	A	G	missense variant	LOC105207603	MODERATE
NW_011794634.1	1545	A	G	intergenic region	CHR_START-LOC105195673	MODIFIER
NW_011794634.1	1799	T	A	intergenic region	CHR_START-LOC105195673	MODIFIER
NW_011794634.1	1859	G	A	intergenic region	CHR_START-LOC105195673	MODIFIER
NW_011794634.1	10507	G	A	intergenic region	CHR_START-LOC105195673	MODIFIER
NW_011794634.1	11509	G	A	intergenic region	CHR_START-LOC105195673	MODIFIER
NW_011794634.1	16394	C	T	intergenic region	CHR_START-LOC105195673	MODIFIER
NW_011794634.1	28727	G	A	intergenic region	CHR_START-LOC105195673	MODIFIER
NW_011794634.1	35272	T	C	intergenic region	CHR_START-LOC105195673	MODIFIER
NW_011794634.1	35300	G	A	intergenic region	CHR_START-LOC105195673	MODIFIER
NW_011794634.1	35537	G	A	intergenic region	CHR_START-LOC105195673	MODIFIER
NW_011794634.1	36383	G	A	intergenic region	CHR_START-LOC105195673	MODIFIER
NW_011794634.1	37858	T	G	intergenic region	CHR_START-LOC105195673	MODIFIER
NW_011794634.1	39940	C	T	intergenic region	CHR_START-LOC105195673	MODIFIER
NW_011794634.1	41469	G	A	intergenic region	CHR_START-LOC105195673	MODIFIER
NW_011794634.1	41871	G	A	downstream gene variant	LOC105195673	MODIFIER
NW_011794634.1	42725	G	A	downstream gene variant	LOC105195673	MODIFIER
NW_011794634.1	49408	G	A	intron variant	LOC105195673	MODIFIER
NW_011794634.1	55040	T	C	intron variant	LOC105195673	MODIFIER
NW_011794634.1	58941	A	G	intron variant	LOC105195673	MODIFIER
NW_011794634.1	78185	T	C	intron variant	LOC105195673	MODIFIER
NW_011794634.1	78209	T	C	intron variant	LOC105195673	MODIFIER
NW_011794634.1	78267	A	G	intron variant	LOC105195673	MODIFIER
NW_011794634.1	84781	G	A	intron variant	LOC105195673	MODIFIER
NW_011794634.1	94367	G	A	intron variant	LOC105195673	MODIFIER
NW_011794634.1	94857	A	G	intron variant	LOC105195673	MODIFIER
NW_011794634.1	96080	T	C	intron variant	LOC105195673	MODIFIER
NW_011794634.1	99446	G	A	intron variant	LOC105195673	MODIFIER
NW_011794634.1	111483	G	A	intron variant	LOC105195673	MODIFIER
NW_011794634.1	115794	G	A	intron variant	LOC105195673	MODIFIER
NW_011794634.1	117090	G	A	intron variant	LOC105195673	MODIFIER
NW_011794634.1	117122	T	C	intron variant	LOC105195673	MODIFIER
NW_011794634.1	117536	T	A	intron variant	LOC105195673	MODIFIER
NW_011794634.1	118550	G	A	intron variant	LOC105195673	MODIFIER
NW_011794634.1	118571	G	A	intron variant	LOC105195673	MODIFIER
NW_011794634.1	132100	C	T	intron variant	LOC105195673	MODIFIER
NW_011794634.1	135641	G	A	intron variant	LOC105195673	MODIFIER
NW_011794634.1	140352	C	T	intron variant	LOC105195673	MODIFIER
NW_011794634.1	144696	G	A	intron variant	LOC105195673	MODIFIER
NW_011794634.1	145725	A	G	intron variant	LOC105195673	MODIFIER
NW_011794634.1	150615	A	G	intron variant	LOC105195673	MODIFIER
NW_011794634.1	150671	T	G	intron variant	LOC105195673	MODIFIER
NW_011794634.1	150698	C	T	intron variant	LOC105195673	MODIFIER
NW_011794634.1	152756	C	A	intron variant	LOC105195673	MODIFIER
NW_011794634.1	153499	G	A	intron variant	LOC105195673	MODIFIER
NW_011794634.1	155429	A	G	intron variant	LOC105195673	MODIFIER
NW_011794634.1	155472	A	G	intron variant	LOC105195673	MODIFIER
NW_011794634.1	156471	C	T	intron variant	LOC105195673	MODIFIER
NW_011794634.1	156635	C	T	intron variant	LOC105195673	MODIFIER
NW_011794634.1	157435	G	A	intron variant	LOC105195673	MODIFIER
NW_011794634.1	161400	T	C	intron variant	LOC105195673	MODIFIER
NW_011794634.1	163161	G	A	intron variant	LOC105195673	MODIFIER
NW_011794634.1	163537	G	A	intron variant	LOC105195673	MODIFIER
NW_011794634.1	164113	A	G	intron variant	LOC105195673	MODIFIER
NW_011794634.1	169084	A	C	intron variant	LOC105195673	MODIFIER
NW_011794634.1	169919	A	G	intron variant	LOC105195673	MODIFIER
NW_011794634.1	173050	G	C	intron variant	LOC105195673	MODIFIER
NW_011794634.1	173080	T	C	intron variant	LOC105195673	MODIFIER
NW_011794634.1	173360	A	C	intron variant	LOC105195673	MODIFIER
NW_011794634.1	179564	C	T	intron variant	LOC105195673	MODIFIER
NW_011794634.1	185793	G	A	intron variant	LOC105195673	MODIFIER
NW_011794634.1	186651	T	C	intron variant	LOC105195673	MODIFIER
NW_011794634.1	187111	A	G	intron variant	LOC105195673	MODIFIER
NW_011794634.1	187230	G	A	intron variant	LOC105195673	MODIFIER
NW_011794634.1	187807	A	G	intron variant	LOC105195673	MODIFIER
NW_011794634.1	187841	T	G	intron variant	LOC105195673	MODIFIER
NW_011794634.1	189057	A	G	intron variant	LOC105195673	MODIFIER
NW_011794634.1	190766	C	T	intron variant	LOC105195673	MODIFIER
NW_011794634.1	194472	G	T	intron variant	LOC105195673	MODIFIER
NW_011794634.1	194560	G	A	intron variant	LOC105195673	MODIFIER
NW_011794634.1	195445	C	T	intron variant	LOC105195673	MODIFIER
NW_011794634.1	196269	G	A	intron variant	LOC105195673	MODIFIER
NW_011794634.1	196427	G	A	intron variant	LOC105195673	MODIFIER
NW_011794634.1	204143	A	T	intron variant	LOC105195673	MODIFIER
NW_011794634.1	204687	C	T	intron variant	LOC105195673	MODIFIER
NW_011794634.1	204751	G	A	intron variant	LOC105195673	MODIFIER
NW_011794634.1	204797	G	A	intron variant	LOC105195673	MODIFIER
NW_011794634.1	204843	A	G	intron variant	LOC105195673	MODIFIER
NW_011794634.1	204972	G	A	intron variant	LOC105195673	MODIFIER
NW_011794634.1	206115	A	G	intron variant	LOC105195673	MODIFIER
NW_011794634.1	216477	G	A	intron variant	LOC105195673	MODIFIER
NW_011794634.1	216599	G	A	intron variant	LOC105195673	MODIFIER
NW_011794634.1	216960	G	A	intron variant	LOC105195673	MODIFIER
NW_011794634.1	217473	G	A	intron variant	LOC105195673	MODIFIER
NW_011794634.1	217505	A	G	intron variant	LOC105195673	MODIFIER
NW_011794634.1	219136	G	A	intron variant	LOC105195673	MODIFIER
NW_011794634.1	219708	C	T	intron variant	LOC105195673	MODIFIER
NW_011794634.1	219772	C	T	intron variant	LOC105195673	MODIFIER
NW_011794634.1	222036	C	T	intron variant	LOC105195673	MODIFIER
NW_011794634.1	222997	A	G	intron variant	LOC105195673	MODIFIER
NW_011794634.1	225017	G	A	intron variant	LOC105195673	MODIFIER
NW_011794634.1	225196	G	A	intron variant	LOC105195673	MODIFIER
NW_011794634.1	225459	G	A	intron variant	LOC105195673	MODIFIER
NW_011794634.1	225519	C	T	intron variant	LOC105195673	MODIFIER
NW_011794634.1	231768	T	C	upstream gene variant	LOC105195673	MODIFIER
NW_011794634.1	234593	G	T	intron variant	LOC105195681	MODIFIER
NW_011794634.1	235718	G	C	intron variant	LOC105195681	MODIFIER
NW_011794634.1	236203	C	A	intron variant	LOC105195681	MODIFIER
NW_011794634.1	236451	A	G	intron variant	LOC105195681	MODIFIER
NW_011794634.1	247533	A	G	intron variant	LOC105195681	MODIFIER
NW_011794634.1	247649	C	T	intron variant	LOC105195681	MODIFIER
NW_011794634.1	248412	G	A	intron variant	LOC105195681	MODIFIER
NW_011794634.1	248726	A	G	intron variant	LOC105195681	MODIFIER
NW_011794634.1	251620	C	T	upstream gene variant	LOC105195681	MODIFIER
NW_011794634.1	253402	T	G	upstream gene variant	LOC105195681	MODIFIER
NW_011794634.1	257246	A	G	intron variant	LOC105195681	MODIFIER
NW_011794634.1	258000	C	A	intron variant	LOC105195681	MODIFIER
NW_011794634.1	260521	G	A	intron variant	LOC105195681	MODIFIER
NW_011794634.1	262402	C	T	intron variant	LOC105195681	MODIFIER
NW_011794634.1	268496	T	A	3 prime UTR variant	LOC105195681	MODIFIER
NW_011794634.1	271740	A	G	synonymous variant	LOC105195701	LOW
NW_011794634.1	289574	C	T	intron variant	LOC105195710	MODIFIER
NW_011794634.1	301984	A	G	intron variant	LOC105195710	MODIFIER
NW_011794634.1	309890	A	G	upstream gene variant	LOC105195710	MODIFIER
NW_011794634.1	320619	T	G	intron variant	LOC105195710	MODIFIER
NW_011794634.1	320687	G	T	intron variant	LOC105195710	MODIFIER
NW_011794634.1	322089	G	T	intron variant	LOC105195710	MODIFIER
NW_011794634.1	322268	G	A	intron variant	LOC105195710	MODIFIER
NW_011794634.1	327130	T	C	intron variant	LOC105195710	MODIFIER
NW_011794634.1	334103	C	T	intron variant	LOC105195710	MODIFIER
NW_011794634.1	336574	G	A	intron variant	LOC105195710	MODIFIER
NW_011794634.1	338059	G	A	intron variant	LOC105195710	MODIFIER
NW_011794634.1	344412	G	A	intron variant	LOC105195710	MODIFIER
NW_011794634.1	352488	T	C	intron variant	LOC105195710	MODIFIER
NW_011794634.1	353745	T	C	intron variant	LOC105195710	MODIFIER
NW_011794634.1	354513	T	C	intron variant	LOC105195710	MODIFIER
NW_011794634.1	354800	G	A	intron variant	LOC105195710	MODIFIER
NW_011794634.1	354879	C	T	intron variant	LOC105195710	MODIFIER
NW_011794634.1	354928	C	T	intron variant	LOC105195710	MODIFIER
NW_011794634.1	355118	G	A	intron variant	LOC105195710	MODIFIER
NW_011794634.1	357935	A	G	intron variant	LOC105195710	MODIFIER
NW_011794634.1	359222	C	T	intron variant	LOC105195710	MODIFIER
NW_011794634.1	359674	C	T	intron variant	LOC105195710	MODIFIER
NW_011794634.1	365862	A	C	intron variant	LOC105195710	MODIFIER
NW_011794634.1	366505	G	A	intron variant	LOC105195710	MODIFIER
NW_011794634.1	370582	T	A	intron variant	LOC105195710	MODIFIER
NW_011794634.1	370641	G	T	intron variant	LOC105195710	MODIFIER
NW_011794634.1	370922	C	G	intron variant	LOC105195710	MODIFIER
NW_011794634.1	378896	G	A	intron variant	LOC105195710	MODIFIER
NW_011794634.1	394456	A	G	intron variant	LOC105195710	MODIFIER
NW_011794634.1	398409	C	T	intron variant	LOC105195710	MODIFIER
NW_011794634.1	398982	A	G	intron variant	LOC105195710	MODIFIER
NW_011794634.1	399281	T	A	intron variant	LOC105195710	MODIFIER
NW_011794634.1	399347	G	A	intron variant	LOC105195710	MODIFIER
NW_011794634.1	402597	A	G	3 prime UTR variant	LOC105195710	MODIFIER
NW_011794634.1	403293	A	G	3 prime UTR variant	LOC105195710	MODIFIER
NW_011794634.1	417321	A	G	upstream gene variant	LOC105195837	MODIFIER
NW_011794634.1	417328	T	C	upstream gene variant	LOC105195837	MODIFIER
NW_011794634.1	418155	C	T	upstream gene variant	LOC105195720	MODIFIER
NW_011794634.1	418762	A	T	upstream gene variant	LOC105195720	MODIFIER
NW_011794634.1	419268	T	C	upstream gene variant	LOC105195720	MODIFIER
NW_011794634.1	423274	C	T	downstream gene variant	LOC105195837	MODIFIER
NW_011794634.1	428605	T	G	upstream gene variant	LOC105195845	MODIFIER
NW_011794634.1	429556	C	T	upstream gene variant	LOC105195845	MODIFIER
NW_011794634.1	434866	A	G	synonymous variant	LOC105195733	LOW
NW_011794634.1	437143	C	T	upstream gene variant	LOC105192747-1	MODIFIER
NW_011794634.1	468107	A	G	upstream gene variant	LOC105195781	MODIFIER
NW_011794634.1	470715	A	G	upstream gene variant	LOC105195772	MODIFIER
NW_011794634.1	471096	A	G	upstream gene variant	LOC105195772	MODIFIER
NW_011794634.1	471213	C	T	upstream gene variant	LOC105195772	MODIFIER
NW_011794634.1	472261	T	C	upstream gene variant	LOC105195772	MODIFIER
NW_011794634.1	479930	C	T	upstream gene variant	LOC105195766	MODIFIER
NW_011794634.1	482335	C	T	upstream gene variant	LOC105195750	MODIFIER
NW_011794634.1	483323	T	C	upstream gene variant	LOC105195750	MODIFIER
NW_011794634.1	483770	C	T	upstream gene variant	LOC105195750	MODIFIER
NW_011794634.1	484226	G	C	upstream gene variant	LOC105195750	MODIFIER
NW_011794634.1	484304	G	A	upstream gene variant	LOC105195750	MODIFIER
NW_011794634.1	495184	C	T	synonymous variant	LOC105195789	LOW
NW_011794634.1	503603	C	T	intron variant	LOC105195797	MODIFIER
NW_011794634.1	503640	C	T	intron variant	LOC105195797	MODIFIER
NW_011794634.1	503669	A	C	intron variant	LOC105195797	MODIFIER
NW_011795711.1	18017	T	C	intergenic region	LOC105193138-LOC105193110	MODIFIER
NW_011795711.1	18358	T	C	intergenic region	LOC105193138-LOC105193110	MODIFIER
NW_011795711.1	18360	C	T	intergenic region	LOC105193138-LOC105193110	MODIFIER
NW_011795711.1	19418	A	G	intergenic region	LOC105193138-LOC105193110	MODIFIER
NW_011795711.1	19458	A	G	intergenic region	LOC105193138-LOC105193110	MODIFIER
NW_011795711.1	21218	A	T	intergenic region	LOC105193138-LOC105193110	MODIFIER
NW_011795711.1	28963	G	A	upstream gene variant	LOC105193113	MODIFIER
NW_011795711.1	40547	C	T	synonymous variant	LOC105193114	LOW
NW_011795711.1	43222	G	A	upstream gene variant	LOC105193111	MODIFIER
NW_011795711.1	46825	G	A	3 prime UTR variant	LOC105193116	MODIFIER
NW_011795711.1	60599	C	A	downstream gene variant	LOC105193118	MODIFIER
NW_011795711.1	61998	G	A	downstream gene variant	LOC105193119	MODIFIER
NW_011795711.1	66386	C	T	5 prime UTR variant	LOC105193119	MODIFIER
NW_011795711.1	77931	G	T	downstream gene variant	LOC105193121	MODIFIER
NW_011795711.1	78001	C	T	downstream gene variant	LOC105193121	MODIFIER
NW_011795711.1	93263	C	T	intron variant	LOC105193139	MODIFIER
NW_011795711.1	95253	T	C	downstream gene variant	LOC105193122	MODIFIER
NW_011795711.1	95307	T	C	downstream gene variant	LOC105193122	MODIFIER
NW_011795711.1	98264	C	T	3 prime UTR variant	LOC105193139	MODIFIER
NW_011795711.1	101171	G	A	upstream gene variant	LOC105193122	MODIFIER
NW_011795711.1	125907	C	T	splice region variant&intron variant	LOC105193141	LOW
NW_011795711.1	134519	C	T	upstream gene variant	LOC105193142	MODIFIER
NW_011795711.1	135720	G	A	upstream gene variant	LOC105193142	MODIFIER
NW_011795711.1	136360	A	T	intron variant	LOC105193142	MODIFIER
NW_011795711.1	142528	T	C	intron variant	LOC105193142	MODIFIER
NW_011795711.1	142543	C	T	intron variant	LOC105193142	MODIFIER
NW_011795711.1	145783	A	T	intron variant	LOC105193142	MODIFIER
NW_011795711.1	145792	C	T	intron variant	LOC105193142	MODIFIER
NW_011795711.1	145863	A	G	intron variant	LOC105193142	MODIFIER
NW_011795711.1	148594	C	T	intron variant	LOC105193142	MODIFIER
NW_011795711.1	150474	C	T	intron variant	LOC105193142	MODIFIER
NW_011795711.1	152718	A	T	intron variant	LOC105193142	MODIFIER
NW_011795711.1	173208	C	T	intron variant	LOC105193142	MODIFIER
NW_011795711.1	180777	T	A	downstream gene variant	LOC105193142	MODIFIER
NW_011795711.1	183156	T	C	upstream gene variant	LOC105193123	MODIFIER
NW_011795711.1	184925	G	A	upstream gene variant	LOC105193123	MODIFIER
NW_011795711.1	184980	C	T	upstream gene variant	LOC105193123	MODIFIER
NW_011795711.1	194374	T	C	downstream gene variant	LOC105193126	MODIFIER
NW_011795711.1	195497	G	A	3 prime UTR variant	LOC105193126	MODIFIER
NW_011795711.1	196164	G	A	missense variant	LOC105193126	MODERATE
NW_011795711.1	231481	A	G	upstream gene variant	LOC105193144	MODIFIER
NW_011795711.1	246445	C	T	upstream gene variant	LOC105193145	MODIFIER
NW_011795711.1	253864	G	A	upstream gene variant	LOC105193127	MODIFIER
NW_011795711.1	260131	C	T	downstream gene variant	LOC105193127	MODIFIER
NW_011795711.1	270888	G	A	intron variant	LOC105193131	MODIFIER
NW_011795711.1	274014	A	C	intron variant	LOC105193131	MODIFIER
NW_011795711.1	275527	C	T	intron variant	LOC105193131	MODIFIER
NW_011795711.1	282174	C	A	intron variant	LOC105193131	MODIFIER
NW_011795711.1	283329	G	A	intron variant	LOC105193131	MODIFIER
NW_011795711.1	285435	T	A	intron variant	LOC105193131	MODIFIER
NW_011795711.1	291548	G	A	3 prime UTR variant	LOC105193132	MODIFIER
NW_011795711.1	295035	G	T	intron variant	LOC105193132	MODIFIER
NW_011795711.1	295062	C	T	intron variant	LOC105193132	MODIFIER
NW_011795711.1	295382	A	C	intron variant	LOC105193132	MODIFIER
NW_011795711.1	296810	A	G	synonymous variant	LOC105193132	LOW
NW_011795711.1	297700	A	T	intron variant	LOC105193132	MODIFIER
NW_011795711.1	298288	A	G	intron variant	LOC105193132	MODIFIER
NW_011795711.1	298630	G	A	intron variant	LOC105193132	MODIFIER
NW_011795711.1	315292	T	C	5 prime UTR variant	LOC105193135	MODIFIER
NW_011795711.1	316822	G	T	downstream gene variant	LOC105193134	MODIFIER
NW_011795711.1	317995	C	A	3 prime UTR variant	LOC105193134	MODIFIER
NW_011795711.1	318524	T	C	intron variant	LOC105193135	MODIFIER
NW_011795711.1	319361	C	T	missense variant	LOC105193134	MODERATE
NW_011795711.1	327910	G	A	intron variant	LOC105193135	MODIFIER
NW_011795711.1	329417	G	A	intron variant	LOC105193135	MODIFIER
NW_011795711.1	336280	G	A	upstream gene variant	LOC105193134	MODIFIER
NW_011795711.1	337146	G	A	synonymous variant	LOC105193135	LOW
NW_011795711.1	368762	A	T	intron variant	LOC105193137	MODIFIER
NW_011795711.1	395036	G	C	intron variant	LOC105193137	MODIFIER
NW_011795711.1	395317	A	G	intron variant	LOC105193137	MODIFIER
NW_011795711.1	395325	A	G	intron variant	LOC105193137	MODIFIER
NW_011795711.1	404347	G	A	intron variant	LOC105193137	MODIFIER
NW_011795711.1	413736	C	T	intron variant	LOC105193137	MODIFIER
NW_011795711.1	437603	C	T	intergenic region	LOC105193137-LOC105193136	MODIFIER
NW_011795711.1	438794	G	A	intergenic region	LOC105193137-LOC105193136	MODIFIER
NW_011795711.1	440919	G	A	intergenic region	LOC105193137-LOC105193136	MODIFIER
NW_011795711.1	441072	C	T	intergenic region	LOC105193137-LOC105193136	MODIFIER
NW_011795711.1	443508	C	T	intergenic region	LOC105193137-LOC105193136	MODIFIER
NW_011795711.1	444048	A	G	intergenic region	LOC105193137-LOC105193136	MODIFIER
NW_011795711.1	459042	A	G	intron variant	LOC105193136	MODIFIER
NW_011795711.1	464293	A	G	intron variant	LOC105193136	MODIFIER
NW_011795711.1	477729	T	A	intron variant	LOC105193136	MODIFIER
NW_011795711.1	490669	C	T	intergenic region	LOC105193136-CHR_END	MODIFIER
NW_011795711.1	491611	A	T	intergenic region	LOC105193136-CHR_END	MODIFIER
NW_011797558.1	47535	C	T	downstream gene variant	LOC105196902	MODIFIER
NW_011797558.1	54120	G	T	upstream gene variant	LOC105196902	MODIFIER
NW_011797558.1	57690	G	A	missense variant	LOC105196903	MODERATE
NW_011797558.1	69350	C	T	intron variant	LOC105196908	MODIFIER
NW_011797558.1	69538	A	G	intron variant	LOC105196908	MODIFIER
NW_011797558.1	69568	G	A	intron variant	LOC105196908	MODIFIER
NW_011797558.1	74291	T	A	intron variant	LOC105196908	MODIFIER
NW_011797558.1	76288	T	C	intron variant	LOC105196908	MODIFIER
NW_011797558.1	81416	T	C	intron variant	LOC105196908	MODIFIER
NW_011797558.1	81535	C	T	intron variant	LOC105196908	MODIFIER
NW_011797558.1	81600	C	A	intron variant	LOC105196908	MODIFIER
NW_011797558.1	81683	G	A	intron variant	LOC105196908	MODIFIER
NW_011797558.1	81702	C	T	intron variant	LOC105196908	MODIFIER
NW_011797558.1	81900	C	T	intron variant	LOC105196908	MODIFIER
NW_011797558.1	82194	T	C	intron variant	LOC105196908	MODIFIER
NW_011797558.1	82234	A	G	intron variant	LOC105196908	MODIFIER
NW_011797558.1	93638	G	C	intron variant	LOC105196908	MODIFIER
NW_011797558.1	93687	G	A	intron variant	LOC105196908	MODIFIER
NW_011797558.1	100582	C	T	intron variant	LOC105196908	MODIFIER
NW_011797558.1	100711	A	G	intron variant	LOC105196908	MODIFIER
NW_011797558.1	103042	G	A	intron variant	LOC105196908	MODIFIER
NW_011797558.1	103226	A	G	intron variant	LOC105196908	MODIFIER
NW_011797558.1	109035	G	A	intron variant	LOC105196908	MODIFIER
NW_011797558.1	120661	C	T	intron variant	LOC105196908	MODIFIER
NW_011797558.1	120874	C	T	intron variant	LOC105196908	MODIFIER
NW_011797558.1	122628	T	C	intron variant	LOC105196908	MODIFIER
NW_011797558.1	125084	C	T	intron variant	LOC105196908	MODIFIER
NW_011797558.1	132948	C	T	intron variant	LOC105196908	MODIFIER
NW_011797558.1	132995	G	A	intron variant	LOC105196908	MODIFIER
NW_011797558.1	133000	T	A	intron variant	LOC105196908	MODIFIER
NW_011797558.1	138994	T	C	intron variant	LOC105196908	MODIFIER
NW_011797558.1	161332	C	T	intron variant	LOC105196908	MODIFIER
NW_011797558.1	164815	A	T	intron variant	LOC105196908	MODIFIER
NW_011797558.1	182130	C	T	intron variant	LOC105196908	MODIFIER
NW_011797558.1	182288	A	G	intron variant	LOC105196908	MODIFIER
NW_011797558.1	189409	G	A	intron variant	LOC105196908	MODIFIER
NW_011797558.1	192013	T	C	intron variant	LOC105196908	MODIFIER
NW_011797558.1	193817	G	A	intron variant	LOC105196908	MODIFIER
NW_011797558.1	205512	G	A	intron variant	LOC105196908	MODIFIER
NW_011797558.1	208690	G	T	intron variant	LOC105196908	MODIFIER
NW_011797558.1	211009	C	T	intron variant	LOC105196908	MODIFIER
NW_011797558.1	221058	T	A	upstream gene variant	LOC105196904	MODIFIER
NW_011797558.1	221238	G	A	upstream gene variant	LOC105196904	MODIFIER
NW_011797558.1	227837	G	A	intron variant	LOC105196908	MODIFIER
NW_011797558.1	231866	C	T	intron variant	LOC105196908	MODIFIER
NW_011797558.1	236606	G	A	intron variant	LOC105196908	MODIFIER
NW_011797558.1	241104	C	T	upstream gene variant	LOC105196904	MODIFIER
NW_011797558.1	241994	C	T	upstream gene variant	LOC105196904	MODIFIER
NW_011797558.1	253325	A	G	intron variant	LOC105196908	MODIFIER
NW_011797558.1	270225	A	G	intron variant	LOC105196908	MODIFIER
NW_011797558.1	270269	G	A	intron variant	LOC105196908	MODIFIER
NW_011797558.1	270299	C	T	intron variant	LOC105196908	MODIFIER
NW_011797558.1	270396	A	G	intron variant	LOC105196908	MODIFIER
NW_011797558.1	283813	G	A	intron variant	LOC105196908	MODIFIER
NW_011797558.1	290466	G	T	intron variant	LOC105196908	MODIFIER
NW_011797558.1	290475	A	T	intron variant	LOC105196908	MODIFIER
NW_011797558.1	290506	C	T	intron variant	LOC105196908	MODIFIER
NW_011797558.1	336275	A	G	5 prime UTR variant	LOC105196907	MODIFIER
NW_011797558.1	339197	G	T	upstream gene variant	LOC105196907	MODIFIER
NW_011794567.1	11456	C	T	upstream gene variant	LOC105194381	MODIFIER
NW_011794567.1	11794	G	C	upstream gene variant	LOC105194381	MODIFIER
NW_011794567.1	21451	G	A	upstream gene variant	LOC105194416	MODIFIER
NW_011794567.1	21774	G	A	synonymous variant	LOC105194381	LOW
NW_011794567.1	22118	G	A	upstream gene variant	LOC105194416	MODIFIER
NW_011794567.1	22986	C	T	upstream gene variant	LOC105194416	MODIFIER
NW_011794567.1	23011	T	C	5 prime UTR variant	LOC105194425	MODIFIER
NW_011794567.1	23119	A	T	missense variant	LOC105194425	MODERATE
NW_011794567.1	23367	G	A	upstream gene variant	LOC105194416	MODIFIER
NW_011794567.1	23433	T	C	upstream gene variant	LOC105194416	MODIFIER
NW_011794567.1	23487	A	G	upstream gene variant	LOC105194416	MODIFIER
NW_011794567.1	23562	G	A	upstream gene variant	LOC105194416	MODIFIER
NW_011794567.1	54948	A	C	splice region variant&intron variant	LOC105194434	LOW
NW_011794567.1	58992	G	A	missense variant	LOC105194453	MODERATE
NW_011794567.1	59256	C	T	missense variant	LOC105194453	MODERATE
NW_011794567.1	59266	C	G	synonymous variant	LOC105194453	LOW
NW_011794567.1	59731	C	T	upstream gene variant	LOC105194461	MODIFIER
NW_011794567.1	71822	T	A	intron variant	LOC105194469	MODIFIER
NW_011794567.1	73894	T	A	intron variant	LOC105194469	MODIFIER
NW_011794567.1	73914	C	T	intron variant	LOC105194469	MODIFIER
NW_011794567.1	73937	T	C	intron variant	LOC105194469	MODIFIER
NW_011794567.1	75502	C	G	intron variant	LOC105194469	MODIFIER
NW_011794567.1	77373	A	G	intron variant	LOC105194469	MODIFIER
NW_011794567.1	78528	C	T	intron variant	LOC105194469	MODIFIER
NW_011794567.1	80338	C	T	intron variant	LOC105194469	MODIFIER
NW_011794567.1	80851	T	A	intron variant	LOC105194469	MODIFIER
NW_011794567.1	80878	C	T	intron variant	LOC105194469	MODIFIER
NW_011794567.1	81402	C	T	intron variant	LOC105194469	MODIFIER
NW_011794567.1	82583	T	C	intron variant	LOC105194469	MODIFIER
NW_011794567.1	83043	T	C	intron variant	LOC105194469	MODIFIER
NW_011794567.1	86175	A	G	intron variant	LOC105194469	MODIFIER
NW_011794567.1	86427	A	C	intron variant	LOC105194469	MODIFIER
NW_011794567.1	87063	T	C	intron variant	LOC105194469	MODIFIER
NW_011794567.1	87711	C	T	intron variant	LOC105194469	MODIFIER
NW_011794567.1	88328	C	G	intron variant	LOC105194469	MODIFIER
NW_011794567.1	88545	G	A	intron variant	LOC105194469	MODIFIER
NW_011794567.1	89373	T	C	intron variant	LOC105194469	MODIFIER
NW_011794567.1	90472	C	T	intron variant	LOC105194469	MODIFIER
NW_011794567.1	90569	T	A	intron variant	LOC105194469	MODIFIER
NW_011794567.1	90669	C	T	intron variant	LOC105194469	MODIFIER
NW_011794567.1	94272	C	T	intron variant	LOC105194469	MODIFIER
NW_011794567.1	98638	G	C	upstream gene variant	LOC105194469	MODIFIER
NW_011794567.1	99551	C	T	upstream gene variant	LOC105194469	MODIFIER
NW_011794567.1	99607	C	T	upstream gene variant	LOC105194469	MODIFIER
NW_011794567.1	105177	G	A	intron variant	LOC105194469	MODIFIER
NW_011794567.1	105729	G	A	intron variant	LOC105194469	MODIFIER
NW_011794567.1	109395	T	A	missense variant	LOC105194469	MODERATE
NW_011794567.1	109506	A	G	intron variant	LOC105194469	MODIFIER
NW_011794567.1	109987	T	A	intron variant	LOC105194469	MODIFIER
NW_011794567.1	112063	G	T	intron variant	LOC105194469	MODIFIER
NW_011794567.1	112409	A	G	intron variant	LOC105194469	MODIFIER
NW_011794567.1	114322	C	T	downstream gene variant	LOC105194469	MODIFIER
NW_011794567.1	116467	T	A	downstream gene variant	LOC105194469	MODIFIER
NW_011794567.1	116486	C	T	downstream gene variant	LOC105194469	MODIFIER
NW_011794567.1	117185	T	C	downstream gene variant	LOC105194469	MODIFIER
NW_011794567.1	117323	C	T	downstream gene variant	LOC105194469	MODIFIER
NW_011794567.1	117514	T	C	downstream gene variant	LOC105194469	MODIFIER
NW_011794567.1	118241	C	T	missense variant	LOC105194481	MODERATE
NW_011794567.1	118569	C	T	missense variant	LOC105194481	MODERATE
NW_011794567.1	119516	T	C	missense variant	LOC105194481	MODERATE
NW_011794567.1	119525	C	T	missense variant	LOC105194481	MODERATE
NW_011794567.1	119936	T	C	5 prime UTR premature start codon gain variant	LOC105194481	LOW
NW_011794567.1	123042	T	C	upstream gene variant	LOC105194481	MODIFIER
NW_011794567.1	123078	T	C	upstream gene variant	LOC105194481	MODIFIER
NW_011794567.1	123140	C	T	upstream gene variant	LOC105194481	MODIFIER
NW_011794567.1	123240	A	G	upstream gene variant	LOC105194481	MODIFIER
NW_011794567.1	123248	T	C	upstream gene variant	LOC105194481	MODIFIER
NW_011794567.1	123309	C	T	upstream gene variant	LOC105194481	MODIFIER
NW_011794567.1	123914	C	T	upstream gene variant	LOC105194481	MODIFIER
NW_011794567.1	124332	A	G	upstream gene variant	LOC105194481	MODIFIER
NW_011794567.1	130764	C	T	upstream gene variant	LOC105194487	MODIFIER
NW_011794567.1	130862	G	A	upstream gene variant	LOC105194487	MODIFIER
NW_011794567.1	130897	C	T	upstream gene variant	LOC105194487	MODIFIER
NW_011794567.1	131228	A	T	upstream gene variant	LOC105194487	MODIFIER
NW_011794567.1	131316	A	G	upstream gene variant	LOC105194487	MODIFIER
NW_011794567.1	131568	T	C	upstream gene variant	LOC105194487	MODIFIER
NW_011794567.1	131722	A	G	upstream gene variant	LOC105194487	MODIFIER
NW_011794567.1	131833	T	C	upstream gene variant	LOC105194495	MODIFIER
NW_011794567.1	132179	A	G	upstream gene variant	LOC105194495	MODIFIER
NW_011794567.1	142566	G	C	downstream gene variant	LOC105194510	MODIFIER
NW_011794567.1	142752	A	G	5 prime UTR variant	LOC105194845	MODIFIER
NW_011794567.1	142967	A	G	upstream gene variant	LOC105194845	MODIFIER
NW_011794567.1	143005	A	T	upstream gene variant	LOC105194845	MODIFIER
NW_011794567.1	144471	C	T	upstream gene variant	LOC105194845	MODIFIER
NW_011794567.1	145617	T	C	upstream gene variant	LOC105194845	MODIFIER
NW_011794567.1	145679	A	G	upstream gene variant	LOC105194845	MODIFIER
NW_011794567.1	145727	T	C	upstream gene variant	LOC105194845	MODIFIER
NW_011794567.1	146210	G	A	upstream gene variant	LOC105194845	MODIFIER
NW_011794567.1	146349	A	C	upstream gene variant	LOC105194845	MODIFIER
NW_011794567.1	146380	G	A	upstream gene variant	LOC105194845	MODIFIER
NW_011794567.1	147403	A	T	3 prime UTR variant	LOC105194510	MODIFIER
NW_011794567.1	155761	C	T	intron variant	LOC105194510	MODIFIER
NW_011794567.1	156990	C	T	intron variant	LOC105194510	MODIFIER
NW_011794567.1	158549	C	T	intron variant	LOC105194510	MODIFIER
NW_011794567.1	162786	G	A	intron variant	LOC105194510	MODIFIER
NW_011794567.1	162810	T	C	intron variant	LOC105194510	MODIFIER
NW_011794567.1	162874	G	A	intron variant	LOC105194510	MODIFIER
NW_011794567.1	162917	A	G	intron variant	LOC105194510	MODIFIER
NW_011794567.1	163178	A	G	intron variant	LOC105194510	MODIFIER
NW_011794567.1	163874	G	A	intron variant	LOC105194510	MODIFIER
NW_011794567.1	163906	T	A	intron variant	LOC105194510	MODIFIER
NW_011794567.1	167517	G	A	intron variant	LOC105194510	MODIFIER
NW_011794567.1	173537	T	C	intron variant	LOC105194510	MODIFIER
NW_011794567.1	173565	G	A	intron variant	LOC105194510	MODIFIER
NW_011794567.1	179447	C	G	intron variant	LOC105194510	MODIFIER
NW_011794567.1	179461	G	C	intron variant	LOC105194510	MODIFIER
NW_011794567.1	183260	T	A	intron variant	LOC105194510	MODIFIER
NW_011794567.1	186596	A	C	intron variant	LOC105194510	MODIFIER
NW_011794567.1	188370	G	A	intron variant	LOC105194510	MODIFIER
NW_011794567.1	192578	A	G	intron variant	LOC105194510	MODIFIER
NW_011794567.1	192607	T	C	intron variant	LOC105194510	MODIFIER
NW_011794567.1	194696	C	A	intron variant	LOC105194510	MODIFIER
NW_011794567.1	194838	T	C	intron variant	LOC105194510	MODIFIER
NW_011794567.1	212772	A	G	intron variant	LOC105194510	MODIFIER
NW_011794567.1	212931	A	G	intron variant	LOC105194510	MODIFIER
NW_011794567.1	213049	T	C	intron variant	LOC105194510	MODIFIER
NW_011794567.1	216089	G	A	intron variant	LOC105194510	MODIFIER
NW_011794567.1	222474	C	T	intron variant	LOC105194510	MODIFIER
NW_011794567.1	223908	C	T	intron variant	LOC105194510	MODIFIER
NW_011794567.1	224656	C	A	intron variant	LOC105194510	MODIFIER
NW_011794567.1	228454	C	T	intron variant	LOC105194510	MODIFIER
NW_011794567.1	228614	T	C	intron variant	LOC105194510	MODIFIER
NW_011794567.1	230152	G	A	intron variant	LOC105194510	MODIFIER
NW_011794567.1	230196	A	G	intron variant	LOC105194510	MODIFIER
NW_011794567.1	230527	C	T	intron variant	LOC105194510	MODIFIER
NW_011794567.1	232899	G	A	intron variant	LOC105194510	MODIFIER
NW_011794567.1	232963	C	T	intron variant	LOC105194510	MODIFIER
NW_011794567.1	232996	G	A	intron variant	LOC105194510	MODIFIER
NW_011794567.1	240230	G	C	intron variant	LOC105194510	MODIFIER
NW_011794567.1	243662	G	A	intron variant	LOC105194510	MODIFIER
NW_011794567.1	247558	G	A	intron variant	LOC105194510	MODIFIER
NW_011794567.1	247730	G	T	intron variant	LOC105194510	MODIFIER
NW_011794567.1	259271	G	A	intron variant	LOC105194510	MODIFIER
NW_011794567.1	259459	C	A	intron variant	LOC105194510	MODIFIER
NW_011794567.1	261332	G	A	intron variant	LOC105194510	MODIFIER
NW_011794567.1	261601	C	A	intron variant	LOC105194510	MODIFIER
NW_011794567.1	262466	C	G	intron variant	LOC105194510	MODIFIER
NW_011794567.1	273383	C	G	intron variant	LOC105194510	MODIFIER
NW_011794567.1	273399	A	G	intron variant	LOC105194510	MODIFIER
NW_011794567.1	280349	A	G	intron variant	LOC105194510	MODIFIER
NW_011794567.1	283283	T	C	intron variant	LOC105194510	MODIFIER
NW_011794567.1	290706	C	T	intron variant	LOC105194510	MODIFIER
NW_011794567.1	292297	C	T	intron variant	LOC105194510	MODIFIER
NW_011794567.1	297252	G	A	intron variant	LOC105194510	MODIFIER
NW_011794567.1	298254	C	T	intron variant	LOC105194510	MODIFIER
NW_011794567.1	298326	C	T	intron variant	LOC105194510	MODIFIER
NW_011794567.1	300046	G	A	intron variant	LOC105194510	MODIFIER
NW_011794567.1	305449	G	A	intron variant	LOC105194510	MODIFIER
NW_011794567.1	305484	G	A	intron variant	LOC105194510	MODIFIER
NW_011794567.1	310558	A	G	intron variant	LOC105194510	MODIFIER
NW_011794567.1	310595	C	A	intron variant	LOC105194510	MODIFIER
NW_011794567.1	315078	T	A	intron variant	LOC105194510	MODIFIER
NW_011794567.1	315426	T	A	intron variant	LOC105194510	MODIFIER
NW_011794567.1	315524	C	A	intron variant	LOC105194510	MODIFIER
NW_011794567.1	315830	C	T	intron variant	LOC105194510	MODIFIER
NW_011794567.1	317306	A	G	intron variant	LOC105194510	MODIFIER
NW_011794567.1	327709	G	A	intron variant	LOC105194510	MODIFIER
NW_011794567.1	327829	G	C	intron variant	LOC105194510	MODIFIER
NW_011794567.1	331230	A	G	intron variant	LOC105194510	MODIFIER
NW_011794567.1	334625	T	C	intron variant	LOC105194510	MODIFIER
NW_011794567.1	340106	T	C	intron variant	LOC105194510	MODIFIER
NW_011794567.1	340852	T	C	intron variant	LOC105194510	MODIFIER
NW_011794567.1	342695	A	G	intron variant	LOC105194510	MODIFIER
NW_011794567.1	345984	G	A	intron variant	LOC105194510	MODIFIER
NW_011794567.1	346129	C	T	intron variant	LOC105194510	MODIFIER
NW_011794567.1	352524	G	A	intron variant	LOC105194510	MODIFIER
NW_011794567.1	355716	A	G	intron variant	LOC105194510	MODIFIER
NW_011794567.1	358667	C	G	intron variant	LOC105194510	MODIFIER
NW_011794567.1	359068	G	A	intron variant	LOC105194510	MODIFIER
NW_011794567.1	361340	A	G	intron variant	LOC105194510	MODIFIER
NW_011794567.1	369537	T	A	intron variant	LOC105194510	MODIFIER
NW_011794567.1	379476	A	G	intron variant	LOC105194510	MODIFIER
NW_011794567.1	387030	G	T	intron variant	LOC105194510	MODIFIER
NW_011794567.1	392359	A	G	intron variant	LOC105194510	MODIFIER
NW_011794567.1	400022	C	T	intron variant	LOC105194510	MODIFIER
NW_011794567.1	400072	G	C	intron variant	LOC105194510	MODIFIER
NW_011794567.1	421816	G	A	intron variant	LOC105194510	MODIFIER
NW_011794567.1	423384	C	T	intron variant	LOC105194510	MODIFIER
NW_011794567.1	432506	G	A	intron variant	LOC105194510	MODIFIER
NW_011794567.1	433733	T	C	intron variant	LOC105194510	MODIFIER
NW_011794567.1	433971	C	T	intron variant	LOC105194510	MODIFIER
NW_011794567.1	440014	G	A	intron variant	LOC105194510	MODIFIER
NW_011794567.1	442006	C	A	intron variant	LOC105194510	MODIFIER
NW_011794567.1	442168	C	T	intron variant	LOC105194510	MODIFIER
NW_011794567.1	442186	G	A	intron variant	LOC105194510	MODIFIER
NW_011794567.1	442966	A	C	intron variant	LOC105194510	MODIFIER
NW_011794567.1	444866	T	G	intron variant	LOC105194510	MODIFIER
NW_011794567.1	445018	C	T	intron variant	LOC105194510	MODIFIER
NW_011794567.1	446018	C	G	intron variant	LOC105194510	MODIFIER
NW_011794567.1	448910	C	T	intron variant	LOC105194510	MODIFIER
NW_011794567.1	449129	A	G	intron variant	LOC105194510	MODIFIER
NW_011794567.1	449178	A	G	intron variant	LOC105194510	MODIFIER
NW_011794567.1	450190	G	C	intron variant	LOC105194510	MODIFIER
NW_011794567.1	450449	T	G	intron variant	LOC105194510	MODIFIER
NW_011794567.1	452432	G	A	intron variant	LOC105194510	MODIFIER
NW_011794567.1	452449	G	A	intron variant	LOC105194510	MODIFIER
NW_011794567.1	452471	A	G	intron variant	LOC105194510	MODIFIER
NW_011794567.1	452494	G	A	intron variant	LOC105194510	MODIFIER
NW_011794567.1	452621	C	T	intron variant	LOC105194510	MODIFIER
NW_011794567.1	457508	G	A	intron variant	LOC105194510	MODIFIER
NW_011794567.1	461575	A	G	intron variant	LOC105194510	MODIFIER
NW_011794567.1	469723	C	G	downstream gene variant	LOC105194855	MODIFIER
NW_011794567.1	478449	G	A	intron variant	LOC105194855	MODIFIER
NW_011794567.1	478775	G	A	intron variant	LOC105194855	MODIFIER
NW_011794567.1	480063	G	T	intron variant	LOC105194855	MODIFIER
NW_011794567.1	481676	G	A	intron variant	LOC105194855	MODIFIER
NW_011794567.1	483558	T	C	intron variant	LOC105194855	MODIFIER
NW_011794567.1	486300	G	A	intron variant	LOC105194855	MODIFIER
NW_011794567.1	495789	G	A	intron variant	LOC105194855	MODIFIER
NW_011794567.1	503202	C	T	upstream gene variant	LOC105194855	MODIFIER
NW_011794567.1	503391	G	A	upstream gene variant	LOC105194855	MODIFIER
NW_011794567.1	517930	C	T	intron variant	LOC105194522	MODIFIER
NW_011794567.1	526937	T	C	5 prime UTR variant	LOC105194522	MODIFIER
NW_011794567.1	526957	T	C	5 prime UTR variant	LOC105194522	MODIFIER
NW_011794567.1	527021	A	G	5 prime UTR variant	LOC105194522	MODIFIER
NW_011794567.1	527162	T	C	upstream gene variant	LOC105194522	MODIFIER
NW_011794567.1	527167	A	G	upstream gene variant	LOC105194522	MODIFIER
NW_011794567.1	528633	G	A	upstream gene variant	LOC105194864	MODIFIER
NW_011794567.1	541729	T	A	downstream gene variant	LOC105194551	MODIFIER
NW_011794567.1	545033	G	A	intergenic region	LOC105194551-LOC105194566	MODIFIER
NW_011794567.1	546858	G	A	intergenic region	LOC105194551-LOC105194566	MODIFIER
NW_011794567.1	546932	A	T	intergenic region	LOC105194551-LOC105194566	MODIFIER
NW_011794567.1	547066	C	T	intergenic region	LOC105194551-LOC105194566	MODIFIER
NW_011794567.1	552186	A	C	upstream gene variant	LOC105194566	MODIFIER
NW_011794567.1	553019	G	A	missense variant	LOC105194566	MODERATE
NW_011794567.1	553374	A	T	upstream gene variant	LOC105194575	MODIFIER
NW_011794567.1	553401	C	T	upstream gene variant	LOC105194575	MODIFIER
NW_011794567.1	553421	T	C	upstream gene variant	LOC105194575	MODIFIER
NW_011794567.1	553432	A	G	upstream gene variant	LOC105194575	MODIFIER
NW_011794567.1	556996	G	T	missense variant	LOC105194575	MODERATE
NW_011794567.1	557332	C	T	downstream gene variant	LOC105194566	MODIFIER
NW_011794567.1	558799	T	C	downstream gene variant	LOC105194566	MODIFIER
NW_011794567.1	560202	A	G	downstream gene variant	LOC105194575	MODIFIER
NW_011794567.1	560253	C	T	downstream gene variant	LOC105194575	MODIFIER
NW_011794567.1	560562	C	T	downstream gene variant	LOC105194575	MODIFIER
NW_011794567.1	562267	C	T	downstream gene variant	LOC105194575	MODIFIER
NW_011794567.1	562671	G	A	downstream gene variant	LOC105194575	MODIFIER
NW_011794567.1	562680	C	G	downstream gene variant	LOC105194575	MODIFIER
NW_011794567.1	562787	C	T	downstream gene variant	LOC105194575	MODIFIER
NW_011794567.1	564950	C	T	intergenic region	LOC105194575-LOC105194585	MODIFIER
NW_011794567.1	565368	G	A	intergenic region	LOC105194575-LOC105194585	MODIFIER
NW_011794567.1	566875	C	T	upstream gene variant	LOC105194585	MODIFIER
NW_011794567.1	567313	C	T	upstream gene variant	LOC105194585	MODIFIER
NW_011794567.1	569206	A	T	upstream gene variant	LOC105194585	MODIFIER
NW_011794567.1	570178	A	G	upstream gene variant	LOC105194585	MODIFIER
NW_011794567.1	571990	C	T	intron variant	LOC105194585	MODIFIER
NW_011794567.1	579236	C	T	intron variant	LOC105194585	MODIFIER
NW_011794567.1	580814	G	A	missense variant	LOC105194585	MODERATE
NW_011794567.1	583191	A	G	missense variant	LOC105194585	MODERATE
NW_011794567.1	583225	C	T	missense variant	LOC105194585	MODERATE
NW_011794567.1	589199	G	A	upstream gene variant	LOC105194872	MODIFIER
NW_011794567.1	591988	A	G	downstream gene variant	LOC105194585	MODIFIER
NW_011794567.1	593402	A	G	intron variant	LOC105194872	MODIFIER
NW_011794567.1	598482	G	A	intron variant	LOC105194872	MODIFIER
NW_011794567.1	598920	G	A	intron variant	LOC105194872	MODIFIER
NW_011794567.1	598941	T	A	intron variant	LOC105194872	MODIFIER
NW_011794567.1	599400	T	C	intron variant	LOC105194872	MODIFIER
NW_011794567.1	602711	C	T	intron variant	LOC105194872	MODIFIER
NW_011794567.1	603073	G	A	intron variant	LOC105194872	MODIFIER
NW_011794567.1	617016	G	A	downstream gene variant	LOC105194872	MODIFIER
NW_011794567.1	617303	C	T	downstream gene variant	LOC105194872	MODIFIER
NW_011794567.1	619018	C	T	upstream gene variant	LOC105194601	MODIFIER
NW_011794567.1	619173	T	C	upstream gene variant	LOC105194601	MODIFIER
NW_011794567.1	621083	G	A	upstream gene variant	LOC105194601	MODIFIER
NW_011794567.1	621155	T	A	upstream gene variant	LOC105194601	MODIFIER
NW_011794567.1	621716	A	C	upstream gene variant	LOC105194601	MODIFIER
NW_011794567.1	623604	A	G	intron variant	LOC105194601	MODIFIER
NW_011794567.1	624316	A	G	intron variant	LOC105194601	MODIFIER
NW_011794567.1	638579	A	T	intergenic region	LOC105194601-LOC105194610	MODIFIER
NW_011794567.1	640290	C	T	intergenic region	LOC105194601-LOC105194610	MODIFIER
NW_011794567.1	641662	T	A	intergenic region	LOC105194601-LOC105194610	MODIFIER
NW_011794567.1	642931	A	G	intergenic region	LOC105194601-LOC105194610	MODIFIER
NW_011794567.1	648359	G	A	intergenic region	LOC105194601-LOC105194610	MODIFIER
NW_011794567.1	649848	A	C	intergenic region	LOC105194601-LOC105194610	MODIFIER
NW_011794567.1	650642	G	A	upstream gene variant	LOC105194610	MODIFIER
NW_011794567.1	650700	G	A	upstream gene variant	LOC105194610	MODIFIER
NW_011794567.1	650742	C	T	upstream gene variant	LOC105194610	MODIFIER
NW_011794567.1	650802	G	A	upstream gene variant	LOC105194610	MODIFIER
NW_011794567.1	650998	C	T	upstream gene variant	LOC105194610	MODIFIER
NW_011794567.1	651048	A	C	upstream gene variant	LOC105194610	MODIFIER
NW_011794567.1	652009	G	A	upstream gene variant	LOC105194610	MODIFIER
NW_011794567.1	652081	G	A	upstream gene variant	LOC105194610	MODIFIER
NW_011794567.1	652241	C	T	upstream gene variant	LOC105194610	MODIFIER
NW_011794567.1	654069	G	A	upstream gene variant	LOC105194610	MODIFIER
NW_011794567.1	663491	G	T	intergenic region	LOC105194610-LOC105194616	MODIFIER
NW_011794567.1	664505	A	G	intergenic region	LOC105194610-LOC105194616	MODIFIER
NW_011794567.1	665689	G	A	intergenic region	LOC105194610-LOC105194616	MODIFIER
NW_011794567.1	666467	G	A	intergenic region	LOC105194610-LOC105194616	MODIFIER
NW_011794567.1	668770	A	C	intergenic region	LOC105194610-LOC105194616	MODIFIER
NW_011794567.1	669135	C	G	intergenic region	LOC105194610-LOC105194616	MODIFIER
NW_011794567.1	670001	T	C	intergenic region	LOC105194610-LOC105194616	MODIFIER
NW_011794567.1	673640	T	C	intergenic region	LOC105194610-LOC105194616	MODIFIER
NW_011794567.1	673872	G	A	intergenic region	LOC105194610-LOC105194616	MODIFIER
NW_011794567.1	680220	A	T	intergenic region	LOC105194610-LOC105194616	MODIFIER
NW_011794567.1	682469	A	G	intergenic region	LOC105194610-LOC105194616	MODIFIER
NW_011794567.1	692319	C	T	intergenic region	LOC105194610-LOC105194616	MODIFIER
NW_011794567.1	692346	C	T	intergenic region	LOC105194610-LOC105194616	MODIFIER
NW_011794567.1	692934	T	C	intergenic region	LOC105194610-LOC105194616	MODIFIER
NW_011794567.1	695180	G	A	intergenic region	LOC105194610-LOC105194616	MODIFIER
NW_011794567.1	698121	A	T	intergenic region	LOC105194610-LOC105194616	MODIFIER
NW_011794567.1	698602	C	A	intergenic region	LOC105194610-LOC105194616	MODIFIER
NW_011794567.1	706515	C	A	upstream gene variant	LOC105194616	MODIFIER
NW_011794567.1	706875	C	T	upstream gene variant	LOC105194616	MODIFIER
NW_011794567.1	708631	G	A	upstream gene variant	LOC105194616	MODIFIER
NW_011794567.1	710075	A	G	5 prime UTR variant	LOC105194616	MODIFIER
NW_011794567.1	712769	C	T	intron variant	LOC105194616	MODIFIER
NW_011794567.1	714585	T	A	intron variant	LOC105194616	MODIFIER
NW_011794567.1	716232	C	T	intron variant	LOC105194616	MODIFIER
NW_011794567.1	716930	G	A	intron variant	LOC105194616	MODIFIER
NW_011794567.1	723263	T	C	intron variant	LOC105194616	MODIFIER
NW_011794567.1	727775	C	T	intron variant	LOC105194616	MODIFIER
NW_011794567.1	730463	G	A	intron variant	LOC105194616	MODIFIER
NW_011794567.1	736454	G	A	intron variant	LOC105194616	MODIFIER
NW_011794567.1	739546	C	T	intron variant	LOC105194616	MODIFIER
NW_011794567.1	751264	C	T	intron variant	LOC105194616	MODIFIER
NW_011794567.1	751315	C	T	intron variant	LOC105194616	MODIFIER
NW_011794567.1	752821	A	G	intron variant	LOC105194616	MODIFIER
NW_011794567.1	752907	A	G	intron variant	LOC105194616	MODIFIER
NW_011794567.1	753630	T	C	intron variant	LOC105194616	MODIFIER
NW_011794567.1	767295	T	A	intron variant	LOC105194616	MODIFIER
NW_011794567.1	770370	G	A	intron variant	LOC105194616	MODIFIER
NW_011794567.1	773454	C	T	intron variant	LOC105194616	MODIFIER
NW_011794567.1	775027	G	A	intron variant	LOC105194616	MODIFIER
NW_011794567.1	779269	T	C	intron variant	LOC105194616	MODIFIER
NW_011794567.1	779457	G	A	intron variant	LOC105194616	MODIFIER
NW_011794567.1	790722	C	T	intron variant	LOC105194616	MODIFIER
NW_011794567.1	793759	T	A	intron variant	LOC105194616	MODIFIER
NW_011794567.1	793778	C	T	intron variant	LOC105194616	MODIFIER
NW_011794567.1	796244	G	A	intron variant	LOC105194616	MODIFIER
NW_011794567.1	802650	C	T	intron variant	LOC105194616	MODIFIER
NW_011794567.1	803187	C	T	intron variant	LOC105194616	MODIFIER
NW_011794567.1	804781	G	A	intron variant	LOC105194616	MODIFIER
NW_011794567.1	805351	T	C	intron variant	LOC105194616	MODIFIER
NW_011794567.1	807190	T	A	intron variant	LOC105194616	MODIFIER
NW_011794567.1	813522	T	C	intron variant	LOC105194616	MODIFIER
NW_011794567.1	832270	A	G	intron variant	LOC105194616	MODIFIER
NW_011794567.1	846198	C	T	intron variant	LOC105194616	MODIFIER
NW_011794567.1	847574	C	T	intron variant	LOC105194616	MODIFIER
NW_011794567.1	849605	A	T	intron variant	LOC105194616	MODIFIER
NW_011794567.1	850027	A	G	intron variant	LOC105194616	MODIFIER
NW_011794567.1	851058	G	C	intron variant	LOC105194616	MODIFIER
NW_011794567.1	853676	T	A	intron variant	LOC105194616	MODIFIER
NW_011794567.1	853708	C	A	intron variant	LOC105194616	MODIFIER
NW_011794567.1	853839	T	C	intron variant	LOC105194616	MODIFIER
NW_011794567.1	854521	A	G	intron variant	LOC105194616	MODIFIER
NW_011794567.1	855373	C	T	intron variant	LOC105194616	MODIFIER
NW_011794567.1	857366	C	T	intron variant	LOC105194616	MODIFIER
NW_011794567.1	862179	T	C	intron variant	LOC105194616	MODIFIER
NW_011794567.1	863950	A	T	intron variant	LOC105194616	MODIFIER
NW_011794567.1	866748	A	G	intron variant	LOC105194616	MODIFIER
NW_011794567.1	866898	A	C	intron variant	LOC105194616	MODIFIER
NW_011794567.1	871593	T	C	intron variant	LOC105194616	MODIFIER
NW_011794567.1	871954	G	A	intron variant	LOC105194616	MODIFIER
NW_011794567.1	877843	A	T	upstream gene variant	LOC105194616	MODIFIER
NW_011794567.1	879111	A	C	upstream gene variant	LOC105194616	MODIFIER
NW_011794567.1	879826	A	G	upstream gene variant	LOC105194616	MODIFIER
NW_011794567.1	879941	C	T	upstream gene variant	LOC105194616	MODIFIER
NW_011794567.1	880061	T	A	upstream gene variant	LOC105194616	MODIFIER
NW_011794567.1	880221	C	T	upstream gene variant	LOC105194616	MODIFIER
NW_011794567.1	886620	T	C	intron variant	LOC105194616	MODIFIER
NW_011794567.1	887028	T	C	intron variant	LOC105194616	MODIFIER
NW_011794567.1	887081	C	T	intron variant	LOC105194616	MODIFIER
NW_011794567.1	889227	T	G	intron variant	LOC105194616	MODIFIER
NW_011794567.1	894100	C	T	intron variant	LOC105194616	MODIFIER
NW_011794567.1	896947	G	A	intron variant	LOC105194616	MODIFIER
NW_011794567.1	903444	G	A	intron variant	LOC105194616	MODIFIER
NW_011794567.1	904571	G	A	intron variant	LOC105194616	MODIFIER
NW_011794567.1	905870	C	T	intron variant	LOC105194616	MODIFIER
NW_011794567.1	907308	T	C	intron variant	LOC105194616	MODIFIER
NW_011794567.1	907397	A	G	intron variant	LOC105194616	MODIFIER
NW_011794567.1	909159	C	T	intron variant	LOC105194616	MODIFIER
NW_011794567.1	910583	G	C	intron variant	LOC105194616	MODIFIER
NW_011794567.1	911174	T	C	intron variant	LOC105194616	MODIFIER
NW_011794567.1	912835	A	C	intron variant	LOC105194616	MODIFIER
NW_011794567.1	914111	C	T	intron variant	LOC105194616	MODIFIER
NW_011794567.1	914873	C	T	intron variant	LOC105194616	MODIFIER
NW_011794567.1	915600	G	T	intron variant	LOC105194616	MODIFIER
NW_011794567.1	915656	G	A	intron variant	LOC105194616	MODIFIER
NW_011794567.1	915948	G	C	intron variant	LOC105194616	MODIFIER
NW_011794567.1	919222	A	G	intron variant	LOC105194616	MODIFIER
NW_011794567.1	922056	T	A	intron variant	LOC105194616	MODIFIER
NW_011794567.1	927713	C	T	intron variant	LOC105194616	MODIFIER
NW_011794567.1	929748	G	A	intron variant	LOC105194616	MODIFIER
NW_011794567.1	930951	C	G	intron variant	LOC105194616	MODIFIER
NW_011794567.1	932386	G	T	intron variant	LOC105194616	MODIFIER
NW_011794567.1	934264	G	A	intron variant	LOC105194616	MODIFIER
NW_011794567.1	935001	C	T	intron variant	LOC105194616	MODIFIER
NW_011794567.1	941936	G	A	intron variant	LOC105194616	MODIFIER
NW_011794567.1	944231	T	C	intron variant	LOC105194616	MODIFIER
NW_011794567.1	944755	A	C	intron variant	LOC105194616	MODIFIER
NW_011794567.1	944804	A	G	intron variant	LOC105194616	MODIFIER
NW_011794567.1	945272	G	A	intron variant	LOC105194616	MODIFIER
NW_011794567.1	946893	G	A	upstream gene variant	LOC105194616	MODIFIER
NW_011794567.1	979292	A	G	intron variant	LOC105194616	MODIFIER
NW_011794567.1	979804	T	C	intron variant	LOC105194616	MODIFIER
NW_011794567.1	979997	A	G	intron variant	LOC105194616	MODIFIER
NW_011794567.1	1000064	A	G	intron variant	LOC105194616	MODIFIER
NW_011794567.1	1004387	G	A	intron variant	LOC105194616	MODIFIER
NW_011794567.1	1007343	G	A	intron variant	LOC105194616	MODIFIER
NW_011794567.1	1007989	T	C	intron variant	LOC105194616	MODIFIER
NW_011794567.1	1008138	C	T	intron variant	LOC105194616	MODIFIER
NW_011794567.1	1010869	A	G	intron variant	LOC105194616	MODIFIER
NW_011794567.1	1013504	G	A	intron variant	LOC105194616	MODIFIER
NW_011794567.1	1017779	G	C	intron variant	LOC105194616	MODIFIER
NW_011794567.1	1019012	C	T	intron variant	LOC105194616	MODIFIER
NW_011794567.1	1019184	A	G	intron variant	LOC105194616	MODIFIER
NW_011794567.1	1023107	A	G	intron variant	LOC105194616	MODIFIER
NW_011794567.1	1025146	A	G	intron variant	LOC105194616	MODIFIER
NW_011794567.1	1034782	T	C	intron variant	LOC105194616	MODIFIER
NW_011794567.1	1036994	T	G	intron variant	LOC105194616	MODIFIER
NW_011794567.1	1042124	A	G	intron variant	LOC105194616	MODIFIER
NW_011794567.1	1043620	A	G	intron variant	LOC105194616	MODIFIER
NW_011794567.1	1047917	G	A	intron variant	LOC105194616	MODIFIER
NW_011794567.1	1057749	C	T	intron variant	LOC105194616	MODIFIER
NW_011794567.1	1058405	G	A	intron variant	LOC105194616	MODIFIER
NW_011794567.1	1058548	G	C	intron variant	LOC105194616	MODIFIER
NW_011794567.1	1058803	G	A	intron variant	LOC105194616	MODIFIER
NW_011794567.1	1060680	G	A	intron variant	LOC105194616	MODIFIER
NW_011794567.1	1061208	T	A	intron variant	LOC105194616	MODIFIER
NW_011794567.1	1064313	G	A	intron variant	LOC105194616	MODIFIER
NW_011794567.1	1066918	G	A	intron variant	LOC105194616	MODIFIER
NW_011794567.1	1067039	G	A	intron variant	LOC105194616	MODIFIER
NW_011794567.1	1073376	C	T	intron variant	LOC105194616	MODIFIER
NW_011794567.1	1074726	A	G	intron variant	LOC105194616	MODIFIER
NW_011794567.1	1079540	T	C	intron variant	LOC105194616	MODIFIER
NW_011794567.1	1079816	C	T	intron variant	LOC105194616	MODIFIER
NW_011794567.1	1082678	A	G	intron variant	LOC105194616	MODIFIER
NW_011794567.1	1085340	A	C	intron variant	LOC105194616	MODIFIER
NW_011794567.1	1085384	C	T	intron variant	LOC105194616	MODIFIER
NW_011794567.1	1091558	G	A	intron variant	LOC105194616	MODIFIER
NW_011794567.1	1105336	A	G	intron variant	LOC105194616	MODIFIER
NW_011794567.1	1105748	A	G	intron variant	LOC105194616	MODIFIER
NW_011794567.1	1109371	T	C	intron variant	LOC105194616	MODIFIER
NW_011794567.1	1125059	C	T	upstream gene variant	LOC105194663	MODIFIER
NW_011794567.1	1126179	G	A	upstream gene variant	LOC105194663	MODIFIER
NW_011794567.1	1126362	C	T	upstream gene variant	LOC105194663	MODIFIER
NW_011794567.1	1126865	C	T	upstream gene variant	LOC105194663	MODIFIER
NW_011794567.1	1129113	C	T	upstream gene variant	LOC105194663	MODIFIER
NW_011794567.1	1134272	C	T	upstream gene variant	LOC105194878	MODIFIER
NW_011794567.1	1136332	C	T	downstream gene variant	LOC105194663	MODIFIER
NW_011794567.1	1138942	C	T	upstream gene variant	LOC105194672	MODIFIER
NW_011794567.1	1139913	T	A	upstream gene variant	LOC105194672	MODIFIER
NW_011794567.1	1143253	A	G	downstream gene variant	LOC105194878	MODIFIER
NW_011794567.1	1143258	A	C	downstream gene variant	LOC105194878	MODIFIER
NW_011794567.1	1143565	A	G	synonymous variant	LOC105194672	LOW
NW_011794567.1	1143963	T	G	upstream gene variant	LOC105194675	MODIFIER
NW_011794567.1	1143979	G	A	upstream gene variant	LOC105194675	MODIFIER
NW_011794567.1	1145121	G	T	upstream gene variant	LOC105194675	MODIFIER
NW_011794567.1	1147334	C	T	3 prime UTR variant	LOC105194672	MODIFIER
NW_011794567.1	1150113	C	T	missense variant	LOC105194675	MODERATE
NW_011794567.1	1150228	A	G	downstream gene variant	LOC105194672	MODIFIER
NW_011794567.1	1152012	C	T	downstream gene variant	LOC105194672	MODIFIER
NW_011794567.1	1154128	G	A	downstream gene variant	LOC105194675	MODIFIER
NW_011794567.1	1156114	C	T	downstream gene variant	LOC105194700	MODIFIER
NW_011794567.1	1159074	G	A	downstream gene variant	LOC105194700	MODIFIER
NW_011794567.1	1161611	C	T	intron variant	LOC105194700	MODIFIER
NW_011794567.1	1164334	G	A	intron variant	LOC105194700	MODIFIER
NW_011794567.1	1164395	T	C	intron variant	LOC105194700	MODIFIER
NW_011794567.1	1164416	G	C	intron variant	LOC105194700	MODIFIER
NW_011794567.1	1166551	C	T	intron variant	LOC105194700	MODIFIER
NW_011794567.1	1173421	T	G	intron variant	LOC105194700	MODIFIER
NW_011794567.1	1173426	T	G	intron variant	LOC105194700	MODIFIER
NW_011794567.1	1173709	G	A	intron variant	LOC105194700	MODIFIER
NW_011794567.1	1176173	A	G	intron variant	LOC105194700	MODIFIER
NW_011794567.1	1178509	G	A	intron variant	LOC105194700	MODIFIER
NW_011794567.1	1180289	C	T	intron variant	LOC105194700	MODIFIER
NW_011794567.1	1180297	T	C	intron variant	LOC105194700	MODIFIER
NW_011794567.1	1180539	C	T	intron variant	LOC105194700	MODIFIER
NW_011794567.1	1185081	G	A	intron variant	LOC105194700	MODIFIER
NW_011794567.1	1185513	T	C	intron variant	LOC105194700	MODIFIER
NW_011794567.1	1186163	C	T	intron variant	LOC105194700	MODIFIER
NW_011794567.1	1186169	G	T	intron variant	LOC105194700	MODIFIER
NW_011794567.1	1188115	C	T	intron variant	LOC105194700	MODIFIER
NW_011794567.1	1193361	C	T	upstream gene variant	LOC105194700	MODIFIER
NW_011794567.1	1194021	T	C	upstream gene variant	LOC105194700	MODIFIER
NW_011794567.1	1203584	C	T	intron variant	LOC105194700	MODIFIER
NW_011794567.1	1206022	G	A	intron variant	LOC105194700	MODIFIER
NW_011794567.1	1206219	G	A	intron variant	LOC105194700	MODIFIER
NW_011794567.1	1209417	C	T	intron variant	LOC105194700	MODIFIER
NW_011794567.1	1209810	G	A	intron variant	LOC105194700	MODIFIER
NW_011794567.1	1209948	C	T	intron variant	LOC105194700	MODIFIER
NW_011794567.1	1210265	C	G	intron variant	LOC105194700	MODIFIER
NW_011794567.1	1211406	G	A	intron variant	LOC105194700	MODIFIER
NW_011794567.1	1212741	C	T	intron variant	LOC105194700	MODIFIER
NW_011794567.1	1213693	C	G	intron variant	LOC105194700	MODIFIER
NW_011794567.1	1213719	C	T	intron variant	LOC105194700	MODIFIER
NW_011794567.1	1213742	C	T	intron variant	LOC105194700	MODIFIER
NW_011794567.1	1213757	C	T	intron variant	LOC105194700	MODIFIER
NW_011794567.1	1214455	T	C	intron variant	LOC105194700	MODIFIER
NW_011794567.1	1217716	G	A	intron variant	LOC105194700	MODIFIER
NW_011794567.1	1218338	A	G	intron variant	LOC105194700	MODIFIER
NW_011794567.1	1218362	C	T	intron variant	LOC105194700	MODIFIER
NW_011794567.1	1218396	C	T	intron variant	LOC105194700	MODIFIER
NW_011794567.1	1225041	G	A	intron variant	LOC105194700	MODIFIER
NW_011794567.1	1225086	G	C	intron variant	LOC105194700	MODIFIER
NW_011794567.1	1226211	G	T	intron variant	LOC105194700	MODIFIER
NW_011794567.1	1226273	C	T	intron variant	LOC105194700	MODIFIER
NW_011794567.1	1226541	T	C	intron variant	LOC105194700	MODIFIER
NW_011794567.1	1226546	G	T	intron variant	LOC105194700	MODIFIER
NW_011794567.1	1226601	G	A	intron variant	LOC105194700	MODIFIER
NW_011794567.1	1228081	A	T	intron variant	LOC105194700	MODIFIER
NW_011794567.1	1228436	C	A	intron variant	LOC105194700	MODIFIER
NW_011794567.1	1229103	A	G	intron variant	LOC105194700	MODIFIER
NW_011794567.1	1238045	G	A	intron variant	LOC105194700	MODIFIER
NW_011794567.1	1243324	G	A	intron variant	LOC105194700	MODIFIER
NW_011794567.1	1244011	G	A	intron variant	LOC105194700	MODIFIER
NW_011794567.1	1244408	G	T	intron variant	LOC105194700	MODIFIER
NW_011794567.1	1245709	C	T	intron variant	LOC105194700	MODIFIER
NW_011794567.1	1247615	C	T	intron variant	LOC105194700	MODIFIER
NW_011794567.1	1249954	A	G	intron variant	LOC105194700	MODIFIER
NW_011794567.1	1249989	G	A	intron variant	LOC105194700	MODIFIER
NW_011794567.1	1250042	T	C	intron variant	LOC105194700	MODIFIER
NW_011794567.1	1250900	G	A	intron variant	LOC105194700	MODIFIER
NW_011794567.1	1257392	A	G	intron variant	LOC105194700	MODIFIER
NW_011794567.1	1258764	G	A	intron variant	LOC105194700	MODIFIER
NW_011794567.1	1258996	C	T	intron variant	LOC105194700	MODIFIER
NW_011794567.1	1259686	A	G	intron variant	LOC105194700	MODIFIER
NW_011794567.1	1259716	T	C	intron variant	LOC105194700	MODIFIER
NW_011794567.1	1259747	G	A	intron variant	LOC105194700	MODIFIER
NW_011794567.1	1259836	T	C	intron variant	LOC105194700	MODIFIER
NW_011794567.1	1259916	T	G	intron variant	LOC105194700	MODIFIER
NW_011794567.1	1260183	G	T	intron variant	LOC105194700	MODIFIER
NW_011794567.1	1260354	G	A	intron variant	LOC105194700	MODIFIER
NW_011794567.1	1260521	C	T	intron variant	LOC105194700	MODIFIER
NW_011794567.1	1272450	G	A	intron variant	LOC105194700	MODIFIER
NW_011794567.1	1276379	G	A	intron variant	LOC105194700	MODIFIER
NW_011794567.1	1276489	G	A	intron variant	LOC105194700	MODIFIER
NW_011794567.1	1277330	C	A	intron variant	LOC105194700	MODIFIER
NW_011794567.1	1277652	A	G	intron variant	LOC105194700	MODIFIER
NW_011794567.1	1278060	G	A	intron variant	LOC105194700	MODIFIER
NW_011794567.1	1282547	G	A	upstream gene variant	LOC105194700	MODIFIER
NW_011794567.1	1283869	C	T	upstream gene variant	LOC105194700	MODIFIER
NW_011794567.1	1290625	C	T	intergenic region	LOC105194700-LOC105194690	MODIFIER
NW_011794567.1	1291110	C	T	intergenic region	LOC105194700-LOC105194690	MODIFIER
NW_011794567.1	1294184	A	G	intergenic region	LOC105194700-LOC105194690	MODIFIER
NW_011794567.1	1294212	T	C	intergenic region	LOC105194700-LOC105194690	MODIFIER
NW_011794567.1	1294247	G	A	intergenic region	LOC105194700-LOC105194690	MODIFIER
NW_011794567.1	1294256	G	A	intergenic region	LOC105194700-LOC105194690	MODIFIER
NW_011794567.1	1294388	C	T	intergenic region	LOC105194700-LOC105194690	MODIFIER
NW_011794567.1	1294481	T	A	intergenic region	LOC105194700-LOC105194690	MODIFIER
NW_011794567.1	1294887	T	C	intergenic region	LOC105194700-LOC105194690	MODIFIER
NW_011794567.1	1297794	C	A	intergenic region	LOC105194700-LOC105194690	MODIFIER
NW_011794567.1	1297804	C	T	intergenic region	LOC105194700-LOC105194690	MODIFIER
NW_011794567.1	1298281	C	T	intergenic region	LOC105194700-LOC105194690	MODIFIER
NW_011794567.1	1298375	G	A	intergenic region	LOC105194700-LOC105194690	MODIFIER
NW_011794567.1	1300487	C	T	intergenic region	LOC105194700-LOC105194690	MODIFIER
NW_011794567.1	1301600	A	C	intergenic region	LOC105194700-LOC105194690	MODIFIER
NW_011794567.1	1302235	G	A	intergenic region	LOC105194700-LOC105194690	MODIFIER
NW_011794567.1	1302689	G	C	intergenic region	LOC105194700-LOC105194690	MODIFIER
NW_011794567.1	1303139	G	A	intergenic region	LOC105194700-LOC105194690	MODIFIER
NW_011794567.1	1305014	C	T	intergenic region	LOC105194700-LOC105194690	MODIFIER
NW_011794567.1	1305993	C	T	intergenic region	LOC105194700-LOC105194690	MODIFIER
NW_011794567.1	1306701	A	G	intergenic region	LOC105194700-LOC105194690	MODIFIER
NW_011794567.1	1307276	T	C	intergenic region	LOC105194700-LOC105194690	MODIFIER
NW_011794567.1	1307536	A	G	intergenic region	LOC105194700-LOC105194690	MODIFIER
NW_011794567.1	1308419	G	A	intergenic region	LOC105194700-LOC105194690	MODIFIER
NW_011794567.1	1308762	C	T	intergenic region	LOC105194700-LOC105194690	MODIFIER
NW_011794567.1	1308776	G	A	intergenic region	LOC105194700-LOC105194690	MODIFIER
NW_011794567.1	1309208	T	C	intergenic region	LOC105194700-LOC105194690	MODIFIER
NW_011794567.1	1311307	G	A	intergenic region	LOC105194700-LOC105194690	MODIFIER
NW_011794567.1	1311396	T	C	intergenic region	LOC105194700-LOC105194690	MODIFIER
NW_011794567.1	1312296	G	A	intergenic region	LOC105194700-LOC105194690	MODIFIER
NW_011794567.1	1313378	C	T	intergenic region	LOC105194700-LOC105194690	MODIFIER
NW_011794567.1	1313680	C	T	intergenic region	LOC105194700-LOC105194690	MODIFIER
NW_011794567.1	1314346	G	A	intergenic region	LOC105194700-LOC105194690	MODIFIER
NW_011794567.1	1314722	C	A	intergenic region	LOC105194700-LOC105194690	MODIFIER
NW_011794567.1	1315830	C	T	intergenic region	LOC105194700-LOC105194690	MODIFIER
NW_011794567.1	1316638	C	T	intergenic region	LOC105194700-LOC105194690	MODIFIER
NW_011794567.1	1322029	C	T	intergenic region	LOC105194700-LOC105194690	MODIFIER
NW_011794567.1	1323241	C	A	intergenic region	LOC105194700-LOC105194690	MODIFIER
NW_011794567.1	1323419	C	T	intergenic region	LOC105194700-LOC105194690	MODIFIER
NW_011794567.1	1323983	G	A	intergenic region	LOC105194700-LOC105194690	MODIFIER
NW_011794567.1	1324343	G	A	intergenic region	LOC105194700-LOC105194690	MODIFIER
NW_011794567.1	1324917	T	C	intergenic region	LOC105194700-LOC105194690	MODIFIER
NW_011794567.1	1325451	T	C	intergenic region	LOC105194700-LOC105194690	MODIFIER
NW_011794567.1	1326301	G	A	intergenic region	LOC105194700-LOC105194690	MODIFIER
NW_011794567.1	1327157	G	A	upstream gene variant	LOC105194690	MODIFIER
NW_011794567.1	1327206	T	C	upstream gene variant	LOC105194690	MODIFIER
NW_011794567.1	1327305	G	A	upstream gene variant	LOC105194690	MODIFIER
NW_011794567.1	1327320	G	T	upstream gene variant	LOC105194690	MODIFIER
NW_011794567.1	1327394	G	A	upstream gene variant	LOC105194690	MODIFIER
NW_011794567.1	1327566	T	C	upstream gene variant	LOC105194690	MODIFIER
NW_011794567.1	1329158	T	C	upstream gene variant	LOC105194690	MODIFIER
NW_011794567.1	1329372	G	A	upstream gene variant	LOC105194690	MODIFIER
NW_011794567.1	1353074	A	T	intergenic region	LOC105194690-LOC105194887	MODIFIER
NW_011794567.1	1359351	T	C	intergenic region	LOC105194690-LOC105194887	MODIFIER
NW_011794567.1	1359750	C	T	intergenic region	LOC105194690-LOC105194887	MODIFIER
NW_011794567.1	1362446	C	T	intergenic region	LOC105194690-LOC105194887	MODIFIER
NW_011794567.1	1362627	T	C	intergenic region	LOC105194690-LOC105194887	MODIFIER
NW_011794567.1	1363677	G	A	intergenic region	LOC105194690-LOC105194887	MODIFIER
NW_011794567.1	1370006	G	A	intergenic region	LOC105194690-LOC105194887	MODIFIER
NW_011794567.1	1377655	G	A	intron variant	LOC105194887	MODIFIER
NW_011794567.1	1378812	G	A	intron variant	LOC105194887	MODIFIER
NW_011794567.1	1380136	C	T	intron variant	LOC105194887	MODIFIER
NW_011794567.1	1382234	A	G	intron variant	LOC105194887	MODIFIER
NW_011794567.1	1382248	A	G	intron variant	LOC105194887	MODIFIER
NW_011794567.1	1390912	G	A	intron variant	LOC105194887	MODIFIER
NW_011794567.1	1395102	A	G	intron variant	LOC105194887	MODIFIER
NW_011794567.1	1400769	G	A	intron variant	LOC105194887	MODIFIER
NW_011794567.1	1400868	C	T	intron variant	LOC105194887	MODIFIER
NW_011794567.1	1400918	T	G	intron variant	LOC105194887	MODIFIER
NW_011794567.1	1426417	G	A	upstream gene variant	LOC105194894	MODIFIER
NW_011794567.1	1426547	G	A	upstream gene variant	LOC105194894	MODIFIER
NW_011794567.1	1430565	C	T	downstream gene variant	LOC105194894	MODIFIER
NW_011794567.1	1432492	A	G	downstream gene variant	LOC105194894	MODIFIER
NW_011794567.1	1434922	C	T	intergenic region	LOC105194894-LOC105194680	MODIFIER
NW_011794567.1	1457287	A	T	intron variant	LOC105194680	MODIFIER
NW_011794567.1	1457681	G	A	intron variant	LOC105194680	MODIFIER
NW_011794567.1	1457729	G	C	intron variant	LOC105194680	MODIFIER
NW_011794567.1	1458585	C	A	intron variant	LOC105194680	MODIFIER
NW_011794567.1	1460848	C	T	intron variant	LOC105194680	MODIFIER
NW_011794567.1	1462647	T	C	intron variant	LOC105194680	MODIFIER
NW_011794567.1	1462652	C	T	intron variant	LOC105194680	MODIFIER
NW_011794567.1	1462961	A	T	intron variant	LOC105194680	MODIFIER
NW_011794567.1	1468202	C	T	intron variant	LOC105194680	MODIFIER
NW_011794567.1	1470654	C	T	intron variant	LOC105194680	MODIFIER
NW_011794567.1	1470882	C	T	intron variant	LOC105194680	MODIFIER
NW_011794567.1	1470895	C	T	intron variant	LOC105194680	MODIFIER
NW_011794567.1	1470924	C	T	intron variant	LOC105194680	MODIFIER
NW_011794567.1	1470935	A	G	intron variant	LOC105194680	MODIFIER
NW_011794567.1	1481404	T	C	intron variant	LOC105194680	MODIFIER
NW_011794567.1	1483868	T	C	intron variant	LOC105194680	MODIFIER
NW_011794567.1	1492107	C	T	intron variant	LOC105194680	MODIFIER
NW_011794567.1	1494563	T	C	intron variant	LOC105194680	MODIFIER
NW_011794567.1	1495341	G	A	intron variant	LOC105194680	MODIFIER
NW_011794567.1	1495518	A	C	intron variant	LOC105194680	MODIFIER
NW_011794567.1	1496749	A	C	intron variant	LOC105194680	MODIFIER
NW_011794567.1	1498867	C	T	intron variant	LOC105194680	MODIFIER
NW_011794567.1	1499344	G	A	intron variant	LOC105194680	MODIFIER
NW_011794567.1	1507239	T	C	intron variant	LOC105194680	MODIFIER
NW_011794567.1	1515924	C	T	downstream gene variant	LOC105194680	MODIFIER
NW_011794567.1	1517390	A	C	upstream gene variant	LOC105194714	MODIFIER
NW_011794567.1	1521163	C	T	upstream gene variant	LOC105194714	MODIFIER
NW_011794567.1	1545487	A	G	intergenic region	LOC105194714-LOC105194727	MODIFIER
NW_011794567.1	1551911	C	T	intergenic region	LOC105194714-LOC105194727	MODIFIER
NW_011794567.1	1552153	A	T	intergenic region	LOC105194714-LOC105194727	MODIFIER
NW_011794567.1	1556508	G	A	intergenic region	LOC105194714-LOC105194727	MODIFIER
NW_011794567.1	1561665	G	A	intergenic region	LOC105194714-LOC105194727	MODIFIER
NW_011794567.1	1561829	G	A	intergenic region	LOC105194714-LOC105194727	MODIFIER
NW_011794567.1	1561897	A	G	intergenic region	LOC105194714-LOC105194727	MODIFIER
NW_011794567.1	1561903	C	T	intergenic region	LOC105194714-LOC105194727	MODIFIER
NW_011794567.1	1561908	T	A	intergenic region	LOC105194714-LOC105194727	MODIFIER
NW_011794567.1	1563827	G	T	intergenic region	LOC105194714-LOC105194727	MODIFIER
NW_011794567.1	1579075	A	C	intron variant	LOC105194727	MODIFIER
NW_011794567.1	1579537	C	T	intron variant	LOC105194727	MODIFIER
NW_011794567.1	1592521	A	G	intron variant	LOC105194727	MODIFIER
NW_011794567.1	1592544	C	T	intron variant	LOC105194727	MODIFIER
NW_011794567.1	1596881	G	A	intron variant	LOC105194727	MODIFIER
NW_011794567.1	1596916	T	C	intron variant	LOC105194727	MODIFIER
NW_011794567.1	1598256	G	A	intron variant	LOC105194727	MODIFIER
NW_011794567.1	1598298	T	C	intron variant	LOC105194727	MODIFIER
NW_011794567.1	1609756	C	A	intron variant	LOC105194727	MODIFIER
NW_011794567.1	1610137	C	T	intron variant	LOC105194727	MODIFIER
NW_011794567.1	1618500	G	A	intron variant	LOC105194727	MODIFIER
NW_011794567.1	1626519	G	A	intron variant	LOC105194727	MODIFIER
NW_011794567.1	1640430	T	C	intron variant	LOC105194727	MODIFIER
NW_011794567.1	1653998	C	T	intron variant	LOC105194727	MODIFIER
NW_011794567.1	1655053	C	T	downstream gene variant	LOC105194727	MODIFIER
NW_011794567.1	1669141	G	A	intergenic region	LOC105192714-1-LOC105194738	MODIFIER
NW_011794567.1	1669185	G	A	intergenic region	LOC105192714-1-LOC105194738	MODIFIER
NW_011794567.1	1669235	A	G	intergenic region	LOC105192714-1-LOC105194738	MODIFIER
NW_011794567.1	1671042	T	C	intergenic region	LOC105192714-1-LOC105194738	MODIFIER
NW_011794567.1	1671066	C	T	intergenic region	LOC105192714-1-LOC105194738	MODIFIER
NW_011794567.1	1671641	C	T	intergenic region	LOC105192714-1-LOC105194738	MODIFIER
NW_011794567.1	1672263	G	A	intergenic region	LOC105192714-1-LOC105194738	MODIFIER
NW_011794567.1	1672306	A	T	intergenic region	LOC105192714-1-LOC105194738	MODIFIER
NW_011794567.1	1672945	G	A	intergenic region	LOC105192714-1-LOC105194738	MODIFIER
NW_011794567.1	1673023	A	G	intergenic region	LOC105192714-1-LOC105194738	MODIFIER
NW_011794567.1	1673267	G	A	intergenic region	LOC105192714-1-LOC105194738	MODIFIER
NW_011794567.1	1673953	T	C	intergenic region	LOC105192714-1-LOC105194738	MODIFIER
NW_011794567.1	1674092	G	T	intergenic region	LOC105192714-1-LOC105194738	MODIFIER
NW_011794567.1	1674123	G	A	intergenic region	LOC105192714-1-LOC105194738	MODIFIER
NW_011794567.1	1674315	C	T	intergenic region	LOC105192714-1-LOC105194738	MODIFIER
NW_011794567.1	1677124	A	G	intergenic region	LOC105192714-1-LOC105194738	MODIFIER
NW_011794567.1	1677319	T	C	intergenic region	LOC105192714-1-LOC105194738	MODIFIER
NW_011794567.1	1701566	C	T	intron variant	LOC105194738	MODIFIER
NW_011794567.1	1701843	G	C	intron variant	LOC105194738	MODIFIER
NW_011794567.1	1702337	G	A	intron variant	LOC105194738	MODIFIER
NW_011794567.1	1702720	C	T	intron variant	LOC105194738	MODIFIER
NW_011794567.1	1703600	C	T	intron variant	LOC105194738	MODIFIER
NW_011794567.1	1703836	G	A	intron variant	LOC105194738	MODIFIER
NW_011794567.1	1705279	A	G	intron variant	LOC105194738	MODIFIER
NW_011794567.1	1706066	C	T	intron variant	LOC105194738	MODIFIER
NW_011794567.1	1710730	G	A	intron variant	LOC105194738	MODIFIER
NW_011794567.1	1722562	T	C	intron variant	LOC105194738	MODIFIER
NW_011794567.1	1724203	A	G	intron variant	LOC105194738	MODIFIER
NW_011794567.1	1729003	T	C	intron variant	LOC105194738	MODIFIER
NW_011794567.1	1729893	C	T	intron variant	LOC105194738	MODIFIER
NW_011794567.1	1729913	C	T	intron variant	LOC105194738	MODIFIER
NW_011794567.1	1734807	C	T	intron variant	LOC105194738	MODIFIER
NW_011794567.1	1734812	A	G	intron variant	LOC105194738	MODIFIER
NW_011794567.1	1737506	T	C	intron variant	LOC105194738	MODIFIER
NW_011794567.1	1737533	C	T	intron variant	LOC105194738	MODIFIER
NW_011794567.1	1737885	T	C	intron variant	LOC105194738	MODIFIER
NW_011794567.1	1741745	C	T	intron variant	LOC105194738	MODIFIER
NW_011794567.1	1742311	G	A	intron variant	LOC105194738	MODIFIER
NW_011794567.1	1742706	G	A	intron variant	LOC105194738	MODIFIER
NW_011794567.1	1750606	T	C	upstream gene variant	LOC105194738	MODIFIER
NW_011794567.1	1764967	G	A	intron variant	LOC105194738	MODIFIER
NW_011794567.1	1764989	G	A	intron variant	LOC105194738	MODIFIER
NW_011794567.1	1776685	T	C	intron variant	LOC105194738	MODIFIER
NW_011794567.1	1782542	A	G	intron variant	LOC105194738	MODIFIER
NW_011794567.1	1785457	G	A	intron variant	LOC105194738	MODIFIER
NW_011794567.1	1788781	T	C	intron variant	LOC105194738	MODIFIER
NW_011794567.1	1794776	G	A	intron variant	LOC105194738	MODIFIER
NW_011794567.1	1800016	C	T	intron variant	LOC105194738	MODIFIER
NW_011794567.1	1819386	G	A	downstream gene variant	LOC105194763	MODIFIER
NW_011794567.1	1824590	G	A	3 prime UTR variant	LOC105194763	MODIFIER
NW_011794567.1	1824893	A	G	3 prime UTR variant	LOC105194763	MODIFIER
NW_011794567.1	1851679	T	C	intron variant	LOC105194763	MODIFIER
NW_011795727.1	20264	C	T	intron variant	LOC105193215	MODIFIER
NW_011795727.1	43361	C	A	intron variant	LOC105193215	MODIFIER
NW_011795727.1	52259	G	A	intron variant	LOC105193215	MODIFIER
NW_011795727.1	53550	C	T	intron variant	LOC105193215	MODIFIER
NW_011795727.1	62625	G	A	intron variant	LOC105193215	MODIFIER
NW_011795727.1	99715	T	C	upstream gene variant	LOC105193215	MODIFIER
NW_011795727.1	99779	C	G	upstream gene variant	LOC105193215	MODIFIER
NW_011795727.1	104646	C	T	upstream gene variant	LOC105193215	MODIFIER
NW_011795727.1	108196	A	C	upstream gene variant	LOC105193215	MODIFIER
NW_011795727.1	122288	G	A	downstream gene variant	LOC105193216	MODIFIER
NW_011795727.1	122316	A	G	downstream gene variant	LOC105193216	MODIFIER
NW_011795727.1	129628	G	A	splice region variant&intron variant	LOC105193216	LOW
NW_011795727.1	131388	C	A	intron variant	LOC105193216	MODIFIER
NW_011795727.1	138670	A	T	upstream gene variant	LOC105193216	MODIFIER
NW_011795727.1	144901	T	C	downstream gene variant	LOC105193217	MODIFIER
NW_011795727.1	144955	T	A	downstream gene variant	LOC105193217	MODIFIER
NW_011795727.1	145948	C	T	downstream gene variant	LOC105193217	MODIFIER
NW_011795727.1	146111	A	T	downstream gene variant	LOC105193217	MODIFIER
NW_011795727.1	146125	C	T	downstream gene variant	LOC105193217	MODIFIER
NW_011795727.1	146195	A	G	downstream gene variant	LOC105193217	MODIFIER
NW_011795727.1	151282	C	T	downstream gene variant	LOC105193218	MODIFIER
NW_011795727.1	153490	C	A	downstream gene variant	LOC105193218	MODIFIER
NW_011795727.1	154258	C	G	upstream gene variant	LOC105193219	MODIFIER
NW_011795727.1	167972	C	T	synonymous variant	LOC105193220	LOW
NW_011795727.1	168589	T	C	missense variant	LOC105193220	MODERATE
NW_011795727.1	169248	A	G	missense variant	LOC105193220	MODERATE
NW_011795727.1	169919	T	A	missense variant	LOC105193220	MODERATE
NW_011795727.1	169968	A	T	missense variant	LOC105193220	MODERATE
NW_011795727.1	179210	T	C	downstream gene variant	LOC105193224	MODIFIER
NW_011795727.1	180779	G	A	3 prime UTR variant	LOC105193222	MODIFIER
NW_011795727.1	181051	G	A	3 prime UTR variant	LOC105193222	MODIFIER
NW_011795727.1	182182	G	A	3 prime UTR variant	LOC105193222	MODIFIER
NW_011795727.1	182838	A	G	3 prime UTR variant	LOC105193222	MODIFIER
NW_011795727.1	184696	C	T	upstream gene variant	LOC105193223	MODIFIER
NW_011795727.1	191614	G	A	upstream gene variant	LOC105193224	MODIFIER
NW_011795727.1	192574	A	T	upstream gene variant	LOC105193225	MODIFIER
NW_011795727.1	197005	C	T	intron variant	LOC105193225	MODIFIER
NW_011795727.1	197342	G	A	intron variant	LOC105193225	MODIFIER
NW_011795727.1	200179	A	G	intron variant	LOC105193225	MODIFIER
NW_011795727.1	200846	C	T	intron variant	LOC105193225	MODIFIER
NW_011795727.1	201322	C	A	intron variant	LOC105193225	MODIFIER
NW_011795727.1	202515	G	A	intron variant	LOC105193225	MODIFIER
NW_011795727.1	210729	T	A	intron variant	LOC105193225	MODIFIER
NW_011795727.1	213806	C	T	intron variant	LOC105193225	MODIFIER
NW_011795727.1	216128	A	G	intron variant	LOC105193225	MODIFIER
NW_011795727.1	219694	C	T	intron variant	LOC105193225	MODIFIER
NW_011795727.1	219794	T	G	intron variant	LOC105193225	MODIFIER
NW_011795727.1	220164	G	C	intron variant	LOC105193225	MODIFIER
NW_011795727.1	223124	A	G	intron variant	LOC105193225	MODIFIER
NW_011795727.1	223424	G	A	intron variant	LOC105193225	MODIFIER
NW_011795727.1	232892	T	C	intron variant	LOC105193225	MODIFIER
NW_011795727.1	237767	C	T	intron variant	LOC105193225	MODIFIER
NW_011795727.1	239065	C	T	intron variant	LOC105193225	MODIFIER
NW_011795727.1	247212	T	C	intron variant	LOC105193225	MODIFIER
NW_011795727.1	248326	A	G	intron variant	LOC105193225	MODIFIER
NW_011795727.1	252259	G	A	intron variant	LOC105193225	MODIFIER
NW_011795727.1	257430	T	A	intron variant	LOC105193225	MODIFIER
NW_011795727.1	260473	C	T	intron variant	LOC105193225	MODIFIER
NW_011795727.1	262075	G	A	intron variant	LOC105193225	MODIFIER
NW_011795727.1	262778	A	G	intron variant	LOC105193225	MODIFIER
NW_011795727.1	262937	A	G	intron variant	LOC105193225	MODIFIER
NW_011795727.1	262963	G	C	intron variant	LOC105193225	MODIFIER
NW_011795727.1	264105	A	T	intron variant	LOC105193225	MODIFIER
NW_011795727.1	264150	A	C	intron variant	LOC105193225	MODIFIER
NW_011795727.1	264649	T	G	intron variant	LOC105193225	MODIFIER
NW_011795727.1	268262	A	T	intron variant	LOC105193225	MODIFIER
NW_011795727.1	270297	T	C	intron variant	LOC105193225	MODIFIER
NW_011795727.1	274055	C	T	intron variant	LOC105193225	MODIFIER
NW_011795727.1	283646	C	G	intron variant	LOC105193225	MODIFIER
NW_011795727.1	285726	T	C	intron variant	LOC105193225	MODIFIER
NW_011795727.1	286339	C	T	intron variant	LOC105193225	MODIFIER
NW_011795727.1	288301	G	A	intron variant	LOC105193225	MODIFIER
NW_011795727.1	288327	C	A	intron variant	LOC105193225	MODIFIER
NW_011795727.1	291005	T	C	intron variant	LOC105193225	MODIFIER
NW_011795727.1	295282	C	G	intron variant	LOC105193225	MODIFIER
NW_011795727.1	297523	T	G	intron variant	LOC105193225	MODIFIER
NW_011795727.1	298357	C	T	intron variant	LOC105193225	MODIFIER
NW_011795727.1	299388	G	A	intron variant	LOC105193225	MODIFIER
NW_011795727.1	300997	C	T	intron variant	LOC105193225	MODIFIER
NW_011795727.1	305826	G	C	intron variant	LOC105193225	MODIFIER
NW_011795727.1	306460	C	T	intron variant	LOC105193225	MODIFIER
NW_011795727.1	316178	C	T	intron variant	LOC105193225	MODIFIER
NW_011795727.1	316389	A	G	intron variant	LOC105193225	MODIFIER
NW_011795727.1	318709	T	C	intron variant	LOC105193225	MODIFIER
NW_011795727.1	318718	A	C	intron variant	LOC105193225	MODIFIER
NW_011795727.1	319360	C	T	intron variant	LOC105193225	MODIFIER
NW_011795727.1	321154	C	T	intron variant	LOC105193225	MODIFIER
NW_011795727.1	322327	G	A	intron variant	LOC105193225	MODIFIER
NW_011795727.1	323832	G	A	intron variant	LOC105193225	MODIFIER
NW_011795727.1	324043	C	T	intron variant	LOC105193225	MODIFIER
NW_011795727.1	326637	G	C	intron variant	LOC105193225	MODIFIER
NW_011795727.1	331609	T	C	intron variant	LOC105193225	MODIFIER
NW_011795727.1	333864	G	A	intron variant	LOC105193225	MODIFIER
NW_011795727.1	336249	A	G	intron variant	LOC105193225	MODIFIER
NW_011795727.1	341776	C	T	intron variant	LOC105193225	MODIFIER
NW_011795727.1	342785	G	A	intron variant	LOC105193225	MODIFIER
NW_011795727.1	342866	A	C	intron variant	LOC105193225	MODIFIER
NW_011795727.1	350176	C	T	intron variant	LOC105193225	MODIFIER
NW_011795727.1	350274	G	T	intron variant	LOC105193225	MODIFIER
NW_011795727.1	352572	A	G	intron variant	LOC105193225	MODIFIER
NW_011795727.1	352780	A	G	intron variant	LOC105193225	MODIFIER
NW_011795727.1	352785	A	G	intron variant	LOC105193225	MODIFIER
NW_011795727.1	353663	T	A	intron variant	LOC105193225	MODIFIER
NW_011795727.1	354173	C	T	intron variant	LOC105193225	MODIFIER
NW_011795727.1	354601	A	G	intron variant	LOC105193225	MODIFIER
NW_011795727.1	369606	T	G	intron variant	LOC105193225	MODIFIER
NW_011795727.1	369849	C	T	intron variant	LOC105193225	MODIFIER
NW_011795727.1	374298	G	A	intron variant	LOC105193225	MODIFIER
NW_011795727.1	377443	G	A	intron variant	LOC105193225	MODIFIER
NW_011795727.1	386688	G	A	intron variant	LOC105193225	MODIFIER
NW_011795727.1	386913	G	A	intron variant	LOC105193225	MODIFIER
NW_011795727.1	400818	T	C	intron variant	LOC105193225	MODIFIER
NW_011795727.1	408195	G	A	intron variant	LOC105193225	MODIFIER
NW_011795727.1	410889	C	T	intron variant	LOC105193225	MODIFIER
NW_011795727.1	416138	C	T	intron variant	LOC105193225	MODIFIER
NW_011795727.1	419577	C	T	intron variant	LOC105193225	MODIFIER
[truncated: 878 more rows]
