# Supplementary material for: Genomic architecture and evolutionary antagonism drive allelic expression bias in the social supergene of red fire ants
Source: eLife. 2020 Aug 10;9:e55862. doi: 10.7554/eLife.55862 (PMC7476760; doi:10.7554/eLife.55862)
Supplement: Supplementary file 2. — The significance levels were determined using a linear mixed effect models on the log2 expression ratios between SB and Sb. Population was used as a random effect and the log2 expression ratios were weighted by read count of the gene. The third column in the table shows whether that particular gene is also differentially expressed in the comparison between social forms (using Morandin et al., 2016 data), and if so, in which social form it is more highly expressed. [file elife-55862-supp2.xlsx]

## Sheet: Sheet1
Gene description	Gene RefSeq ID	Differentially expressed in social forms	Allele-specific expression bias
carbohydrate sulfotransferase 11-like	LOC105193134	No	SB
uncharacterized LOC105193135	LOC105193135	No	Sb
pheromone-binding protein Gp-9	LOC105194481	Higher in multiple-queen	Sb
retinol-binding protein pinta-like	LOC105199327	Higher in multiple-queen	Sb
ejaculatory bulb-specific protein 3	LOC105199531	Higher in multiple-queen	SB
uncharacterized LOC105199756	LOC105199756	No	SB
calcium-independent phospholipase A2-gamma	LOC105203065	No	SB
