# Supplementary material for: Genomic architecture and evolutionary antagonism drive allelic expression bias in the social supergene of red fire ants
Source: eLife. 2020 Aug 10;9:e55862. doi: 10.7554/eLife.55862 (PMC7476760; doi:10.7554/eLife.55862)
Supplement: Supplementary file 5. — (a) Accession numbers of the North American RNA-seq datasets. ‘Project’ and ‘SRA’ columns indicate NCBI identifiers. The descriptions provided and the sequencing method used are based on metadata available on NCBI and in the manuscripts. One sample (marked with an asterisk) was discarded because of very low coverage after aligning the reads to the S. invicta genome. b) Details for the South American RNAseq dataset. From left to right, the colony name from where samples were taken, the caste used from these colonies, the body parts extracted, the location of each colony in Argentina, the coordinates from where the sample was taken and finally, whether or not samples from the same colony were used to generate the VCF with fixed differences between Sb and SB. [file elife-55862-supp5.xlsx]

## Sheet: Sheet1
a)	Publication	Project	Sequencing method	Body part	SRA	Description	b)	Colony	Caste	Body part	Town	Coordinates	Represented in VCF?
	Morandin et al 2016	PRJDB4088	Illumina paired-end	Whole body	DRS023315	Pool of 3 multiple-queen queen 1		AR43	Female alate	Thorax, head, abdomen	Ceres	-29.88, -61.94	No
				Whole body	DRS023316*	Pool of 3 multiple-queenqueen 2			Worker	Whole body
				Whole body	DRS023317	Pool of 3 multiple-queen queen 3		AR3	Female alate	Thorax, head, abdomen	Alta Gracia	-31.65, -64.44	No
				Whole body	DRS023309	Pool of 3 single-queen queens 1			Worker	Whole body
				Whole body	DRS023310	Pool of 3 single-queen queens 2		AR28	Worker	Whole body	Tortugas	-32.74, -61.82	Yes
				Whole body	DRS023311	Pool of 3 single-queen queens 3		AR118	Female alate	Thorax, head, abdomen	San Carlos	-27.75, -55.89	No
	Wurm et al 2011	PRJNA49629	Illumina single-end	Whole body	SRS377035	4 pooled multiple-queen queens 1			Worker	Whole body
				Whole body	SRS376911	4 pooled multiple-queen queens 2		AR114	Worker	Whole body	Berón de Astrada	-27.53, -57.56	Yes
				Whole body	SRS376910	4 pooled multiple-queen queens 3			Female alate	Thorax, head, abdomen
				Whole body	SRS376905	4 pooled multiple-queen queens 4		AR112	Female alate	Thorax, head, abdomen	Berón de Astrada	-27.53, -57.56	Yes
				Whole body	SRS376904	4 pooled multiple-queen queens 5			Worker	Whole body
				Whole body	SRS376903	4 pooled multiple-queen queens 6		AR111	Female alate	Thorax, head, abdomen	Berón de Astrada	-27.53, -57.56	Yes
	Fontana et al 2019	PRJNA542500	Illumina paired-end	Whole body	SRX5822395	2 pooled multiple-queen queens 1		AR104	Whole body	Worker	Barranqueras	-27.46, -58.91	No
				Whole body	SRX5822389	2 pooled multiple-queen queens 2
				Whole body	SRX5822391	2 pooled multiple-queen queens 3
				Whole body	SRX5822393	2 pooled multiple-queen queens 4
